# Supplementary material for: N6-methyladenosine RNA is modified in the rat hippocampus following traumatic brain injury with hypothermia treatment
Source: Front Neurosci. 2023 Feb 15;17:1069640. doi: 10.3389/fnins.2023.1069640 (PMC9975158; doi:10.3389/fnins.2023.1069640)
Supplement: Supplementary file 1 [file Data_Sheet_1.ZIP]

Archive with 7 entries (7 files):
- Table - ╕▒▒╛/Table S1. The detailed information of raw data.xlsx
- Table - ╕▒▒╛/Table S2. genome mapping ratio.xlsx
- Table - ╕▒▒╛/Table S3. The m6A peak statistic of each group.xlsx
- Table - ╕▒▒╛/Table S4. The detailed information of significantly changed m6A peaks after TBI.xlsx
- Table - ╕▒▒╛/Table S5. The detailed information of significantly changed m6A peaks among the TBI group and TBI+Hypo group.xlsx
- Table - ╕▒▒╛/Table S6. The detailed information of significantly changed mRNA after TBI.xlsx
- Table - ╕▒▒╛/Table S7. The detailed information of conjoint analysis between m6A methylationm and RNA expression after TBI.xlsx
