# Supplementary material for: N6-methyladenosine RNA is modified in the rat hippocampus following traumatic brain injury with hypothermia treatment
Source: Front Neurosci. 2023 Feb 15;17:1069640. doi: 10.3389/fnins.2023.1069640 (PMC9975158; doi:10.3389/fnins.2023.1069640)
Supplement: Supplementary file 1 [file Data_Sheet_1.ZIP › Table - ╕▒▒╛/Table S1. The detailed information of raw data.xlsx]

## Sheet: report_Filtered_data_stat
Table S1. The detailed information of raw data
Sample	Raw reads(M)	Raw bases(G)	Clean reads(M)	Clean bases(G)	Valid bases(%)	Q30(%)	GC(%)
Sham1 input	34.95	10.48	34.52	7.88	75.19	95.2	54.41
ShamC1 IP	39.57	11.87	39.07	8.89	74.85	95.35	54.56
Sham2 input	35.01	10.5	34.63	7.98	75.97	95.24	54.61
ShamC2 IP	48.24	14.47	47.67	10.84	74.88	95.47	54.65
Sham3 input	34.83	10.45	34.44	7.75	74.15	95.58	54.66
ShamC3 IP	36.21	10.86	35.68	7.9	72.73	95.17	55.59
TBI1 input	31.55	9.46	31.21	7.19	75.98	95.4	54.12
TBI1 IP	36.63	10.99	36.2	8.21	74.72	95.04	54.39
TBI2 input	42.62	12.79	42.16	9.76	76.34	95.36	54.73
TBI2 IP	34.42	10.33	34	7.69	74.44	95.43	54.75
TBI3 input	33.25	9.98	32.88	7.56	75.81	95.2	54.26
TBI3 IP	35.32	10.6	34.86	8.03	75.81	94.92	54.29
TBI+Hypo1 input	30.88	9.26	30.52	7.16	77.3	95.09	54.37
TBI+Hypo1 IP	43	12.9	42.49	9.59	74.37	95.34	54.63
TBI+Hypo2 input	32.4	9.72	32.06	7.38	75.9	95.46	54.29
TBI+Hypo2 IP	35.41	10.62	34.98	7.86	73.98	95.32	54.56
TBI+Hypo input	32.23	9.67	31.87	7.2	74.52	95.52	54.35
TBI+Hypo3 IP	40.89	12.27	40.42	9.16	74.69	95.61	54.43
