# Supplementary material for: N6-methyladenosine RNA is modified in the rat hippocampus following traumatic brain injury with hypothermia treatment
Source: Front Neurosci. 2023 Feb 15;17:1069640. doi: 10.3389/fnins.2023.1069640 (PMC9975158; doi:10.3389/fnins.2023.1069640)
Supplement: Supplementary file 1 [file Data_Sheet_1.ZIP › Table - ╕▒▒╛/Table S2. genome mapping ratio.xlsx]

## Sheet: genome_mapping_ratio
Table S2. Genome mapping ratio
Sample	Total reads	Total mapped	Multiple mapped	Uniquely mapped	Reads mapped in proper pairs
Sham1 input	69047068	63656166(92.19%)	3871432(5.60%)	59784734(86.58%)	62900248(91.09%)
Sham1 IP	78141756	67228942(86.03%)	3979484(5.09%)	63249458(80.94%)	66488204(85.08%)
Sham2 input	69260498	64150756(92.62%)	3758253(5.42%)	60392503(87.19%)	63366130(91.48%)
Sham2 IP	95337806	83641874(87.73%)	4772832(5.00%)	78869042(82.72%)	82790350(86.83%)
Sham3 input	68881544	63599728(92.33%)	3737733(5.42%)	59861995(86.90%)	62906590(91.32%)
Sham3 IP	71351550	58165596(81.51%)	3216623(4.50%)	54948973(77.01%)	57546564(80.65%)
TBI1 input	62429894	58217988(93.25%)	3528617(5.65%)	54689371(87.60%)	57581020(92.23%)
TBI1 IP	72409824	64227296(88.69%)	3738247(5.16%)	60489049(83.53%)	63465208(87.64%)
TBI2 input	84326932	78187973(92.72%)	4818471(5.71%)	73369502(87.00%)	77279402(91.64%)
TBI2 IP	67992764	59512919(87.52%)	3546809(5.21%)	55966110(82.31%)	58882160(86.60%)
TBI3 input	65763872	60913929(92.62%)	3812147(5.79%)	57101782(86.82%)	60201978(91.54%)
TBI3 IP	69712370	60358782(86.58%)	3677955(5.27%)	56680827(81.30%)	59602776(85.49%)
TBI+Hypo1 input	61047782	56621835(92.75%)	3423378(5.60%)	53198457(87.14%)	55911864(91.58%)
TBI+Hypo1 IP	84981640	74291711(87.42%)	4394139(5.17%)	69897572(82.25%)	73523640(86.51%)
TBI+Hypo2 input	64111256	59448741(92.72%)	3542941(5.52%)	55905800(87.20%)	58792952(91.70%)
TBI+Hypo2 IP	69968944	61246084(87.53%)	3532668(5.04%)	57713416(82.48%)	60550374(86.53%)
TBI+Hypo3 input	63736266	59360213(93.13%)	3702270(5.80%)	55657943(87.32%)	58753842(92.18%)
TBI+Hypo3 IP	80838672	71452977(88.38%)	4316173(5.33%)	67136804(83.05%)	70731816(87.49%)
