# Supplementary material for: N6-methyladenosine RNA is modified in the rat hippocampus following traumatic brain injury with hypothermia treatment
Source: Front Neurosci. 2023 Feb 15;17:1069640. doi: 10.3389/fnins.2023.1069640 (PMC9975158; doi:10.3389/fnins.2023.1069640)
Supplement: Supplementary file 1 [file Data_Sheet_1.ZIP › Table - ╕▒▒╛/Table S3. The m6A peak statistic of each group.xlsx]

## Sheet: The m6A peak statistic of each 
Table S3. The m6A peak number of each group
Sample Name	Sham	TBI	TBI+Hypo
Number of Peaks	25094	25486	25952
Total Length of Peaks(bp)	117300850	113480397	118036976
Average Length of Peaks(bp)	4674.46	4452.66	4548.28
Median Length of Peaks(bp)	544	526	536
Percentage of Genome(%)	4.22	4.08	4.24
