# Supplementary material for: N6-methyladenosine RNA is modified in the rat hippocampus following traumatic brain injury with hypothermia treatment
Source: Front Neurosci. 2023 Feb 15;17:1069640. doi: 10.3389/fnins.2023.1069640 (PMC9975158; doi:10.3389/fnins.2023.1069640)
Supplement: Supplementary file 1 [file Data_Sheet_1.ZIP › Table - ╕▒▒╛/Table S4. The detailed information of significantly changed m6A peaks after TBI.xlsx]

## Sheet: Sheet1
Table S4. The detailed information of significantly changed m6A peaks after TBI
Gene	Chromosome	Peak Start	Peak End	Lg(p-value)	Diff.log2.fold change	Up/Down
2023-03-03	Chr18	51845478	51845827	-18.9	-0.591	Down
Abca8a	Chr10	98356470	98360485	-5.03	-0.607	Down
Abcb1a	Chr4	22380768	22381188	-10.9	1.02	Up
Abhd5	Chr8	130985995	130986245	-12	-0.658	Down
Abhd5	Chr8	130999501	130999750	-12	0.663	Up
Acp5	Chr8	23143081	23143280	-5.45	0.925	Up
Acpt	Chr1	100226276	100226476	-0.0033	0.641	Up
Adarb2	Chr17	58652738	58653137	-14.6	-0.592	Down
Adnp2	Chr18	76639664	76639864	-7.74	0.633	Up
Afap1	Chr14	79923781	79925955	-16	-0.737	Down
Aff2	ChrX	153570233	153583139	-10.3	-0.789	Down
Evi5	Chr14	2953792	2963251	-9.81	0.732	Up
Ahnak	Chr1	225210801	225211151	-5.35	0.604	Up
Ahnak	Chr1	225196565	225197817	-10	0.684	Up
Ahnak	Chr1	225211251	225211500	-3.84	0.745	Up
Ahnak	Chr1	225203460	225204359	-10	0.757	Up
Ajuba	Chr15	33217859	33218158	-7.77	1.25	Up
Akap17b	ChrX	123254533	123254732	-8.79	-0.596	Down
Fam208a	Chr16	3051753	3058465	-6.46	-0.623	Down
Alg14	Chr2	224930775	224930922	-6.63	1.06	Up
Alkbh8	Chr6	18948474	18948824	-5.03	0.93	Up
Als2cl	Chr8	119174787	119174937	-3.83	0.581	Up
Amot	ChrX	116753272	116753521	-6.82	-0.912	Down
Amotl1	Chr8	13039803	13040151	-9.36	0.586	Up
Amotl2	Chr8	111221616	111222497	-35.8	-0.593	Down
Angptl2	Chr3	12289909	12292220	-7.31e-06	0.736	Up
Angptl2	Chr3	12274830	12275375	-1.09	0.754	Up
Ankhd1	Chr18	29402371	29409877	-9.26	-0.999	Down
Ankhd1	Chr18	29440857	29457288	-9.81	0.583	Up
Ankrd24	Chr7	10917808	10918569	-7.34	-1.82	Down
Brd2	Chr20	3915628	3917104	-3.64	2.5	Up
Anks6	Chr5	62683990	62684288	-4.26	-0.928	Down
Anxa3	Chr14	14373554	14373703	-2.91	1.16	Up
Apopt1	Chr6	136301430	136304220	-7.08	0.905	Up
Appbp2	Chr10	72503447	72503596	-10.9	0.699	Up
Arhgap5	Chr6	73405417	73405715	-15.6	-0.812	Down
LOC108348112	Chr20	5268396	5268742	-6.43e-07	1.73	Up
Arhgef2	Chr2	187989131	187993976	-13.8	0.833	Up
Arid5a	Chr9	42871957	42872117	-7.27	-0.638	Down
Arntl	Chr1	178107937	178110854	-8.43	0.659	Up
Arrb1	Chr1	164546471	164546621	-0.000139	0.61	Up
Arse	Chr2	122876645	122877293	-17.3	-1.03	Down
Arsi	Chr18	56185281	56185478	-11.1	1.6	Up
Ash1l	Chr2	188283229	188283428	-7.37	-0.643	Down
Ash1l	Chr2	188283577	188283727	-9.8e-05	1.27	Up
Atf1	Chr7	141917274	141923907	-8.98	0.609	Up
Atf3	Chr13	109843459	109849582	-3.58e-13	1.2	Up
Atg5	Chr20	49392897	49393097	-4.14	-0.909	Down
Atn1	Chr4	157272807	157274327	-2.92	-0.932	Down
Utrn	Chr1	6452109	6452259	-12.2	0.795	Up
Atp13a4	Chr11	74967814	74968111	-14.4	-0.814	Down
Atpaf1	Chr5	134664399	134664547	-7.75e-06	0.995	Up
Atxn7	Chr15	12425180	12426179	-7.22	1.13	Up
Bbs7	Chr2	123304533	123312309	-6.4	-0.71	Down
Bcar1	Chr19	43967302	43967452	-5.97	-0.823	Down
Bcl2a1	Chr8	96559278	96559427	-1.23e-08	0.791	Up
Birc6	Chr6	21956137	21956287	-8.33	-0.838	Down
Birc6	Chr6	22033463	22033713	-3.31	0.7	Up
Bop1	Chr7	117519814	117520994	-3.75	-0.646	Down
Brd2	Chr20	3911947	3912186	-5.66	-1.97	Down
Ndp	ChrX	6791390	6806376	-5.69	1.6	Up
Btbd11	Chr7	24313526	24314021	-10.5	-0.652	Down
Btd	Chr16	7783730	7783927	-6.09	0.743	Up
Btg4	Chr8	55448250	55448749	-14	0.645	Up
C1H10orf76	Chr1	265740787	265757205	-11.2	-0.607	Down
C2cd2	Chr11	38358494	38365025	-8.09	0.593	Up
C3ar1	Chr4	155684340	155684736	-7.17	0.641	Up
C5ar1	Chr1	78188237	78188480	-7.37	0.763	Up
C5ar1	Chr1	78187361	78187702	-5.15	0.81	Up
Calr4	Chr5	128890466	128891159	-6.23	-0.903	Down
Card11	Chr12	15844016	15844462	-6	0.638	Up
Cask	ChrX	10134478	10144056	-10.7	-3.22	Down
Casp4	Chr8	2651082	2651682	-3.16e-06	0.979	Up
Cast	Chr2	1508275	1511600	-12.4	-0.581	Down
Cbln1	Chr19	20610269	20610668	-59.5	0.585	Up
Ccar1	Chr20	32387331	32390963	-2.9	-1.33	Down
Ccdc112	Chr18	40254648	40254796	-32	1.37	Up
Ccdc136	Chr4	56692381	56693027	-5.24e-05	0.609	Up
Ccdc157	Chr14	84385984	84393086	-0.137	-1.09	Down
Ccdc186	Chr1	277605996	277606195	-5.53	-0.933	Down
Ccdc28a	Chr1	13393388	13395353	-7.31	-1.68	Down
Ccdc39	Chr2	120302069	120308819	-10.8	0.783	Up
Ccdc40	Chr10	108369444	108371887	-11.1	-1.07	Down
Ccdc77	Chr4	152861314	152861463	-14.1	1.65	Up
Rrp1b	Chr20	10844284	10844433	-7.6	0.96	Up
Zkscan5	Chr12	11157711	11157960	-5.67	-0.833	Down
Cd14	Chr18	29560488	29560732	-1.34e-11	1.01	Up
Cd163	Chr4	156754554	156756480	-1.53e-06	0.69	Up
Cd180	Chr2	32831724	32832024	-5.51	0.934	Up
Cd84	Chr13	90277639	90277887	-11.7	-1.05	Down
Cdc25b	Chr3	123740396	123740546	-7.11	-0.651	Down
Cdc42ep5	Chr1	73719254	73719600	-5.99	-0.632	Down
Cdc73	Chr13	60466782	60472969	-11.1	0.834	Up
Cdh12	Chr2	72136207	72259047	-9.78	-0.869	Down
Cdh9	Chr2	67057205	67070684	-11.9	0.707	Up
Cdk12	Chr10	86209112	86209411	-8.95	0.715	Up
Cdk19	Chr20	45458549	45551535	-14.1	-0.802	Down
Cdkal1	Chr17	36693141	36693441	-7.87	-1.89	Down
Cdkl1	Chr6	92122163	92122312	-7.64	-1.19	Down
Cdkl2	Chr14	17534455	17538288	-6.36	0.674	Up
Cebpa	Chr1	91363838	91364036	-0.00581	-0.693	Down
Celsr3	Chr8	117620343	117620592	-16.4	-0.812	Down
Cenph	Chr2	30767170	30772851	-2.75e-07	1.09	Up
Cep164	Chr8	50073521	50075438	-6.48	-0.614	Down
Cep290	Chr7	40222089	40225723	-5.24	0.816	Up
Cep295	Chr8	13885378	13885578	-9.01	1.45	Up
Cep70	Chr8	107517285	107520154	-9.34	0.895	Up
Cep89	Chr1	91699963	91705680	-20.5	-0.781	Down
Cfap126	Chr13	89492032	89493656	-31.9	0.798	Up
Cfh	Chr13	57062512	57080540	-7.48	0.707	Up
Cflar	Chr9	65582458	65582657	-9.3	-1.2	Down
Trrap	Chr12	11624473	11627563	-7.49	-0.846	Down
Msh6	Chr6	11657347	11657646	-6.52	0.672	Up
Vcan	Chr2	18526447	18526747	-1.21	0.761	Up
Vcan	Chr2	18529694	18529993	-3.31	1.25	Up
LOC102548917	Chr16	19583338	19587079	-8.13	-1.26	Down
Chst3	Chr20	29732776	29733025	-11.5	0.674	Up
Chst9	Chr18	6834103	6834351	-4.89	0.817	Up
Ciita	Chr10	5213970	5214120	-4.56e-07	0.821	Up
Cldn1	Chr11	77827895	77828043	-6.45	-1.1	Down
Cnnm2	Chr1	266649247	266649397	-2.8e-05	-0.887	Down
Cnot1	Chr19	9703870	9708794	-7.36	0.85	Up
Chd7	Chr5	21930622	21934539	-13.9	-0.893	Down
Cntf	Chr1	229599456	229599903	-8.94	0.599	Up
Cntrob	Chr10	55916859	55920733	-6.65	-0.65	Down
Col11a2	Chr20	3838198	3840807	-3.59e-05	-2.66	Down
Col23a1	Chr10	34916054	34921629	-6.43	1.19	Up
Col25a1	Chr2	235690071	235704517	-35.2	-0.61	Down
Col7a1	Chr8	117720098	117720624	-4.34	1.29	Up
Colgalt2	Chr13	69901369	69901619	-7.15	1.06	Up
Cp	Chr2	104788762	104789060	-3.49	0.789	Up
Cpq	Chr7	71803738	71803987	-11.8	0.745	Up
Cpsf4	Chr12	11200734	11203838	-7.69	0.71	Up
Crebbp	Chr10	11719643	11719842	-0.798	-0.978	Down
Crebzf	Chr1	156291660	156291909	-8.47	0.683	Up
Crnkl1	Chr6	18349423	18349669	-9.65	-1.17	Down
Crocc	Chr5	159545348	159545768	-16.3	-0.994	Down
Tsc22d4	Chr12	22019980	22020180	-2.21	1.2	Up
Crocc2	Chr9	100340348	100343139	-2.85	1.2	Up
Crybg3	Chr11	42944038	42944987	-5.79	0.692	Up
Csad	Chr7	143781569	143781766	-8.8	0.654	Up
Cspp1	Chr5	8812893	8834776	-7.98	0.661	Up
Ctps2	ChrX	33516191	33516340	-12.9	-0.945	Down
Ctu2	Chr19	55305275	55305493	-13.1	-0.611	Down
Cxcr4	Chr13	45316171	45316366	-5.86	0.686	Up
Wdr43	Chr6	23447644	23449029	-5.1	-0.814	Down
Cyp1b1	Chr6	2311526	2311726	-7.16	0.709	Up
Cyp2j3	Chr5	115215469	115216032	-12.9	-0.791	Down
Cys1	Chr6	43861094	43861242	-8.28	-0.701	Down
Dab2	Chr2	55747402	55749886	-2.29	0.688	Up
Dcaf1	Chr8	115589143	115614340	-14	0.624	Up
Dchs1	Chr1	170613057	170613256	-0.0152	0.999	Up
Dclk1	Chr2	144870002	144870202	-2.35e-09	0.873	Up
Dcp2	Chr18	35655735	35658032	-7.02	1.68	Up
Dcun1d4	Chr14	37251312	37252080	-5.69	0.711	Up
Ddi2	Chr5	160282636	160282836	-5.72	-0.609	Down
Ddx31	Chr3	7427372	7427723	-7.69	0.735	Up
Ddx52	Chr10	71273804	71276397	-1.42	0.948	Up
Ddx55	Chr12	37453354	37454179	-8.93	0.621	Up
Samd4a	Chr15	23840227	23843948	-15.6	1.12	Up
Dennd4a	Chr8	70324683	70324882	-8.18	0.748	Up
Derl3	Chr20	13703936	13704185	-9.12	0.633	Up
Derl3	Chr20	13704663	13705617	-9.12	0.658	Up
Des	Chr9	82558514	82559767	-3.74	-0.587	Down
Det1	Chr1	140532905	140535869	-10.5	-1.24	Down
Dll4	Chr3	111143956	111144355	-10.3	0.804	Up
Dmrta2	Chr5	129758297	129758646	-6.5	-0.785	Down
Dmtf1	Chr4	21902300	21902450	-5.48	0.891	Up
Dnase1l1	ChrX	156437292	156437488	-7.06	0.778	Up
Dock9	Chr15	107946461	107946760	-5.65	-0.921	Down
Dok1	Chr4	113864311	113864460	-5.52	1.62	Up
Dst	Chr9	38097964	38126749	-3.13	-0.749	Down
Dst	Chr9	38090172	38090322	-5.18e-05	1.79	Up
Dusp10	Chr13	104320669	104320964	-7.45	0.971	Up
Dusp28	Chr9	100077757	100077952	-7.12e-05	-0.738	Down
Dync1h1	Chr6	135006409	135006939	-3.21	-0.902	Down
Dzip3	Chr11	54416405	54421774	-7.1	0.643	Up
Ednrb	Chr15	88006669	88006969	-10.7	0.621	Up
Efcc1	Chr4	119661637	119661836	-2.65	-1.38	Down
Eif2a	Chr2	148746338	148755239	-14.6	0.615	Up
Eif4e	Chr2	243852443	243852593	-6.97	-0.969	Down
Eif5	Chr6	136003570	136003916	-5.59e-07	-0.599	Down
Eif5b	Chr9	44710797	44711930	-0.591	0.715	Up
Ell	Chr16	20595324	20595606	-19.4	-0.847	Down
Elmod3	Chr4	100422505	100422703	-10.2	0.773	Up
Enkd1	Chr19	37674712	37674858	-1.53e-10	0.894	Up
Enpp4	Chr9	19455505	19455754	-17.5	0.58	Up
Entpd1	Chr1	259796270	259800753	-9.16	2.14	Up
LOC100912481	Chr4	24633423	24637722	-18.3	3.59	Up
Entpd3	Chr8	129231840	129232386	-7.68	0.621	Up
Entpd3	Chr8	129201717	129201866	-1.73	1.3	Up
Epb41l1	Chr3	152581305	152584055	-17.6	-1	Down
Erbb3	Chr7	2990649	2990849	-9.5e-10	-0.673	Down
Erc2	Chr16	3701409	3701558	-7.7	-2.12	Down
Esyt2	Chr6	144156071	144156221	-11	-0.585	Down
Evi2b	Chr10	66858059	66858451	-7.83	0.911	Up
Rnf152	Chr13	25190531	25190930	-6.61	0.73	Up
Ewsr1	Chr14	85329541	85330817	-15.6	1.7	Up
Ewsr1	Chr14	85337409	85339514	-15.2	2.9	Up
Exosc3	Chr5	60866691	60866836	-19.2	0.783	Up
F8	Chr18	381026	381175	-4.85	-1.13	Down
Faim	Chr8	107225169	107225719	-8.35	-3.6	Down
FAM120C	ChrX	20484193	20484393	-8.1	-0.766	Down
Fam129a	Chr13	69100107	69100555	-2.67	0.982	Up
Fam129b	Chr3	11971295	11971444	-4.85	-0.617	Down
Fam135b	Chr7	112937077	112937227	-5.72	-1.05	Down
Fam135b	Chr7	112692408	112692708	-7.1	-0.759	Down
Fam160a2	Chr1	170216555	170216703	-0.613	0.68	Up
Fam163a	Chr13	73819765	73819965	-8.79	-0.743	Down
Fam177a1	Chr6	76054079	76054228	-6.96	0.779	Up
LOC103693031	Chr8	26342132	26342377	-5.47	-1.14	Down
Fam43b	Chr5	156812503	156812752	-8.53e-06	0.73	Up
Fam49b	Chr7	104523017	104525438	-20.5	0.656	Up
Far2	Chr4	182563186	182563485	-20.5	0.637	Up
Fastkd2	Chr9	70452066	70452364	-5.47	0.816	Up
Fastkd3	Chr1	37740608	37741002	-7.87	0.622	Up
Fbln2	Chr4	122835485	122855515	-1.55e-09	-0.613	Down
Fbrs	Chr1	198925714	198926014	-6.81	-0.653	Down
Fcgr2a	Chr13	91146928	91147126	-5.88	0.834	Up
Fcgr2a	Chr13	91147226	91147375	-6.29	1.04	Up
Fcgr3a	Chr13	89395609	89395852	-5.45e-07	0.64	Up
Fcho2	Chr2	29012768	29029123	-7.36	1.01	Up
Fcnb	Chr3	6620504	6621835	-7.32e-13	0.959	Up
Fer	Chr9	111864896	111865145	-13.1	-0.848	Down
Fermt3	Chr1	222271596	222272276	-3.98	0.597	Up
Fgd6	Chr7	35059060	35059882	-9.15	-0.908	Down
Fgf12	Chr11	76170281	76170430	-6.96	0.606	Up
Fhod1	Chr19	37303607	37303855	-8.43	-0.584	Down
Fig4	Chr20	46022223	46022612	-21.6	-0.615	Down
Flrt1	Chr1	222343776	222344025	-19.8	-0.701	Down
Flt1	Chr12	9125508	9125658	-3.59e-06	3.11	Up
Flywch1	Chr10	13099352	13105053	-2.46	1.01	Up
Fmn2	Chr13	92714403	92762872	-5.63	0.584	Up
Foxm1	Chr4	161687724	161687874	-5.21	0.899	Up
Fras1	Chr14	14438892	14439441	-7.14	0.613	Up
Fut2	Chr1	101633765	101633914	-6.4	-1.91	Down
Fut4	Chr8	13259115	13259263	-3.29	1.44	Up
Fyb	Chr2	55944905	55949744	-12.8	0.788	Up
Fzd7	Chr9	66151730	66151879	-6.3	1.97	Up
Gabpa	Chr11	24297933	24302863	-11.5	1.02	Up
Gabpb1	Chr3	119134577	119134826	-15.8	-0.707	Down
Gabpb2	Chr2	196357577	196357876	-6.16	0.803	Up
Gabpb2	Chr2	196359318	196359951	-4.99	0.805	Up
Gadd45a	Chr4	97782900	97783045	-0.000118	-0.626	Down
Galm	Chr6	2808988	2809185	-9.13	-0.793	Down
Ganc	Chr3	112174406	112174606	-5.05	0.928	Up
Gapdhs	Chr1	89180162	89181978	-9.8	-0.926	Down
Gcnt2	Chr17	21636792	21637141	-5.2	0.853	Up
Gfpt1	Chr4	118900887	118901036	-0.255	1.18	Up
Gimap8	Chr4	78283555	78285507	-6.12	1.58	Up
Gipr	Chr1	80063491	80063787	-8.39	0.686	Up
Gja4	Chr5	145375731	145375929	-4.04	0.682	Up
Gjc3	Chr12	19167008	19176374	-14.5	-0.609	Down
Gli2	Chr13	34830918	34831118	-11.1	-1.29	Down
Gmeb1	Chr5	150416392	150417499	-13.6	-0.646	Down
Gnao1	Chr19	11519755	11519904	-4.73e-07	-0.667	Down
Gpatch2	Chr13	105814429	105815645	-16.7	0.595	Up
Gper1	Chr12	17277635	17373952	-9.25	-1.03	Down
Gpr135	Chr6	94816976	94817319	-3.23	-1.01	Down
Gpr157	Chr5	167124137	167124535	-6.39	0.805	Up
Gpr161	Chr13	83571991	83572141	-6.52	0.782	Up
Gpr176	Chr3	110140556	110140706	-19.7	-1.17	Down
Gpr182	Chr7	71046521	71046670	-5.28	0.999	Up
Gpr22	Chr6	51019260	51019410	-17.6	0.751	Up
Gprin2	Chr16	10527513	10528158	-13	0.855	Up
Gpsm2	Chr2	211480469	211480768	-17.6	0.766	Up
Grik3	Chr5	143714751	143714950	-8.59	-0.777	Down
Grin2b	Chr4	169558222	169558472	-10.6	0.771	Up
Grm6	Chr10	36362716	36363016	-7	1.02	Up
Gsg2	Chr10	59695902	59696651	-6.41	0.866	Up
Gspt1	Chr10	4332039	4334369	-7.83	1.29	Up
Gulp1	Chr9	51263484	51263632	-11	-0.835	Down
Gypc	Chr18	25312535	25312734	-18.5	0.738	Up
Heatr5a	Chr6	72648754	72648904	-10.3	1.19	Up
Sirt1	Chr20	26835529	26835927	-6.59	1.1	Up
Helb	Chr7	64861835	64861985	-7.03	0.96	Up
Helz2	Chr3	176736698	176737494	-4.89	0.672	Up
Heph	ChrX	65559901	65560099	-12.2	1.21	Up
Hhip	Chr19	31525184	31525333	-5.81	-0.791	Down
Hiat1-ps1	Chr1	69819796	69819945	-5.49	2.3	Up
Hipk1	Chr2	206273986	206274186	-1.51e-07	-0.591	Down
Hivep1	Chr17	22309062	22309461	-6.47	-0.667	Down
Hmox1	Chr19	14508634	14510685	-5.04e-07	-0.596	Down
Hnrnpc	Chr15	28495426	28498003	-17.4	1.5	Up
Hnrnph3	Chr20	27173850	27175505	-9.82	0.896	Up
Hook1	Chr5	114977991	114981275	-10.6	0.619	Up
Hspa1l	Chr20	4962893	4963142	-6.44	1.07	Up
Hspa1l	Chr20	4920796	4921290	-7.15	-0.635	Down
Htr2a	Chr15	56666299	56666445	-2.77	1.17	Up
Hus1	Chr14	89196464	89196613	-5.79	2.03	Up
Ide	Chr1	255924661	255924810	-12.4	0.598	Up
Ifnar2	Chr11	31559536	31559685	-0.00058	-0.973	Down
Ift81	Chr12	39423641	39424763	-3.45	0.706	Up
Igf1r	Chr1	128978364	129142583	-3.64	0.618	Up
Il1r1	Chr9	47034374	47035694	-10.3	0.799	Up
Il20rb	Chr8	108746698	108746995	-8.2	0.583	Up
Il21r	Chr1	197023288	197023836	-11.6	0.693	Up
Incenp	Chr1	225946446	225946943	-7.46	0.622	Up
Ints6l	ChrX	158835483	158835780	-13	-0.869	Down
Ints9	Chr15	48409347	48411112	-9.59	-1.78	Down
Ipmk	Chr20	18458054	18458302	-8.27	-0.836	Down
Irf5	Chr4	56815773	56815922	-8.67	0.891	Up
Itga6	Chr3	58478018	58479534	-8.27	-0.821	Down
Jade2	Chr10	37269132	37269382	-7.52	0.608	Up
Jarid2	Chr17	20251873	20258615	-29.2	-0.641	Down
Kank2	Chr8	22793798	22794047	-4.97	0.827	Up
Katnal1	Chr12	7504852	7530866	-15.7	1.27	Up
Kazn	Chr5	161257202	161257898	-9.01	0.8	Up
Kbtbd3	Chr8	1473218	1473367	-11.4	0.954	Up
Kcna3	Chr2	209767358	209768295	-3.56	0.601	Up
Usp16	Chr11	27112047	27114715	-1.79	0.781	Up
Kcnj13	Chr9	94490292	94490541	-11.1	0.74	Up
Kcnk12	Chr6	11428165	11428313	-9.87	1.5	Up
Kcnk3	Chr6	27155321	27155670	-6.15	-0.788	Down
Kdm2a	Chr1	219566779	219566979	-9.27	-0.66	Down
Kiaa0895l	Chr19	37236484	37236633	-0.0829	0.676	Up
Kif15	Chr8	132094105	132102662	-8.37e-06	0.858	Up
Kif26a	Chr6	136731376	136731525	-3.34	-0.821	Down
Kirrel	Chr2	186425122	186425520	-16.1	0.612	Up
Kirrel2	Chr1	88910574	88910872	-5.97	1.39	Up
Kiz	Chr3	141105413	141105758	-4.29	0.699	Up
Kiz	Chr3	141107025	141107223	-4.29	0.747	Up
Klf11	Chr6	43839159	43839507	-14.5	-0.736	Down
Ranbp2	Chr20	28372287	28375380	-7.46	1.77	Up
Klhl14	Chr18	12637637	12637836	-16.3	-0.958	Down
Klhl25	Chr1	137340490	137340689	-27.8	-0.66	Down
Klhl29	Chr6	29482961	29483210	-21.4	-0.665	Down
Klhl30	Chr9	98500241	98500438	-5.61e-08	0.595	Up
Klhl42	Chr4	181481147	181481296	-6.57	-0.73	Down
Kmt2a	Chr8	49113950	49114099	-0.839	-0.635	Down
Kmt2c	Chr4	6268616	6268766	-21.9	-0.585	Down
Knstrn	Chr3	110637677	110637875	-7.42	1.67	Up
Kpna2	Chr10	95209624	95212062	-2.28	-0.594	Down
Krt2	Chr7	143419323	143419918	-14.8	-1.01	Down
Krt2	Chr7	143413403	143413651	-14.8	-0.601	Down
Ksr1	Chr10	66324948	66329901	-5.14	-0.787	Down
L3mbtl1	Chr3	159321856	159322274	-12.4	-1.07	Down
L3mbtl2	Chr7	122896910	122899496	-5.91	0.596	Up
Larp4b	Chr17	63290727	63291976	-2.46	-0.712	Down
Lat2	Chr12	25114149	25119402	-7.65	0.772	Up
Lgr4	Chr3	101151919	101152069	-0.000228	1.08	Up
Lgr6	Chr13	51813798	51814047	-8.12	-0.726	Down
Lgr6	Chr13	51816140	51818890	-8.97	-0.683	Down
Lhx9	Chr13	55856139	55856338	-4.97	-1.88	Down
Lilrb3a	Chr1	64012844	64013069	-1.13e-06	1.46	Up
Lima1	Chr7	141469936	141470085	-0.419	-0.803	Down
Lins1	Chr1	127624986	127625284	-10.2	0.752	Up
Lmf1	Chr10	15031415	15031562	-12.5	0.587	Up
Lmln	Chr11	70898234	70898484	-15.4	1.46	Up
Lmnb2	Chr7	11675989	11676288	-9.08	-0.883	Down
LOC100125362	Chr8	57255149	57255549	-2.41e-06	-0.98	Down
LOC100360750	Chr13	47380707	47382746	-2.11	-1.28	Down
LOC100362830	Chr5	169021659	169021848	-15	0.597	Up
LOC100362908	Chr4	119591236	119591436	-8.01	1.51	Up
LOC100909750	Chr3	9421849	9427886	-1.2	-1.68	Down
LOC100909750	Chr3	9412232	9415304	-4.51	2.46	Up
Unc5b	Chr20	30406394	30406593	-15.2	-0.644	Down
LOC100909830	Chr18	78584584	78595142	-10	5.91	Up
LOC100909856	Chr5	142332671	142334796	-2.13	-2.02	Down
LOC100910088	Chr16	60008952	60009616	-19.2	0.676	Up
LOC100910088	Chr16	60005027	60005276	-5.46	0.693	Up
LOC100910196	Chr12	7454845	7454998	-10.1	-2.67	Down
LOC100910258	Chr1	89683278	89683509	-10.2	1.12	Up
LOC100910258	Chr1	89682527	89682823	-10.2	1.77	Up
LOC100910732	Chr11	71998035	72003760	-16.5	1.5	Up
Cyfip2	Chr10	31322402	31324604	-11.5	1.31	Up
LOC100911068	Chr8	39890891	39891485	-30.8	0.581	Up
LOC100911320	Chr8	23179358	23180106	-7.25	0.686	Up
LOC100911545	Chr4	154431515	154432651	-8.78	3.29	Up
LOC100911585	Chr9	20250392	20251026	-0.926	-4.79	Down
LOC100911672	Chr9	20275832	20277033	-2.59	-2.59	Down
LOC100911672	Chr9	20274601	20274995	-1.62	2.37	Up
LOC100911685	Chr10	4444074	4445951	-15.6	1.64	Up
LOC100911727	Chr1	75260761	75262381	-6.26e-09	-2.04	Down
LOC100911751	Chr1	278480080	278480385	-14.1	-0.718	Down
Slc12a7	Chr1	32093507	32098328	-9.06	0.917	Up
LOC100911769	Chr3	153875809	153882499	-11.2	-0.779	Down
LOC100911864	Chr1	175980368	175980564	-5.36	1.3	Up
LOC100911886	Chr20	5325430	5328077	-6.68e-07	-2.42	Down
LOC102554685	Chr17	32174843	32175195	-6.7	-0.883	Down
LOC100912042	Chr3	4875174	4876057	-15	2.27	Up
Nek1	Chr16	32364124	32394733	-6.96	0.659	Up
LOC100912309	Chr1	91168487	91170108	-17.9	-0.729	Down
LOC100912481	Chr4	24640193	24640515	-18.3	-0.79	Down
Runx1	Chr11	32769326	32769525	-6.54	0.887	Up
LOC100912538	Chr2	9687667	9692998	-10.2	-3	Down
LOC100912538	Chr2	9683687	9685364	-10.2	2.2	Up
LOC100912604	Chr3	14591382	14591739	-2.05e-05	-1.08	Down
LOC102546824	Chr4	80700367	80700517	-6.67	-1.74	Down
LOC102547438	Chr6	24531890	24532038	-12.8	1.29	Up
LOC102547442	Chr16	32327393	32328270	-6.96	1.19	Up
LOC102547817	Chr10	106568167	106568516	-6.16	0.774	Up
RGD1560464	Chr10	34317656	34317803	-3.92	1.17	Up
LOC102548225	Chr18	71888061	71888210	-6.66	-1.13	Down
LOC102548372	Chr17	37609517	37609962	-7.83	-0.69	Down
LOC102548461	Chr6	75697921	75698360	-8.27	1.09	Up
LOC102548514	Chr3	140127028	140127493	-10.6	0.929	Up
Nynrin	Chr15	34530281	34530531	-4.83	1.09	Up
LOC102549694	Chr9	100487217	100487367	-2.87	-2.54	Down
LOC102549842	Chr1	37951962	37952211	-9.82	0.58	Up
LOC102550657	Chr7	10531086	10531235	-17.4	1.3	Up
LOC102550657	Chr7	10529093	10529292	-17.7	1.55	Up
Cnot6	Chr10	35145831	35145980	-7.3	1.01	Up
LOC102551518	Chr9	37783921	37784070	-4.66	0.899	Up
LOC102552549	Chr10	84846639	84847517	-0.005	-1.07	Down
LOC102552810	Chr10	41783916	41784261	-11.1	1.04	Up
LOC102553274	Chr18	74485748	74485989	-4.49e-06	1.03	Up
LOC102553760	Chr1	84722868	84723166	-5.69	1.08	Up
LOC102553986	Chr13	85849217	85849466	-0.000512	-2.61	Down
Rnd3	Chr3	36643374	36643569	-8.59e-08	1.23	Up
LOC102555246	Chr4	133013566	133013764	-3.64	1.26	Up
LOC102555377	Chr1	62174141	62174290	-6.27	1.06	Up
LOC102555457	Chr3	161975433	161976326	-2.55e-05	-0.963	Down
LOC102557111	Chr18	29104282	29104521	-68.6	-0.612	Down
LOC103689934	Chr10	109902490	109902770	-0.535	1.5	Up
LOC103689941	Chr5	142325140	142328046	-6.87	3.01	Up
LOC103689945	Chr15	3768166	3769592	-4.6	-0.844	Down
LOC103689992	Chr1	64019443	64020965	-0.000619	0.617	Up
LOC103690008	ChrX	76665947	76666549	-12.5	-1.25	Down
Tcf7	Chr10	37617320	37617568	-6.3	1.17	Up
LOC103690017	Chr3	57351762	57355851	-12.8	1.27	Up
LOC103690068	Chr1	87190849	87191521	-7.08	-2.04	Down
LOC103690083	ChrX	137733201	137734775	-6.09	0.721	Up
LOC103690083	ChrX	137701943	137705685	-12.9	1.05	Up
LOC103690175	ChrX	158268678	158275087	-9.59	1.95	Up
LOC103690502	Chr9	17945623	17945873	-3.47	0.847	Up
LOC103692046	Chr4	24623447	24625503	-17.4	3.84	Up
Mycn	Chr6	38228223	38228370	-19.1	-1.32	Down
LOC103692792	Chr7	20442581	20442911	-15.6	-1.37	Down
LOC103692950	Chr7	123231948	123232147	-6.49	1.12	Up
Atp10d	Chr14	38477100	38477597	-7.52	0.677	Up
Robo3	Chr8	39905161	39906439	-5.21	0.93	Up
LOC103693438	Chr10	70326355	70326604	-7.74	0.981	Up
LOC103693780	Chr14	86605528	86605999	-6.03	-2.35	Down
LOC103693999	Chr16	81581312	81582257	-4.69	-1.32	Down
LOC103694418	Chr20	28755921	28768817	-7.02	0.805	Up
LOC103694424	Chr20	14964310	14964710	-7.96	1.36	Up
LOC108348078	Chr17	89835367	89838907	-13.3	-3.22	Down
LOC108348081	Chr15	5863391	5894733	-11.4	-1.01	Down
LOC108348112	Chr20	5267607	5267895	-0.00202	-2.61	Down
LOC108348112	Chr20	5266347	5266949	-0.00202	0.919	Up
Tsga10	Chr9	44427525	44456576	-4.22	-1	Down
LOC108348122	Chr1	90963917	90964316	-5.71	0.681	Up
LOC108348122	Chr1	90962971	90963120	-5.07	1.54	Up
LOC108348130	Chr11	33847454	33847696	-4.52	0.989	Up
LOC108348139	Chr20	5229918	5231624	-1.19e-08	1.92	Up
LOC108348591	Chr17	77629321	77629470	-1.86	0.652	Up
LOC108349207	ChrX	14496058	14496258	-10.3	0.628	Up
LOC108349805	Chr1	54425898	54426047	-9.08	2.07	Up
LOC108350352	Chr3	13146827	13147067	-12.3	1.11	Up
LOC108350453	Chr3	116380804	116434099	-16.8	0.732	Up
Kcnab3	Chr10	55933506	55933653	-1.77	0.804	Up
LOC108352578	Chr13	93535988	93539631	-5.7	-0.707	Down
LOC108352626	Chr13	87567987	87568236	-5.8	1.25	Up
LOC108352929	Chr15	39664157	39664356	-7.42	0.59	Up
LOC108352929	Chr15	39663439	39663639	-11.1	0.899	Up
LOC108352929	Chr15	39663428	39663626	-12.2	0.726	Up
LOC108352942	Chr15	57065520	57065717	-6.71	1.3	Up
LOC108352949	Chr15	67587113	67587620	-9.72	0.72	Up
LOC362863	Chr7	27307206	27307502	-4.15	1.72	Up
LOC619574	Chr10	110426370	110426520	-9.91	-0.731	Down
LOC681292	Chr3	125396506	125396655	-13.5	1.11	Up
LOC681766	Chr6	11058503	11063013	-5.45	-1.84	Down
LOC682206	Chr1	61741389	61741538	-14.8	-0.689	Down
LOC682206	Chr1	61724490	61726684	-10.6	1.2	Up
LOC685203	Chr9	53440137	53440676	-12.2	0.627	Up
Slc25a51	Chr5	61124331	61129954	-8.24	1.13	Up
LOC688286	Chr10	106881371	106881620	-11.8	1.34	Up
LOC688452	Chr1	59701128	59703454	-12	-0.587	Down
LOC688778	Chr1	219200991	219201592	-30.5	-1.16	Down
LOC691170	Chr7	13336575	13336724	-17.7	0.783	Up
LOC691170	Chr7	13336078	13336476	-17.7	1.1	Up
LOC691414	Chr9	8352349	8376546	-10.4	-2.09	Down
Lonrf1	Chr16	59564647	59564894	-5.8	-0.645	Down
Lpar6	Chr15	55128078	55128273	-9.91	0.872	Up
Lpar6	Chr15	55126953	55127197	-2.33	1.29	Up
Lpin3	Chr3	156893514	156896181	-9.21	-0.954	Down
Lpin3	Chr3	156889146	156889295	-9.21	-0.749	Down
Lrig2	Chr2	206931837	206932036	-9.07	1.04	Up
Lrrc55	Chr3	72596851	72597050	-7.15	0.983	Up
Lrrc66	Chr14	37152199	37152447	-9.48	1.37	Up
Lrrc75a	Chr10	48929519	48929668	-12.5	0.667	Up
Lrrcc1	Chr2	88402701	88403592	-9.65	1.2	Up
Ltn1	Chr11	27058772	27059269	-7.54	0.596	Up
Lurap1l	Chr5	98468935	98469085	-0.00382	0.767	Up
Osbpl6	Chr3	63353253	63370028	-11	0.609	Up
Macf1	Chr5	141192934	141193815	-2.03	1.06	Up
Maff	Chr7	120590958	120591452	-6.36e-09	0.606	Up
Magel2	Chr1	123017949	123018149	-4.89	1.04	Up
Man1a1	Chr20	35449025	35449174	-17.6	-0.674	Down
Man2a1	Chr9	112374945	112406715	-2.73	0.713	Up
Man2a1	Chr9	112450236	112450484	-5.31	1.05	Up
Map2k1	Chr8	69488751	69488949	-8.68	1.3	Up
Map3k13	Chr11	82745189	82745588	-10.8	-0.742	Down
Map3k14	Chr10	91308532	91308731	-7.61	0.785	Up
Mapkapk3	Chr8	116017281	116020727	-9.65	0.832	Up
Mark3	Chr6	136041305	136041504	-28.9	-0.682	Down
Marveld1	Chr1	261390150	261390348	-6.86	-0.778	Down
Masp1	Chr11	80785131	80785429	-19.5	0.644	Up
Mast4	Chr2	32484520	32496517	-5.85	0.882	Up
Mau2	Chr16	21159912	21160062	-9.21	0.698	Up
Mbd4	Chr4	147748861	147752038	-5.61	1.26	Up
Mcemp1	Chr12	2213718	2214046	-7.96e-10	-0.798	Down
Mdga1	Chr20	8574384	8574632	-5.85	-0.652	Down
Med13	Chr10	73731962	73732162	-5.87	0.816	Up
Med16	Chr7	12619739	12620163	-20	-0.682	Down
Med9	Chr10	46328931	46329128	-3.92	0.712	Up
Mfsd9	Chr9	47497519	47497667	-7.91	1.04	Up
MGC94199	Chr5	23372092	23376662	-9.06	-0.811	Down
Micall1	Chr7	120344766	120345172	-9.57	-0.684	Down
Mier2	Chr7	13055484	13055632	-18.8	-0.647	Down
Mitd1	Chr9	44474493	44483523	-14.7	0.623	Up
Mki67	Chr1	207994195	207999093	-5.99	0.684	Up
Mki67	Chr1	208001142	208001342	-5.19	0.94	Up
Mkx	Chr17	60549156	60549404	-18.4	-0.912	Down
Mlxipl	Chr12	24593626	24593894	-5.43	0.877	Up
Mmgt1	ChrX	158968374	158968522	-12.8	0.611	Up
Mmp2	Chr19	15543469	15545961	-2.76	0.602	Up
Mospd1	ChrX	157745989	157759567	-9.42	-1.99	Down
Mphosph9	Chr12	37741511	37754969	-4.08	1.24	Up
Mpp5	Chr6	102028562	102028761	-2.69	-0.864	Down
Mpzl1	Chr13	83806430	83806677	-11	0.655	Up
Mrpl19	Chr4	112707124	112707270	-3.19	-0.704	Down
Mrps6	Chr11	32229416	32229715	-0.000213	0.859	Up
Mrvi1	Chr1	175684955	175685154	-25.4	1.18	Up
Msantd1	Chr14	81092924	81093174	-8.06	1.97	Up
Tbk1	Chr7	63659939	63661469	-7.83	0.746	Up
Msi2	Chr10	75678419	75678618	-11.9	0.716	Up
Msx2	Chr17	11687996	11688391	-7.71	0.983	Up
Mthfs	Chr8	96613889	96614038	-3.65	1.1	Up
LOC108351719	Chr8	65587128	65587370	-10.4	0.961	Up
Mtrr	Chr1	37773144	37773393	-9.55	-0.613	Down
Mtrr	Chr1	37773988	37774336	-5.79	0.608	Up
Mul1	Chr5	156864122	156864270	-1.13e-08	-0.777	Down
Mustn1	Chr16	6962933	6964742	-6.07	0.635	Up
Pex12	Chr10	70513280	70513478	-6.27	0.971	Up
Myh9	Chr7	119000147	119004804	-7.89	-2.56	Down
Myh9	Chr7	119022443	119038518	-5.07	-2.04	Down
Myh9	Chr7	119013487	119016634	-11.8	0.749	Up
Nacc1	Chr19	25800062	25800262	-6.57	0.684	Up
Naglu	Chr10	88979413	88979562	-0.839	-0.976	Down
Nanos1	Chr1	282135076	282135475	-9.27	-0.632	Down
Nat8f5	Chr4	117507323	117507472	-11.8	1.01	Up
Nav2	Chr1	104903795	104905694	-5.32	0.919	Up
Nckap5	Chr13	42372395	42373845	-8.9	0.923	Up
Nckap5	Chr13	42375985	42376284	-8.9	1.11	Up
Ncoa2	Chr5	5695446	5695596	-10.9	0.748	Up
Ncoa3	Chr3	162762518	162763524	-1.7	0.675	Up
Hectd1	Chr6	72552160	72555267	-3.88e-08	-0.7	Down
Arhgap5	Chr6	73345369	73357945	-14.7	0.689	Up
Neu3	Chr1	164804166	164805054	-7.47	-0.68	Down
Neu4	Chr9	101284902	101285050	-7.54	1.47	Up
NEWGENE_1582994	Chr16	81593663	81595575	-4.52e-06	-2.03	Down
NEWGENE_621802	Chr15	3749404	3749653	-9.34	0.634	Up
Nf1x	Chr19	25891151	25914777	-8.37	-0.646	Down
LOC100911993	Chr18	73423965	73430443	-0.017	4.49	Up
Nhlh1	Chr13	90439479	90441915	-6.24	-0.687	Down
Nhlrc3	Chr2	142674883	142675627	-7.82	0.886	Up
Ninl	Chr3	146719905	146721593	-3.88	0.954	Up
Nlrp3	Chr10	45900290	45900539	-7.64	0.885	Up
Nmd3	Chr2	166421646	166423489	-7.55	0.784	Up
Nme7	Chr13	82654216	82654564	-5.93	-0.99	Down
Nmnat1	Chr5	166411401	166417229	-35.7	-0.642	Down
Plat	Chr16	74111152	74119014	-0.00126	2.23	Up
Nol8	Chr17	14566391	14570948	-11.3	1.66	Up
Nos3	Chr4	7342206	7342404	-17.4	-0.654	Down
Npas4	Chr1	220261972	220262171	-1.59e-10	0.654	Up
Nr4a2	Chr3	43119267	43119416	-4.23	-0.927	Down
Ntmt1	Chr3	9643058	9650355	-1.07e-07	-0.662	Down
Ntrk3	Chr1	139890637	139890786	-2.46e-07	-1.14	Down
Nuak2	Chr13	49107956	49108456	-13	0.755	Up
Nudt11	ChrX	17175447	17175595	-5.98	0.952	Up
Nup54	Chr14	17139661	17141290	-9.33	-0.587	Down
Nwd2	Chr14	46147159	46147507	-4.38	0.934	Up
Nxph4	Chr7	70835545	70835843	-3.47	0.856	Up
Nynrin	Chr15	34537122	34537372	-9.96	0.753	Up
LOC103693129	Chr8	74868681	74877415	-32.5	-1.23	Down
Oard1	Chr9	14544957	14545155	-6.18	0.681	Up
Obfc1	Chr1	267281786	267281984	-18.3	-0.742	Down
Ocrl	ChrX	134763083	134766505	-5.32	0.584	Up
Olr1353	Chr9	99788177	99794064	-6.77	0.867	Up
LOC103690015	Chr1	77541545	77541835	-10.1	1.18	Up
Osbpl6	Chr3	63452461	63452710	-6.82	0.741	Up
Osgin1	Chr19	52085142	52085391	-9.41	0.757	Up
Osgin2	Chr5	29663531	29663780	-9.76	0.635	Up
Osm	Chr14	84468341	84468489	-1.13e-07	1.07	Up
Osmr	Chr2	56111123	56112342	-7.87	0.915	Up
Otof	Chr6	27372050	27385822	-5.96	-0.738	Down
Ovol2	Chr3	138462579	138462729	-10.5	1.89	Up
Oxnad1	Chr16	8234659	8234807	-10.1	-0.606	Down
Oxsm	Chr15	10463061	10463805	-8.58	0.651	Up
P2ry13	Chr2	149430540	149430788	-7.1	0.869	Up
P3h1	Chr5	138288046	138289996	-5.44	-0.614	Down
Palm3	Chr19	25148043	25148583	-4.63	-0.656	Down
Pan3	Chr12	9234006	9273145	-5.01	0.631	Up
Parp14	Chr11	68119079	68119229	-5.18	1.74	Up
Parp4	Chr15	36897463	36897663	-1.91e-05	0.833	Up
Patl1	Chr1	228346471	228346670	-7.04	-0.684	Down
Patz1	Chr14	83514708	83514857	-0.000593	-0.737	Down
Patz1	Chr14	83528699	83528898	-0.000121	-0.663	Down
Pax6	Chr3	95717209	95723142	-10.1	1.11	Up
Pbrm1	Chr16	7103714	7104028	-13.2	-1.14	Down
Pcdh18	Chr2	138821203	138821751	-8.76	-0.701	Down
Pcdha4	Chr18	30024536	30024986	-12.5	0.924	Up
Pcdhga1	Chr18	30906156	30906604	-5.87	0.594	Up
Pcgf6	Chr1	266829406	266830973	-11.2	-0.859	Down
Pdcd5	Chr1	91961211	91963374	-0.671	2.19	Up
Pde5a	Chr2	227041481	227041830	-5.76	-0.669	Down
Pde5a	Chr2	227038241	227041232	-5.76	0.665	Up
Pdzrn4	Chr7	134002963	134003507	-9.07	-0.606	Down
Pear1	Chr2	187115114	187115412	-15.9	-0.762	Down
Chrd	Chr11	83867043	83867243	-4.59	-0.929	Down
Pex5	Chr4	156992039	156992774	-7.95	0.66	Up
Pex5	Chr4	157008872	157009359	-7.95	2.58	Up
Pgap2	Chr1	167309071	167320755	-10.6	-0.638	Down
Phf20l1	Chr7	107442026	107442175	-4.19	1	Up
Phf7	Chr16	7323576	7323724	-5.5	-0.592	Down
Phldb2	Chr11	57430991	57449873	-16.5	-1.29	Down
Pianp	Chr4	157509310	157511282	-3.55	0.904	Up
Pigf	Chr6	10566652	10566801	-12.2	-0.583	Down
Pik3ap1	Chr1	260536526	260548467	-13.4	0.614	Up
Pik3cd	Chr5	166602402	166602602	-9.32	-0.667	Down
Pik3cg	Chr6	51496383	51496783	-8.49	0.947	Up
Pik3r1	Chr2	31742625	31742775	-2.39	0.628	Up
Pikfyve	Chr9	71911794	71912199	-6.51	-0.663	Down
Pitpnc1	Chr10	95547328	95563821	-7.08	-0.777	Down
Pkib	Chr20	40701848	40711754	-16.3	-0.768	Down
Plag1	Chr5	16791883	16792132	-8.12	1.2	Up
Plagl2	Chr3	148717534	148717684	-14.1	-0.944	Down
Chm	ChrX	84753382	84753581	-10.2	0.819	Up
Plaur	Chr1	81344664	81344857	-4.35e-09	1.09	Up
Pld5	Chr13	94025745	94032193	-12.5	0.608	Up
Plekhg2	Chr1	85398658	85399104	-8.87	0.862	Up
Plppr5	Chr2	219895640	219895889	-12	0.793	Up
Pls1	Chr8	103599241	103614909	-13.1	0.737	Up
Pmm2	Chr10	7068132	7074226	-1.92e-11	-0.843	Down
Pnoc	Chr15	48818527	48832972	-13.4	0.87	Up
Poc1b	Chr7	41402828	41403026	-7.22	0.595	Up
Polh	Chr9	17195931	17196326	-6.72	0.607	Up
Pp2d1	Chr14	72948490	72948640	-17.3	0.617	Up
Ppara	Chr7	126681389	126681788	-10.2	-0.806	Down
Ppfia1	Chr1	217686808	217720198	-15.4	-0.596	Down
Ppfibp2	Chr1	171816231	171820393	-25.6	0.823	Up
Ppp1r12b	Chr13	51708295	51709259	-34.7	0.776	Up
Ppp1r15b	Chr13	49938519	49938669	-8.62	0.664	Up
Ppp1r21	Chr6	12269481	12271741	-8.54	0.651	Up
Ppp1r3d	Chr3	173953139	173953436	-6.7	-0.719	Down
Ppp2r3a	Chr8	109547930	109560454	-9.36	0.698	Up
Prcp	Chr1	157749585	157749782	-8.84	-0.584	Down
Prdm15	Chr11	38320436	38323844	-10.3	0.751	Up
Prickle3	ChrX	15686790	15687229	-2.01	1.34	Up
Prima1	Chr6	127077742	127077941	-9.49	0.585	Up
Prkaa1	Chr2	54888215	54888364	-12.2	0.841	Up
Prkx	ChrX	45115430	45115580	-12.9	-0.781	Down
Prr5l	Chr3	91291898	91292246	-10.5	1.06	Up
Prrx1	Chr13	81147137	81152986	-13.6	0.794	Up
Prss55	Chr15	47461332	47461729	-7.69	0.693	Up
Prss55	Chr15	47438933	47442578	-6.43	1.24	Up
Psph	Chr12	30525643	30526303	-9.46	-0.663	Down
Pstpip1	Chr8	60786778	60795278	-13.1	0.734	Up
Ptges	Chr3	9727697	9727890	-2.22e-07	2.24	Up
Ptgs1	Chr3	15579130	15581100	-4.6	0.807	Up
Ptprc	Chr13	55062704	55064383	-11.1	0.92	Up
Ptprd	Chr5	93365449	93514071	-21.6	-0.706	Down
Ptpre	Chr1	207820869	207883565	-6.13	2.02	Up
Pus10	Chr14	108446317	108448560	-9.71	-1.12	Down
Pwp1	Chr7	23989167	23989314	-14.5	-0.594	Down
Qser1	Chr3	94736817	94737266	-6.28	0.642	Up
R3hdm1	Chr13	44883112	44884132	-9.16	0.644	Up
Rabgap1l	Chr13	78011077	78061282	-14.8	-0.733	Down
Rad17	Chr2	30634753	30635102	-13.4	-0.669	Down
Rad52	Chr4	152447782	152448221	-11.2	-0.682	Down
Klhdc9	Chr13	89745558	89745756	-12.6	0.795	Up
Rapgef2	Chr2	177867729	177867928	-19.9	0.696	Up
Rasa1	Chr2	13655044	13656040	-5.98	0.941	Up
Rassf3	Chr7	63521355	63578400	-2.39	-0.767	Down
Rassf4	Chr4	148770441	148771704	-4.2	0.659	Up
Rbbp4	Chr5	147500474	147505503	-0.0112	2.72	Up
Rbm39	Chr3	151711070	151717693	-10.4	1.4	Up
Rbms2	Chr7	2550703	2550952	-5.09	-0.626	Down
Recql4	Chr7	117771432	117771580	-9.13e-08	1.38	Up
Recql5	Chr10	104475294	104477219	-6.37	-0.613	Down
Reln	Chr4	9602679	9615668	-14.2	0.62	Up
Repin1	Chr4	78232504	78232918	-4.73e-05	-0.887	Down
Rfx7	Chr8	79159446	79159646	-6.64	-1.3	Down
Rfxapl1	Chr2	144215245	144217440	-10	0.899	Up
RGD1304963	Chr6	23339103	23339253	-2.34e-08	1.53	Up
RGD1306063	Chr15	12869912	12870308	-6.39	0.83	Up
RGD1306233	Chr3	7051758	7051953	-16.2	-0.747	Down
RGD1307830	Chr13	67581445	67581594	-3.77	1.37	Up
RGD1559731	ChrX	4739506	4739755	-4.73	2.2	Up
Aldh16a1	Chr1	101151031	101151320	-11.1	-0.868	Down
RGD1560795	Chr4	116933624	116936268	-5.66	-1.35	Down
RGD1561327	ChrX	144260277	144260700	-9.7	0.995	Up
RGD1561662	Chr9	15548351	15548550	-8.18	0.825	Up
RGD1561671	Chr17	11915442	11915742	-11	-0.732	Down
RGD1561931	ChrX	74944936	74945235	-15.5	0.647	Up
RGD1562037	Chr17	55669403	55669553	-3.65	0.861	Up
RGD1564036	Chr10	35701516	35701665	-8.01e-07	-0.708	Down
Rgs3	Chr5	78522538	78522937	-20	-0.706	Down
Tgfb3	Chr6	109935823	109936168	-4.77	0.78	Up
Rhobtb1	Chr20	20658074	20658971	-8.37	0.692	Up
Ric3	Chr1	173631616	173631966	-6.31	0.586	Up
Rims2	Chr7	78591715	78591915	-5.7	-1.43	Down
Rin1	Chr1	220337312	220337709	-4.69	1.98	Up
Riok2	Chr1	59140273	59140670	-8.33	0.636	Up
LOC102551140	Chr13	110810161	110810410	-16	0.626	Up
Rmdn3	Chr3	110946853	110952103	-12.2	-1.74	Down
Ago2	Chr7	114356839	114357117	-1.17e-06	0.734	Up
Rnf213	Chr10	108579633	108579933	-5.13	1.3	Up
Rnf43	Chr10	75025767	75025916	-15.2	0.865	Up
Dennd3	Chr7	114811326	114811725	-9.32	0.589	Up
Rorb	Chr1	234441452	234441701	-8.83	0.606	Up
Rpgrip1l	Chr19	17206414	17206613	-7.12	0.885	Up
Rrn3	Chr10	3210797	3213155	-9.27	-1.31	Down
Tmem200c	Chr9	117049976	117050173	-2.38	-0.958	Down
Rrp8	Chr1	170576368	170576615	-8.01	0.682	Up
Rsl1d1l1	Chr10	4457210	4458540	-5.2	0.732	Up
Rsph6a	Chr1	79970502	79970749	-14	-0.96	Down
Rsrc1	Chr2	164131250	164131470	-16.5	0.835	Up
RT1-Ba	Chr20	4067854	4070726	-11.2	0.613	Up
Rufy2	Chr20	27229859	27232819	-4.24	-1.23	Down
Rufy2	Chr20	27226008	27228461	-6.39	0.817	Up
LOC102548101	Chr3	118041329	118041477	-10.5	1.14	Up
Runx1	Chr11	32858574	32858723	-6.54	2.67	Up
S100a9	Chr2	190097532	190100161	-3.87e-07	0.819	Up
Sacs	Chr15	41519589	41520088	-3.52	0.884	Up
Samd4a	Chr15	23878668	23878918	-16.3	-0.68	Down
Nol12	Chr7	120161238	120161438	-7.24	-0.822	Down
Sarnp	Chr7	3275123	3277101	-18.1	-0.588	Down
Nfam1	Chr7	123892328	123893741	-0.000207	-0.904	Down
Scaper	Chr8	60470940	60482592	-7.74	0.602	Up
Scarf2	Chr11	87732449	87732597	-11.9	-0.902	Down
Scarf2	Chr11	87732894	87733042	-11.9	-0.695	Down
Scn4a	Chr10	94506322	94506920	-8.27	0.828	Up
Scyl3	Chr13	82231237	82234944	-9.42	-0.675	Down
Sdr42e1	Chr19	50208854	50209201	-4.33	-1.03	Down
Sec14l5	Chr10	10590101	10590251	-2.7	-1.04	Down
Sepsecs	Chr14	60686407	60686656	-6.97	0.619	Up
Sept9	Chr10	106208656	106241290	-4.04	-0.756	Down
Serac1	Chr1	46965989	46968811	-7.22	-0.684	Down
Sestd1	Chr3	64038263	64038413	-10.4	0.666	Up
Setbp1	Chr18	75205854	75206203	-19.2	-0.698	Down
Setx	Chr3	7722507	7725743	-16.3	-0.591	Down
Sfrp1	Chr16	73374152	73374451	-6.61	0.797	Up
Sh3d19	Chr2	185425944	185429741	-11.5	1.07	Up
Sh3d21	Chr5	144162983	144163132	-12.7	1.46	Up
Sh3rf3	Chr20	28719572	28719920	-3.91	-0.778	Down
Sh3rf3	Chr20	28355671	28355920	-11.7	0.59	Up
Shcbp1	Chr16	90641142	90641341	-4.04	1.54	Up
Shisa6	Chr10	52747159	52747308	-2.86	0.667	Up
Sipa1	Chr1	221006653	221007130	-8.05	-0.668	Down
Ccdc88c	Chr6	124950844	124963252	-13.5	0.64	Up
Ankrd50	Chr2	125291064	125291463	-6.49	0.749	Up
Slc19a2	Chr13	82559161	82559310	-4.67	1.09	Up
Slc24a4	Chr6	126155835	126155984	-8.8	0.613	Up
Slc25a32	Chr7	77988260	77989931	-6.37	0.698	Up
Trip11	Chr6	125744967	125745167	-7.84	0.715	Up
Slc26a6	Chr8	117649190	117649488	-7.43	-0.642	Down
Slc2a5	Chr5	167173514	167173711	-6.62	0.872	Up
Slc38a1	Chr7	138038559	138038957	-5.67e-05	1.04	Up
Slc38a7	Chr19	9622644	9627203	-10.8	0.591	Up
Slc39a10	Chr9	59947562	60021553	-11	-0.746	Down
Slc8a1	Chr6	4248417	4248616	-10.2	0.825	Up
Slc8a3	Chr6	104892249	104892699	-12.8	-0.618	Down
Slitrk6	Chr15	95508923	95509072	-11.9	1.3	Up
Slu7	Chr10	29044373	29044572	-8.74	0.836	Up
Smc5	Chr1	240989340	241002447	-9.56	0.609	Up
Smchd1	Chr9	119765104	119768424	-11.2	0.769	Up
Smg1	Chr1	187811950	187814448	-7.8	-0.587	Down
Smim13	Chr17	21337810	21338107	-7.12	0.797	Up
Snai1	Chr3	164278650	164278999	-5.58	0.855	Up
Snip1	Chr5	19278122	19281352	-4.34	-1.07	Down
Snip1	Chr15	143063404	143067990	-6.91	2.6	Up
Snx7	Chr2	221034643	221062413	-17.4	0.671	Up
Sorbs3	Chr15	51884660	51884859	-11.6	-0.787	Down
Sox18	Chr3	177178892	177179039	-7.57	-0.708	Down
Sox6	Chr1	185902498	186006613	-19.6	0.775	Up
Sox7	Chr15	47297527	47297676	-4.17e-05	0.912	Up
Sox7	Chr15	47298273	47298670	-1.79e-10	1.17	Up
Sp1	Chr7	144039308	144039507	-11.4	0.649	Up
Sp7	Chr7	143959804	143960103	-6.49	0.862	Up
Spag5	Chr10	65569419	65569569	-0.117	1.54	Up
Spata13	Chr15	41066097	41066297	-12.4	-2.03	Down
Spata13	Chr15	41059041	41063011	-11.8	0.685	Up
Spata13	Chr15	41065550	41065799	-11.8	0.771	Up
Spata5l1	Chr3	114748359	114748509	-7	0.822	Up
Spi1	Chr3	79937114	79937609	-17	-0.594	Down
Spred3	Chr1	88109352	88110786	-11.6	-0.728	Down
Sptlc2	Chr6	111336695	111336844	-8.43	0.608	Up
Srgap1	Chr7	63972163	63972312	-8.79	-0.953	Down
Srp72	Chr14	33448880	33451990	-12.4	-1.07	Down
Ssbp1	Chr4	68634991	68635138	-18.3	-0.746	Down
Ssc5d	Chr1	72444445	72445091	-8	0.612	Up
St6gal1	Chr11	80929341	80929639	-9.48	-0.58	Down
Stat2	Chr7	2707331	2707530	-2.71	0.832	Up
Steap2	Chr4	25525259	25525506	-7.98	-0.71	Down
Stk4	Chr3	160543204	160543802	-13.2	-0.711	Down
Stra6	Chr8	62925364	62929226	-4.91	-1.15	Down
Stx2	Chr12	31358712	31359108	-16.2	0.599	Up
Sub1	Chr2	62021650	62021850	-7.64	0.641	Up
Supt3h	Chr9	18334656	18371807	-10.3	-2.07	Down
Supt3h	Chr9	18603862	18604011	-12.8	0.711	Up
Susd5	Chr8	122370485	122370634	-0.36	-1.69	Down
Svep1	Chr5	75170458	75170708	-7.26	-0.827	Down
Syk	Chr17	12631713	12633045	-4.55	0.915	Up
Syne2	Chr6	99018488	99024236	-4.23	-0.805	Down
Syne2	Chr6	99137894	99141897	-7.78	0.63	Up
Syne2	Chr6	99000912	99001362	-5.03	1.06	Up
Syt16	Chr6	97199207	97199406	-14.2	0.603	Up
Sytl2	Chr1	154547784	154560247	-4.27	-3.71	Down
Sytl5	ChrX	14107464	14109094	-14.8	-0.704	Down
Taf1a	Chr13	101807480	101807628	-9.01	-1.24	Down
Taf5l	Chr19	56783983	56784131	-9.44	0.586	Up
Tango6	Chr19	38919558	38919758	-5.79	0.795	Up
Tas1r1	Chr5	169200688	169201337	-9.51	0.704	Up
Tasp1	Chr3	133016531	133068804	-12.3	0.637	Up
Tbc1d23	Chr11	45401495	45422877	-11.1	-0.652	Down
Tbcd	Chr10	110699126	110699324	-2.79e-09	-0.778	Down
Tbcel	Chr8	46750617	46750816	-31	-0.729	Down
Xirp1	Chr8	128705774	128706024	-1.45e-06	0.694	Up
Tbx3	Chr12	42481155	42481403	-5.43	-0.974	Down
Tcaf1	Chr4	72119548	72119896	-7.68	0.846	Up
Entpd3	Chr8	129231145	129231343	-10.9	-0.638	Down
Tec	Chr14	38027356	38027654	-14.2	-0.877	Down
Tepp	Chr19	10127143	10127343	-6.73	0.847	Up
Tet3	Chr4	115106353	115125567	-13	-0.659	Down
Tet3	Chr4	115068287	115069085	-13	0.94	Up
Tfpi	Chr3	71861774	71862073	-9.87	1.03	Up
Tgfb3	Chr6	109917533	109919392	-5.83	-0.609	Down
Ccr1	Chr8	133002051	133002201	-5.41	0.655	Up
Thap6	Chr14	17604362	17604562	-7.89	0.959	Up
Thumpd2	Chr6	3783122	3783467	-10.8	-0.668	Down
Tjp3	Chr7	11310485	11311498	-9.4	-0.648	Down
Tk2	Chr19	917203	917401	-11.9	-0.848	Down
Tlr13	ChrX	77231964	77232113	-3.16	1.54	Up
Tlr2	Chr2	182841918	182842117	-12.5	0.898	Up
Tlr4	Chr5	82600308	82600458	-4.15	1.31	Up
Tlr6	Chr14	45039945	45040094	-5.46	1.58	Up
Tmem132e	Chr10	69783239	69783488	-4.22	-0.817	Down
Tmem132e	Chr10	69737422	69737621	-0.00142	-0.691	Down
Macf1	Chr5	141159492	141159991	-5.02	0.805	Up
Tmem241	Chr18	3445397	3445845	-7.81	0.681	Up
Tmem260	Chr15	25358889	25359038	-6.3	1.03	Up
Tmem263	Chr7	24647132	24650206	-8.55e-06	0.595	Up
Tmem5	Chr7	64329438	64329584	-4.79	-0.799	Down
Tmpo	Chr7	31862291	31862440	-0.885	0.893	Up
Tmtc2	Chr7	47586229	47586578	-7.31	-0.659	Down
Tnks	Chr16	61055402	61058266	-14.2	0.628	Up
Tns1	Chr9	81232479	81232678	-1.41	-0.693	Down
Tns2	Chr7	143707123	143710182	-7.02	-0.623	Down
Tonsl	Chr7	117695359	117695706	-4.31	1.25	Up
Top2a	Chr10	86904844	86909613	-5.97	0.737	Up
Tpx2	Chr3	148365427	148366386	-6.49	1.53	Up
Trim25	Chr10	76361460	76361859	-6.26	0.604	Up
Trip11	Chr6	125787503	125788617	-4.14	0.61	Up
LOC100912282	Chr7	145442437	145446455	-6.64	1.38	Up
Trmt10a	Chr2	243435646	243436142	-13.3	-0.581	Down
Trpc3	Chr2	123377977	123378226	-10.3	-0.726	Down
Trpm3	Chr1	240669683	240672965	-4.68	-0.582	Down
Trps1	Chr7	90091333	90092381	-14.4	0.656	Up
LOC100911769	Chr3	153855746	153859098	-11.2	-1.09	Down
Tsc1	Chr3	7220204	7220684	-9.19	-0.918	Down
Crocc	Chr5	159543655	159544281	-17.7	0.611	Up
Rhno1	Chr4	161679821	161680017	-8.2	0.94	Up
Tsga10	Chr9	44368712	44384660	-10.2	0.952	Up
Tspan11	Chr4	160521658	160521807	-3.21	0.821	Up
Tspan15	Chr20	31857045	31857191	-14.6	-0.586	Down
Ttc21b	Chr3	52328409	52329139	-1.46	1.1	Up
Ttc27	Chr6	21847533	21857051	-5.88	-0.721	Down
Ttc28	Chr12	51447213	51452168	-5.58	0.598	Up
Ttf1	Chr3	7640823	7644845	-9.22	-0.695	Down
Ube2q2	Chr8	59710516	59710665	-3.33e-05	1.06	Up
Ube2z	Chr10	83888675	83888823	-4.26	-0.586	Down
Ubn2	Chr4	66251652	66251851	-1.87	2.11	Up
Uchl3	Chr15	86166828	86185626	-2.03	0.695	Up
Mtor	Chr5	165263813	165267516	-7.97	0.774	Up
Ung	Chr12	48247141	48247391	-8.29	0.658	Up
LOC103692249	Chr4	171748303	171770125	-5.96	0.599	Up
Usp29	Chr1	69994512	69994811	-9.66	0.718	Up
Usp3	Chr8	72208465	72208613	-7.04	0.734	Up
Usp34	Chr14	108165034	108168055	-6.31	0.919	Up
Usp4	Chr8	117140443	117143456	-8.35	0.629	Up
Usp49	Chr9	15315024	15315224	-5.28	0.877	Up
Utp20	Chr7	29297008	29297614	-8.94	0.619	Up
Sbf2	Chr1	174996919	175007134	-6.03	0.948	Up
Utrn	Chr1	6743460	6745233	-15.9	0.94	Up
Vapb	Chr3	171870645	171870794	-0.133	0.623	Up
Vcan	Chr2	18525799	18526348	-3.53	0.752	Up
LOC100910988	Chr1	212476206	212482810	-2.46	1.14	Up
Ch25h	Chr1	252807453	252807697	-11.4	1.02	Up
Vpreb3	Chr20	13657076	13658268	-13.6	-0.894	Down
Vrk1	Chr6	129835886	129836033	-5.06	0.731	Up
Wapl	Chr16	11032549	11032698	-4.84	0.687	Up
Ch25h	Chr1	252807458	252807706	-13	0.967	Up
Wdr91	Chr4	62398173	62398422	-2.63e-06	0.748	Up
Wee1	Chr1	174767362	174767660	-10.7	-0.923	Down
Wfikkn2	Chr10	81937939	81938632	-7.39	-0.594	Down
Whsc1	Chr14	82120756	82121055	-9.77	-0.587	Down
Wnk3	ChrX	20436709	20442329	-8.92	0.612	Up
Wwtr1	Chr2	147577347	147577496	-9.39	-0.653	Down
Xirp1	Chr8	128708170	128710191	-1.77e-07	-1.61	Down
LOC100909794	Chr2	254034622	254038919	-1.62	-0.853	Down
Xirp1	Chr8	128704576	128704726	-1.22e-07	0.792	Up
Yap1	Chr8	6133462	6133611	-8.45	-0.781	Down
Ybey	Chr20	12922794	12923243	-9.3	0.971	Up
Ypel1	Chr11	88172339	88172487	-5.22	-1	Down
Zbtb8os	Chr5	147546365	147546661	-8.58	0.783	Up
Zc2hc1a	Chr2	96484720	96484869	-8.87	-0.939	Down
Zc3h6	Chr3	121519990	121523866	-7.44	1.49	Up
Zdhhc1	Chr19	37453904	37454101	-18.6	-0.635	Down
Zfp11	Chr12	30662696	30665852	-14.5	0.627	Up
Zfp110	Chr1	65741918	65742067	-10.7	0.722	Up
Zfp112	Chr1	80956253	80956500	-14.4	0.959	Up
Zfp143	Chr1	174728276	174731220	-0.614	0.694	Up
Zfp182	ChrX	909961	910259	-5.72	1.86	Up
Zfp202	Chr8	44062261	44063503	-13.6	-0.88	Down
Zfp26	Chr8	21449206	21449505	-11.8	1.05	Up
Zfp260	Chr1	88457654	88461811	-5.3	1.61	Up
Zfp280b	Chr20	13570820	13571169	-11	-0.613	Down
Zfp280c	ChrX	135376806	135377004	-7.56	1.11	Up
Zfp280d	Chr8	78949047	78949247	-5.44	0.954	Up
Zfp292	Chr5	50287714	50288113	-9.29	-0.908	Down
Zfp292	Chr5	50289259	50289508	-8.73	-0.611	Down
Zfp324	Chr1	65612048	65612196	-3.52	0.692	Up
Zfp346	Chr17	10021745	10021893	-5.27e-07	0.836	Up
Zfp36l2	Chr6	7419158	7419406	-8.29	-1.31	Down
Zfp384	Chr4	157523182	157523409	-4.49	-0.874	Down
Zfp386	Chr6	143914427	143914772	-5.52	0.629	Up
Zfp451	Chr9	38440626	38451087	-5.84	0.678	Up
Zfp451	Chr9	38432529	38432778	-5.81	1.18	Up
Zfp455	Chr2	87010463	87010710	-5	1.16	Up
Zfp462	Chr5	71744159	71744808	-13.8	0.782	Up
Zfp518b	Chr14	76868851	76869149	-7.84	0.756	Up
Zfp52	Chr1	61424244	61424591	-8.82	0.725	Up
Zfp532	Chr18	61367772	61367921	-3.16	0.69	Up
Zfp623	Chr7	116982237	116982386	-6.41e-05	0.88	Up
Zfp710	Chr1	141870824	141871123	-12.5	0.614	Up
Zfp763	Chr7	15297849	15298098	-7.19	0.826	Up
Zfp773-ps1	Chr1	69845261	69845410	-4.59	1.16	Up
Zfp958	Chr12	5492006	5492204	-6.52	-0.855	Down
Zfyve16	Chr2	22094267	22094417	-8.34	1.18	Up
Zfyve26	Chr6	102444006	102444256	-6.32	-1.08	Down
Zhx3	Chr3	156810884	156823253	-20.8	-0.673	Down
Zic2	Chr15	108912872	108913268	-3.77	0.7	Up
Zic3	ChrX	140878922	140879222	-6.07	0.743	Up
LOC685933	Chr1	257858740	257861489	-17.8	2.11	Up
Zmat5	Chr14	84938093	84946660	-15.8	-0.872	Down
Zmpste24	Chr5	139989314	139994150	-11.7	-0.671	Down
Zmynd8	Chr3	162571705	162575558	-13.7	-0.689	Down
Zzef1	Chr10	59439072	59441443	-3.25	0.831	Up
