# Supplementary material for: N6-methyladenosine RNA is modified in the rat hippocampus following traumatic brain injury with hypothermia treatment
Source: Front Neurosci. 2023 Feb 15;17:1069640. doi: 10.3389/fnins.2023.1069640 (PMC9975158; doi:10.3389/fnins.2023.1069640)
Supplement: Supplementary file 1 [file Data_Sheet_1.ZIP › Table - ╕▒▒╛/Table S5. The detailed information of significantly changed m6A peaks among the TBI group and TBI+Hypo group.xlsx]

## Sheet: TBI_P_Hypo-vs-TBI-diff.p-0.05-d
Table S5. The detailed information of significantly changed m6A peaks among the TBI group and TBI+Hypo group
Gene	Chromosome	Peak Start	Peak End	Lg(p-value)	Diff.log2.fold change	Up/Down
2021-03-07	Chr3	46324484	46324634	-14.3	0.895	Up
Abca1	Chr5	69982842	69982992	-6.1	1.13	Up
Abcc4	Chr15	103695712	103695862	-5.53	0.888	Up
Abce1	Chr19	31871208	31872436	-4.05	-0.907	Down
Acap2	Chr11	73143913	73144064	-7.29	0.661	Up
Acer3	Chr1	163164031	163164282	-10.6	-0.612	Down
Actn2	Chr17	66397397	66397647	-7.36	-0.646	Down
Adam1a	Chr12	40534471	40534621	-1.8	1.1	Up
Adamtsl1	Chr5	104658742	104673418	-3.12	1.26	Up
Adarb2	Chr17	58100074	58100225	-11.1	0.628	Up
Adat1	Chr19	44187883	44188084	-4.31	-1.26	Down
Adat3	Chr7	11978573	11981814	-0.000215	0.779	Up
Adora2a	Chr20	14265300	14265450	-15.5	-0.773	Down
Adra1a	Chr15	43299927	43300127	-6.84	-0.974	Down
Afap1l1	Chr18	57071462	57076976	-5.85	-1.45	Down
Ager	Chr20	4365698	4365932	-2.74	0.662	Up
Ago1	Chr5	144465373	144465897	-10.7	0.781	Up
Ago2	Chr7	114356838	114357117	-0.000356	-0.831	Down
Ago3	Chr5	144383399	144385994	-7.87	0.874	Up
Agps	Chr3	62648400	62648599	-6.96	0.855	Up
Ahnak	Chr1	225201961	225202212	-6	-0.772	Down
Ak5	Chr9	10023070	10023265	-24	0.704	Up
Aldh16a1	Chr1	101151030	101151320	-12.3	0.748	Up
Aldh1a1	Chr1	238222688	238238440	-10.1	0.663	Up
Alg10	Chr7	131334452	131334700	-17.3	-0.664	Down
Alyref	Chr10	109774489	109774639	-13.3	0.601	Up
Amotl1	Chr8	13086129	13086429	-10.9	-0.616	Down
Angpt2	Chr16	75966824	76002135	-0.000122	-0.609	Down
Ankrd12	Chr9	113679695	113679846	-3.32	0.753	Up
Ankrd34b	Chr2	22015921	22016071	-0.000286	1.3	Up
Ankrd34c	Chr8	97106226	97106377	-6.73	1.3	Up
Ankrd36	Chr14	85929980	85930130	-7.84	1.68	Up
Ankrd49	Chr8	13299555	13299752	-0.0652	0.771	Up
Ankrd50	Chr2	125291063	125291463	-8.66	-0.727	Down
Anks1b	Chr7	31196353	31265391	-6.96	0.582	Up
Apbb2	Chr14	43524569	43524720	-11.8	0.822	Up
Arap3	Chr18	31136094	31137992	-0.0178	1.29	Up
Arhgap26	Chr18	32080267	32092383	-28.3	0.62	Up
Arhgap31	Chr11	64601066	64601216	-0.00722	0.642	Up
Arhgap45	Chr7	12729145	12729426	-9.29	0.709	Up
Arhgap5	Chr6	73345368	73357945	-6.13	1.16	Up
Arid4b	Chr17	53840646	53843854	-8.2	0.726	Up
Arid4b	Chr17	53844053	53844204	-8.2	1.57	Up
Arl10	Chr17	10568659	10568809	-8.87	0.698	Up
Armt1	Chr1	41004926	41005226	-17.7	0.609	Up
Asap2	Chr6	43337039	43343573	-8.01	0.737	Up
Asb2	Chr6	127238677	127238876	-5.98	-0.97	Down
Ascl1	Chr7	28039922	28040068	-0.0016	0.816	Up
Ash1l	Chr2	188252641	188253052	-1.48e-08	0.624	Up
Aspg	Chr6	136701078	136701574	-7.2	0.629	Up
Asxl1	Chr3	148892429	148895815	-9.95	-0.648	Down
Atm	Chr8	58037779	58038446	-4.56	-1.03	Down
Atp10d	Chr14	38477099	38477597	-8.65	-0.863	Down
Atp7a	ChrX	77190063	77190263	-3.8	-0.902	Down
Atp8a2	Chr15	39957037	39957188	-12.8	0.636	Up
Atp8b3	Chr7	12063419	12063618	-13.1	0.828	Up
B3galnt2	Chr17	54029893	54030098	-9.68	-0.94	Down
B4gat1	Chr1	220323892	220324284	-6.41	1.73	Up
Bcl2a1	Chr8	96559277	96559477	-2.35	-0.777	Down
Bcl7c	Chr1	199112985	199113582	-9.54	0.6	Up
Bdnf	Chr3	100770295	100771082	-6.87e-09	-1.38	Down
Bdp1	Chr2	30329738	30336004	-8.56	-0.794	Down
Bhlhe23	Chr3	176280783	176281375	-12	-0.758	Down
Birc6	Chr6	22033512	22033813	-8.99	0.791	Up
Boc	Chr11	61158820	61159120	-17.4	-0.699	Down
Brd2	Chr20	3915627	3917104	-3.56	-2.81	Down
Brd2	Chr20	3913741	3914335	-3.56	2.32	Up
Brms1l	Chr6	76701651	76706686	-1.32e-05	2.01	Up
Brpf3	Chr20	6054894	6055144	-6.29	0.797	Up
Bud13	Chr8	50578399	50578695	-9.79	0.661	Up
C1qtnf9	Chr15	41080566	41080813	-42.6	-0.883	Down
C2cd3	Chr1	165479340	165479540	-12.3	-0.668	Down
C2cd4d	Chr2	195603537	195604234	-7.96	0.981	Up
Cacna1d	Chr16	6134704	6139688	-7.55	-0.804	Down
Cacna1d	Chr16	6111292	6111592	-8.07	-0.763	Down
Calcrl	Chr3	71750318	71750716	-6.84	-0.636	Down
Car7	Chr19	636792	637040	-7.06	0.593	Up
Casp8ap2	Chr5	47877769	47877920	-14.8	-0.886	Down
Casz1	Chr5	165760786	165760986	-1.49e-06	1.7	Up
Cblb	Chr11	51076018	51077830	-7.66	-0.653	Down
Ccdc112	Chr18	40254647	40254845	-42.1	-1.29	Down
Ccdc136	Chr4	56692330	56694805	-1.84	0.593	Up
Ccdc149	Chr14	60952455	60952606	-5e-07	0.669	Up
Ccdc27	Chr5	171317204	171320224	-6.03	1.41	Up
Ccdc40	Chr10	108369393	108371787	-12.9	1.26	Up
Ccdc50	Chr11	76747602	76747752	-4.63	0.82	Up
Ccdc88c	Chr6	124950843	124963252	-14.1	-0.665	Down
Ccr1	Chr8	132997944	133002201	-26.9	-0.699	Down
Cd3e	Chr8	49299662	49308830	-10.5	0.613	Up
Cd84	Chr13	90277638	90277788	-20.9	1.13	Up
Cd99l2	Chr15	5296795	5306510	-10.1	-1.41	Down
Cdc73	Chr13	60466781	60473019	-9.67	-0.783	Down
Cdh11	Chr19	2439257	2459400	-17.2	-0.931	Down
Cdh11	Chr19	2550045	2550195	-4.14	1.47	Up
Cdk1	Chr20	20588733	20588970	-4.23	-0.863	Down
Cdkn1b	Chr4	168692931	168693079	-15.7	0.701	Up
Cep135	Chr14	34092133	34094631	-6.27	-1.01	Down
Cep164	Chr8	50072861	50073012	-5.83	0.8	Up
Cep170	Chr13	94857256	94859208	-3.27	2.09	Up
Cep290	Chr7	40254382	40254533	-8.81	1.78	Up
Cep295	Chr8	13892483	13898152	-8.93	1.1	Up
Cfap65	Chr9	82163362	82164332	-7.85	0.809	Up
Cflar	Chr9	65582507	65582757	-12.3	0.863	Up
Cfp	ChrX	1316534	1316683	-8.67	-0.808	Down
Ch25h	Chr1	252807403	252807697	-18.8	-0.695	Down
Ch25h	Chr1	252807408	252807706	-13.3	-0.687	Down
Chd6	Chr3	156956129	156956880	-13.2	-0.643	Down
Chd7	Chr5	21930621	21934539	-14.6	1	Up
Chm	ChrX	84753381	84753581	-7.58	-0.998	Down
Chrd	Chr11	83867042	83867243	-4.46	0.778	Up
Chrna2	Chr15	42824980	42825130	-14.2	-0.935	Down
Chsy3	Chr18	54495091	54495687	-17.7	-0.642	Down
Ciart	Chr2	197987850	197987998	-16.7	0.703	Up
Clasp2	Chr8	122058298	122076839	-8.54	-0.604	Down
Cldn1	Chr11	77827894	77828093	-2.63	1.21	Up
Cldn2	ChrX	111122701	111130443	-4.91e-08	0.835	Up
Clec16a	Chr10	5042784	5042985	-1.97	-2	Down
Clec1a	Chr4	163192252	163192452	-10.6	1.37	Up
Cln6	Chr8	67747189	67747533	-14.7	0.718	Up
Cmtm3	Chr19	837612	838026	-2.49	-0.995	Down
Cnih4	Chr13	99489946	99490146	-8.01	0.794	Up
Cnot6	Chr10	35145830	35145980	-6.21	-1.5	Down
Cntrob	Chr10	55916957	55921095	-6.44	0.764	Up
Col12a1	Chr8	87100714	87110378	-12.2	-0.591	Down
Col19a1	Chr9	30534782	30541380	-6.99	0.652	Up
Col7a1	Chr8	117715273	117716109	-4.75	1.68	Up
Cpne8	Chr7	131667411	131680138	-10.1	0.811	Up
Cpsf4	Chr12	11200288	11200487	-6.5	-0.581	Down
Crocc	Chr5	159543604	159544281	-16.4	-0.584	Down
Crot	Chr4	22107080	22107464	-8.48	-0.669	Down
Ctdspl2	Chr3	113918647	113926702	-5.38	0.75	Up
Cttn	Chr1	217606742	217631853	-22.5	0.666	Up
Cul5	Chr8	58225237	58232235	-4.38	0.632	Up
Cxadr	Chr11	16860841	16860992	-8.66	-0.82	Down
Cxcl16	Chr10	57060491	57060639	-10.4	-0.971	Down
Cyp1b1	Chr6	2310726	2311377	-8.41	-0.589	Down
Cyp2u1	Chr2	236415279	236415779	-16.1	0.767	Up
Dchs1	Chr1	170600743	170602485	-4.23	0.716	Up
Ddx18	Chr13	37522557	37522705	-17.1	0.725	Up
Ddx19b	Chr19	43220529	43226695	-5.47	-0.615	Down
Ddx19b	Chr19	43241577	43241727	-4.9	0.634	Up
Dennd3	Chr7	114811375	114811725	-10.1	-0.718	Down
Depdc5	Chr14	83197422	83208880	-24.7	0.77	Up
Dera	Chr4	171748302	171770125	-6.41	-0.851	Down
Dhdh	Chr1	101466285	101466436	-3.92	-0.988	Down
Dicer1	Chr6	128389381	128389582	-12.1	0.737	Up
Dido1	Chr3	176188574	176189754	-10.9	0.658	Up
Dimt1	Chr2	38120660	38121293	-12	-1.12	Down
Dis3	Chr15	83467127	83468197	-6.07	-0.836	Down
Dlg2	Chr1	155147809	155147959	-16.3	0.715	Up
Dll4	Chr3	111141902	111143265	-13.2	-0.703	Down
Dmd	ChrX	52827723	52887381	-7.68	-0.86	Down
Dnajb13	Chr1	165516559	165516709	-14	-0.822	Down
Dnajb6	Chr4	2770347	2773733	-8.81	0.634	Up
Dock5	Chr15	44450902	44451152	-6.27	-0.74	Down
Dph3	Chr16	8203731	8203930	-7.59	-0.78	Down
Dpp10	Chr13	39431186	39431386	-7.36e-14	-1.08	Down
Drc3	Chr10	46720275	46721123	-26.3	-0.625	Down
Dsel	Chr13	1944722	1945370	-5.37	-0.64	Down
Dsn1	Chr3	153101915	153102066	-7.01	2.53	Up
Dsp	Chr17	27289304	27289554	-4.66	1.1	Up
Dusp10	Chr13	104320668	104321062	-8.7	-0.808	Down
Dusp18	Chr14	84155445	84155595	-3.45e-05	0.834	Up
Eda	ChrX	70219593	70219844	-11.2	-1.06	Down
Efcc1	Chr4	119661586	119661736	-2.34	2	Up
Efl1	Chr1	144740335	144740535	-5.23	-1.02	Down
Elovl1	Chr5	137257657	137257935	-1.47e-06	1.16	Up
Emsy	Chr1	163611295	163613037	-5.69	-0.684	Down
Entpd3	Chr8	129231144	129231343	-8.18	-1.1	Down
Ephb1	Chr8	110377102	110377351	-2.05	0.69	Up
Ercc6l2	Chr17	1389900	1390050	-1.56	0.735	Up
Eri1	Chr16	60307147	60313479	-10.5	-0.582	Down
Etnppl	Chr2	235738376	235738575	-8.89	0.984	Up
Etv3	Chr2	186872532	186872689	-9.38	-0.878	Down
Evi5	Chr14	2953791	2963251	-10.5	-0.64	Down
Evi5	Chr14	2944158	2944308	-9.82	1.18	Up
Exoc2	Chr17	34724723	34744881	-9.44	-1.1	Down
Exph5	Chr8	57955231	57955581	-6.78	-0.891	Down
F8	Chr18	383566	386442	-2.65	-0.903	Down
Fam110b	Chr5	18902819	18903020	-24.2	0.878	Up
Fam118a	Chr7	125955593	125963406	-8.53	-0.723	Down
Fam124a	Chr15	45779452	45779602	-10.4	0.877	Up
Fam129a	Chr13	69100206	69100605	-3.37	-1.09	Down
Fam134b	Chr2	78399641	78399938	-7.98	-0.921	Down
Fam172a	Chr2	4942844	4961783	-7.71	-0.65	Down
Fam208a	Chr16	3051752	3058465	-7.44	0.644	Up
Fam208b	Chr17	70281318	70286598	-3.63	-0.943	Down
Fam69c	Chr18	81590785	81591235	-8.91	-0.787	Down
Fam76b	Chr8	12361270	12364688	-8.41	0.794	Up
Fastkd1	Chr3	55950744	55950992	-0.904	-1.63	Down
Fat2	Chr10	40613841	40614092	-1.48e-12	-2.26	Down
Fat2	Chr10	40583124	40583274	-3.29e-14	-2.01	Down
Fat2	Chr10	40616334	40616584	-5.93e-14	-1.91	Down
Fat2	Chr10	40594683	40594833	-9.79e-15	-1.14	Down
Fat2	Chr10	40615437	40615587	-4.63e-12	0.725	Up
Fbxo16	Chr15	48674299	48678557	-22.7	-0.608	Down
Fbxo42	Chr5	159724789	159725089	-17.2	0.693	Up
Fcho2	Chr2	28969186	28987586	-0.00951	-1.6	Down
Fchsd2	Chr1	166394267	166394517	-6.73	0.702	Up
Fer	Chr9	111861657	111862007	-11.9	0.648	Up
Fer	Chr9	111862255	111862605	-11.9	0.716	Up
Fez2	Chr6	972251	983573	-22.7	-0.689	Down
Fgd4	Chr11	88762724	88771550	-17.5	0.718	Up
Fgl2	Chr4	10325843	10325994	-15.7	0.852	Up
Flad1	Chr2	188735860	188736413	-0.0058	0.733	Up
Flywch2	Chr10	13112214	13114070	-15.5	0.668	Up
Fmnl3	Chr7	140987911	140990256	-17.8	0.627	Up
Fndc9	Chr10	31322450	31324604	-21	-1.2	Down
Foxc1	Chr17	33950935	33951235	-32.9	0.751	Up
Foxred2	Chr7	119172584	119172931	-14.3	0.605	Up
Frmpd4	ChrX	27554766	27554917	-3.39e-08	-1.18	Down
Frs2	Chr7	60164931	60210432	-7.25	0.629	Up
Fzd1	Chr4	26471863	26472163	-5.82	-0.811	Down
Fzd2	Chr10	90550293	90550441	-15.4	0.749	Up
Galnt7	Chr16	36061842	36061992	-3.94	-1.98	Down
Gas2l2	Chr10	70640167	70640365	-8.59	-1.5	Down
Gatad2b	Chr2	189722438	189723592	-7.08	0.719	Up
Gatb	Chr2	184679782	184679931	-6.56	-0.919	Down
Gbp4	Chr2	248257915	248260864	-6.56	-2.75	Down
Gfra1	Chr1	279571270	279572394	-0.00144	-1.89	Down
Ggact	Chr15	109308380	109308531	-13	-0.753	Down
Gjd3	Chr10	86890111	86891031	-3.48	-1.21	Down
Gnb1l	Chr11	86576025	86576424	-3.17	0.702	Up
Golm1	Chr17	5410839	5411087	-8.34	0.689	Up
Gon4l	Chr2	188174003	188188886	-0.201	-0.583	Down
Gpr135	Chr6	94816975	94817221	-1.17	0.63	Up
Gpr19	Chr4	168656574	168656774	-15.2	0.656	Up
Gpr3	Chr5	151395977	151396218	-4.82	0.985	Up
Gpr3	Chr5	151395958	151396208	-5.25	1.03	Up
Gpr45	Chr9	49837867	49838215	-3.73	-1.13	Down
Gpr83	Chr8	13365932	13366132	-11.8	0.736	Up
Grhl3	Chr5	153893536	153893687	-3.89	2.75	Up
Grip2	Chr4	123624176	123625524	-2.07	0.813	Up
Gsg2	Chr10	59695901	59696601	-6.96	-0.62	Down
Gstm2	Chr2	210781990	210782807	-11.4	0.868	Up
Gtf2e1	Chr11	66078785	66079987	-6.48	-0.8	Down
Gtf2e2	Chr16	62113895	62114045	-10.7	1.11	Up
Gtf3c4	Chr3	7417286	7417635	-7.45	-0.581	Down
Gusb	Chr12	30214239	30215188	-8.09	0.618	Up
Haus7	ChrX	157353712	157354646	-3.09	0.581	Up
Hccs	ChrX	26302019	26302169	-14.9	0.861	Up
Hectd1	Chr6	72550607	72555267	-1.35e-06	0.636	Up
Hemk1	Chr8	116085462	116090352	-27.9	0.837	Up
Hhex	Chr1	256104477	256106950	-8.61	-0.912	Down
Hic2	Chr11	87994841	88016775	-9.56	1.29	Up
Hmgn5b	Chr1	124477313	124484240	-7.37	1.98	Up
Hnrnpab	Chr10	34960285	34961181	-3.16	-1.36	Down
Hnrnpc	Chr15	28487201	28489947	-15.3	-0.772	Down
Hnrnph3	Chr20	27176705	27177179	-13.4	2.43	Up
Hps5	Chr1	102810961	102811162	-6.66	-0.728	Down
Hrh2	Chr17	10924119	10929252	-11.4	0.791	Up
Hscb	Chr12	51882806	51885747	-12.3	-0.796	Down
Hspa4l	Chr2	127680821	127681021	-7.48	0.66	Up
Htra4	Chr16	71801971	71802120	-3.2	0.704	Up
Hus1	Chr14	89197008	89197207	-0.0184	0.593	Up
Ibtk	Chr8	93324353	93324604	-7.74	0.975	Up
Ifi47	Chr10	34284045	34284637	-6.54	-0.643	Down
Ifit2	Chr1	252894711	252897614	-8.49	-1.17	Down
Ifnar1	Chr11	31665047	31665198	-2.65e-07	-0.876	Down
Igsf10	Chr2	149545694	149545845	-5.26	2.58	Up
Ikzf5	Chr1	201963355	201963505	-6.59	-0.927	Down
Inafm1	Chr1	78211013	78211163	-3.62	1.75	Up
Insm1	Chr3	140428107	140428502	-8.09	0.612	Up
Ints6l	ChrX	158886161	158886311	-7.18	-1.16	Down
Ints6l	ChrX	158835482	158835681	-10.4	0.668	Up
Ints6l	ChrX	158876122	158877903	-9.03	0.806	Up
Irak2	Chr4	145649972	145650669	-8.89	-0.83	Down
Itga11	Chr8	67682675	67682876	-7.81	-1.12	Down
Kank2	Chr8	22793797	22793997	-7.97	-0.649	Down
Kank4	Chr5	117396987	117397187	-8.46	0.759	Up
Katnal1	Chr12	7533412	7545974	-14.3	1.16	Up
Kbtbd2	Chr4	87110980	87111229	-8.42	-0.623	Down
Kcnab3	Chr10	55933456	55933653	-0.0134	-0.67	Down
Kcnh1	Chr13	111230292	111230443	-2.69	0.964	Up
Kcnh5	Chr6	97873175	97873917	-8.96	-0.853	Down
Kcnh7	Chr3	48666298	48666649	-6.19	0.647	Up
Kcnk13	Chr6	123973507	123974354	-11	-0.656	Down
Kcnk3	Chr6	27154672	27155221	-8.01	-0.662	Down
Kcnk9	Chr7	113896911	113897211	-0.0331	0.73	Up
Kcnq4	Chr5	139628148	139629477	-6.17	-1.24	Down
Kctd21	Chr1	162324688	162324838	-7.35	-0.713	Down
Kdm2b	Chr12	39023325	39026393	-5.44e-06	1.34	Up
Kif16b	Chr3	136658938	136659238	-9.04	0.616	Up
Kif16b	Chr3	136741589	136741789	-9.53	0.898	Up
Kif27	Chr17	6770910	6771110	-5.75	-0.929	Down
Klc3	Chr1	80308743	80309843	-4.29e-09	1.26	Up
Klc4	Chr9	16647626	16647814	-9.36	-0.596	Down
Klf5	Chr15	83710838	83711086	-10.2	-0.792	Down
Klhdc9	Chr13	89745557	89745756	-22.2	-0.892	Down
Klhl14	Chr18	12637586	12637786	-16.1	1.51	Up
Kmt2d	Chr7	140531598	140532496	-8.12	0.69	Up
Krt26	Chr10	87239721	87240014	-9.14	0.6	Up
Lemd3	Chr7	62996682	62996831	-3.98e-05	0.591	Up
Lmnb2	Chr7	11675988	11676189	-7.5	0.88	Up
Lnx2	Chr12	9728513	9764143	-13.3	0.701	Up
LOC100359816	Chr12	38845064	38845215	-16.4	0.735	Up
LOC100360552	Chr9	66307708	66308154	-3.75	0.777	Up
LOC100360856	Chr9	8629653	8630474	-8.94	-0.986	Down
LOC100362113	Chr8	106817388	106817864	-8.63	-2.73	Down
LOC100362980	Chr7	122160356	122160752	-7.79	-0.848	Down
LOC100366044	Chr2	120520757	120520907	-8.98	0.615	Up
LOC100909464	Chr9	605317	605979	-1.69	2.56	Up
LOC100909629	Chr19	55566758	55571215	-3.73e-05	1.12	Up
LOC100909664	Chr13	43825318	43830164	-15.6	-1.31	Down
LOC100909750	Chr3	9412032	9415849	-9.11	-1.03	Down
LOC100909750	Chr3	9433880	9434446	-0.841	1.49	Up
LOC100909794	Chr2	254022033	254022182	-5.13	-2.39	Down
LOC100909794	Chr2	254034621	254038919	-7	0.794	Up
LOC100909856	Chr5	142369121	142374267	-3	-0.807	Down
LOC100910056	Chr7	30123147	30125052	-3.27	0.761	Up
LOC100910418	Chr16	73745815	73756825	-3.16	0.724	Up
LOC100910446	Chr1	23543606	23548640	-1.35e-08	2.06	Up
LOC100910446	Chr1	23553066	23554085	-7.74e-14	3.67	Up
LOC100910988	Chr1	212476205	212482810	-18.3	-1.88	Down
LOC100911034	Chr3	152204776	152207671	-4.63	-0.805	Down
LOC100911256	Chr6	91237786	91241989	-15	-2.61	Down
LOC100911261	Chr15	17987273	17988924	-13.8	1.74	Up
LOC100911313	Chr3	112608059	112613325	-3.03	-2.22	Down
LOC100911374	Chr11	72787223	72798937	-8.15	3.12	Up
LOC100911402	Chr1	213970892	213971136	-7.15	-0.7	Down
LOC100911585	Chr9	20241115	20241269	-6e-05	1.86	Up
LOC100911719	Chr13	103388890	103389039	-8.5	-1.23	Down
LOC100911727	Chr1	75235883	75245328	-6.24	1.71	Up
LOC100911769	Chr3	153855745	153859098	-14.3	0.622	Up
LOC100911806	Chr8	61823147	61830541	-4.09	0.647	Up
LOC100911825	Chr13	91227333	91228896	-3.06	-1.76	Down
LOC100911886	Chr20	5321945	5324319	-20.9	1.68	Up
LOC100911993	Chr18	73417979	73430443	-12.9	-3.44	Down
LOC100912282	Chr7	145444811	145446455	-10.9	-2.76	Down
LOC100912481	Chr4	24633422	24637722	-18.6	-3.87	Down
LOC100912484	Chr11	52128386	52129536	-18.7	-2.36	Down
LOC100912991	ChrX	76029151	76030883	-14.3	-0.941	Down
LOC102547160	Chr4	12473023	12473369	-15.5	1.32	Up
LOC102547166	Chr5	124214410	124219961	-12.5	1.17	Up
LOC102547579	Chr10	58325419	58328695	-5.96	-1.03	Down
LOC102547715	Chr1	277536584	277536734	-7.28	2.62	Up
LOC102547903	Chr1	70210086	70210634	-16.9	-0.587	Down
LOC102548069	Chr20	9256685	9257033	-4.85	-0.634	Down
LOC102548101	Chr3	118040883	118041131	-10.4	-1.12	Down
LOC102548101	Chr3	118041229	118041477	-10.4	-1.07	Down
LOC102548402	Chr17	5492334	5492534	-6.45	1.72	Up
LOC102548917	Chr16	19586126	19587079	-8.7	1.14	Up
LOC102549789	Chr2	5669495	5669695	-6.91	-1.18	Down
LOC102550768	Chr2	25295319	25295619	-7.1	-0.746	Down
LOC102550863	Chr19	20557768	20558220	-5.8	-0.756	Down
LOC102551140	Chr13	110810110	110810410	-16.7	-0.796	Down
LOC102551913	Chr3	157181983	157182134	-15.1	1.33	Up
LOC102552497	Chr18	30890691	30890840	-18.3	0.641	Up
LOC102552808	Chr9	113507295	113507545	-6.51	-0.801	Down
LOC102554685	Chr17	32174842	32175195	-5.82	1.39	Up
LOC102554725	Chr3	67304259	67327609	-11.2	-1.16	Down
LOC102554906	Chr3	161348688	161350418	-2.91	1.32	Up
LOC102555900	Chr1	190673432	190673681	-9.3	-0.965	Down
LOC102556951	Chr16	74072392	74072783	-9.58	1.75	Up
LOC102556967	Chr1	99505664	99507943	-16.4	0.623	Up
LOC103689945	Chr15	3765949	3766533	-2.38	0.89	Up
LOC103690015	Chr1	77541592	77541835	-11.7	-0.825	Down
LOC103690016	Chr1	67371446	67372235	-5.6	-2.9	Down
LOC103690160	Chr1	215215821	215226118	-17.7	2.36	Up
LOC103691872	Chr3	112395900	112396051	-11.2	-0.848	Down
LOC103692950	Chr7	123236000	123236249	-7.66	0.791	Up
LOC103692976	Chr7	140155030	140155231	-4.32	-1.56	Down
LOC103693090	Chr14	81687611	81690046	-2.4	0.769	Up
LOC103693129	Chr8	74868730	74877415	-12.9	3.16	Up
LOC103693895	Chr16	6896698	6896898	-9.74	0.725	Up
LOC103694491	ChrX	73424773	73424971	-8.4	-0.823	Down
LOC108348078	Chr17	89801640	89803029	-6.89	1.22	Up
LOC108348080	Chr5	137672766	137674631	-1.68	0.904	Up
LOC108348096	ChrX	19365763	19369476	-10.7	0.826	Up
LOC108348112	Chr20	5268395	5268742	-2.34e-05	-3.39	Down
LOC108348112	Chr20	5265901	5266149	-7.27e-05	-2.12	Down
LOC108348122	Chr1	90962970	90963170	-3.27	-0.936	Down
LOC108348122	Chr1	90963867	90964167	-6.94	-0.835	Down
LOC108349248	Chr1	21854601	21869356	-45.7	-0.779	Down
LOC108349349	Chr19	275607	276917	-1.8e-09	-1.32	Down
LOC108350340	Chr3	3798480	3800330	-9.18	1.06	Up
LOC108350654	Chr4	16951217	16951368	-6.05	1.82	Up
LOC108350688	Chr4	59452508	59477676	-13.3	-0.744	Down
LOC108350796	Chr4	182563666	182563815	-32.1	1.1	Up
LOC108351719	Chr8	65587175	65587370	-13.6	-1.14	Down
LOC108352384	Chr11	83045333	83045581	-9.93	-0.805	Down
LOC108352465	Chr12	48009348	48009498	-11.1	-0.67	Down
LOC108352532	Chr13	49546745	49547725	-4.44	0.72	Up
LOC108352908	Chr15	27829555	27829705	-6.06	2.06	Up
LOC361646	Chr1	197233652	197233803	-5.11	1.04	Up
LOC362863	Chr7	27307205	27307552	-2.95	-0.819	Down
LOC497940	Chr10	56507377	56507854	-5.03	1.02	Up
LOC498453	Chr15	11650072	11650223	-15.5	-1.24	Down
LOC500475	Chr5	78408660	78408955	-10.3	-0.597	Down
LOC500959	Chr8	26342131	26342377	-4.63	0.852	Up
LOC684998	Chr2	5580675	5633487	-0.000115	-0.719	Down
LOC685933	Chr1	257841984	257861489	-10.9	0.918	Up
LOC691113	Chr4	100210208	100211372	-16.1	0.613	Up
LOC691135	Chr1	69683612	69683862	-4.32	0.931	Up
LOC691658	Chr8	72475985	72476136	-5.94	-1.03	Down
Loxl3	Chr4	113883315	113883713	-8.36	0.757	Up
Lpar6	Chr15	55128077	55128664	-6.12	-0.916	Down
Lrch1	Chr15	56840138	56842319	-10.4	0.958	Up
Lrp6	Chr4	168260191	168261293	-5.87	0.648	Up
Lrrc27	Chr1	211555328	211557861	-4.51	-0.941	Down
Lsm10	Chr5	144106845	144107001	-3.68	-0.63	Down
Macf1	Chr5	141159391	141159991	-1.4	-0.703	Down
Magi1	Chr4	125686060	125686210	-0.00706	-1.08	Down
Man1a1	Chr20	35259374	35259574	-8.22	0.986	Up
Map3k5	Chr1	15551166	15566906	-5.99	0.651	Up
Marcksl1	Chr5	147715556	147715900	-19.9	-0.768	Down
Mark1	Chr13	102843836	102858771	-0.00658	-0.974	Down
Marveld1	Chr1	261390149	261390398	-7.24	0.903	Up
Mast4	Chr2	32484519	32496467	-7	-0.749	Down
Mboat1	Chr17	36062905	36063053	-6.99	1.55	Up
Mboat7l1	Chr1	64041250	64045291	-2.63e-07	-0.911	Down
Mc4r	Chr18	62614525	62614725	-8.55	1.27	Up
Mcemp1	Chr12	2215562	2216566	-11.2	-0.754	Down
Mcf2l	Chr16	81947871	81948121	-5.81	-0.796	Down
Mcm5	Chr19	14560482	14560982	-6.33	-0.733	Down
Mdn1	Chr5	48035172	48035473	-5.09	-0.722	Down
Megf11	Chr8	70185035	70185235	-7.18	-0.829	Down
Meis1	Chr14	103182967	103186032	-7.46	0.697	Up
Mettl2b	Chr10	93354091	93356406	-12	0.755	Up
Mex3a	Chr2	187900108	187900258	-3.56	-1.56	Down
Mfn2	Chr5	164693829	164694297	-0.176	1.6	Up
Mgat5b	Chr10	105861733	105861933	-6.55	0.707	Up
MGC95210	Chr10	102200766	102201070	-13.3	0.743	Up
Micall1	Chr7	120344865	120345222	-12.9	0.997	Up
Mid2	ChrX	112117176	112117327	-6.17	-0.995	Down
Mipep	Chr15	41191525	41191675	-13.9	0.798	Up
Mms19	Chr1	261191645	261191846	-15	0.595	Up
Mpped2	Chr3	97727636	97757577	-15.3	0.585	Up
Mroh6	Chr7	116915715	116915964	-12	1.63	Up
Mrpl1	Chr14	14990072	15008136	-17.5	-0.921	Down
Mrpl47	Chr2	119129449	119129599	-14.6	-0.692	Down
Mrs2	Chr17	42083006	42083206	-11.8	0.581	Up
Mrs2	Chr17	42082561	42082710	-6.08	0.692	Up
Msh6	Chr6	11657346	11657646	-8.64	-0.756	Down
Mthfd1l	Chr1	40718834	40718984	-9.01	0.602	Up
Mtor	Chr5	165263812	165267516	-8.13	-0.644	Down
Mtrr	Chr1	37773193	37773442	-10.5	0.68	Up
Mycbp2	Chr15	87437971	87441006	-6.53	-1.86	Down
Mycbp2	Chr15	93839798	93845697	-0.00266	-1.81	Down
Mycbp2	Chr15	93758784	93761727	-5.3e-06	1.39	Up
Mycbp2	Chr15	93850670	93851969	-1.81	1.82	Up
Mycn	Chr6	38228222	38228370	-18.8	0.875	Up
Myh14	Chr1	100665568	100665719	-0.0054	0.71	Up
Myh6	Chr15	33607906	33610786	-27.5	0.638	Up
Myh7	Chr15	33610368	33610568	-11.8	-0.899	Down
Myh9	Chr7	119007131	119011344	-3.88	1.69	Up
Myh9l1	Chr7	118753642	118754271	-4.67	2.81	Up
Mynn	Chr2	116398737	116401729	-12.5	0.888	Up
Mysm1	Chr5	113935194	113938527	-9.93	-1.49	Down
Mysm1	Chr5	113925118	113931431	-9.93	0.689	Up
Nae1	Chr19	653509	659209	-9.59	0.639	Up
Napepld	Chr4	10002709	10002859	-6.24	-0.693	Down
Ncapd2	Chr4	157692492	157693963	-2.46	-0.77	Down
Ncbp2	Chr11	72073224	72075671	-10.6	-2.7	Down
Nckap5	Chr13	42375984	42376234	-12.7	-1.07	Down
Ncoa3	Chr3	162762517	162762848	-1.94	-0.711	Down
Ncr3	Chr20	5175222	5175475	-3.03	3.19	Up
Ndp	ChrX	6791389	6806376	-3.87	-1.84	Down
Ndst4	Chr2	229171080	229171381	-5.63	-0.714	Down
Ndufa10	Chr9	99625775	99626223	-7.69	0.898	Up
Nedd9	Chr17	23179401	23179552	-0.000499	1.03	Up
Neil1	Chr8	61823178	61823328	-8.52	0.731	Up
Nek1	Chr16	32364173	32394733	-7.04	-0.774	Down
NEWGENE_1310139	Chr2	32863569	32863770	-9.73	-1.41	Down
NEWGENE_1582994	Chr16	81587443	81593663	-2.51	2.92	Up
Nfam1	Chr7	123892277	123893741	-0.00607	0.898	Up
Nfx1	Chr5	57333046	57333196	-7.73	-0.582	Down
Nhlrc2	Chr1	277375308	277375508	-6.48	-0.832	Down
Nid1	Chr17	90626834	90627083	-5.83	-0.674	Down
Nkd2	Chr1	32058054	32077696	-13	0.636	Up
Nkiras2	Chr10	88539489	88539639	-6.81	-1.02	Down
Nol12	Chr7	120161237	120161438	-7.44	0.726	Up
Nol8	Chr17	14566390	14570898	-11.7	-1.39	Down
Npc1	Chr18	3618018	3618168	-13.1	0.596	Up
Nr2f1	Chr2	5579596	5579745	-0.00121	0.684	Up
Nrep	Chr18	26184248	26184447	-0.00292	0.996	Up
Nrg2	Chr18	28835588	28835986	-8.3	0.75	Up
Nrp1	Chr19	61485066	61485267	-7.66e-05	0.691	Up
Nt5c2	Chr1	266657600	266657851	-12.1	0.608	Up
Nt5c2	Chr1	266656304	266656654	-12.4	0.653	Up
Nuak2	Chr13	49107306	49107607	-15.9	-0.677	Down
Nup153	Chr17	18403887	18404087	-0.000157	0.962	Up
Nup214	Chr3	11014234	11020293	-12.9	0.596	Up
Nwd2	Chr14	46140963	46141113	-0.00156	1.01	Up
Nynrin	Chr15	34530280	34530531	-4.3	-0.915	Down
Olr1462	Chr10	45923350	45923494	-0.000634	-0.725	Down
Oplah	Chr7	117367087	117367835	-3.72	0.863	Up
Opn3	Chr13	93716529	93717064	-6.46	-0.654	Down
Osbpl6	Chr3	63353202	63370028	-6.68	-0.685	Down
Osgin1	Chr19	52084193	52084394	-10.9	1.53	Up
Otof	Chr6	27416840	27417667	-5.81	0.91	Up
Ovol1	Chr1	220928055	220928454	-17.3	-0.63	Down
Oxr1	Chr7	80351773	80381943	-20.3	0.587	Up
Oxtr	Chr4	144402715	144403065	-8.71	-0.604	Down
Parp2	Chr15	27745357	27746463	-4.31	-0.659	Down
Pbx1	Chr13	86391579	86391728	-0.0478	-0.667	Down
Pcdhb6	Chr18	30416383	30416681	-8.13	1.27	Up
Pcdhga12	Chr18	30913704	30913954	-0.00816	0.68	Up
Pcgf5	Chr1	255085649	255085898	-8.47	-0.649	Down
Pclo	Chr4	16650933	16651234	-4.55	0.606	Up
Pdcd5	Chr1	91961516	91965871	-17.8	-2.12	Down
Pde12	Chr16	2363401	2364287	-4.44	0.778	Up
Pex12	Chr10	70513279	70513478	-7.76	-0.981	Down
Pex19	Chr13	90518235	90521426	-19.2	-0.614	Down
Pex5	Chr4	157008871	157009408	-7.01	-0.599	Down
Pfkfb2	Chr13	47418997	47419298	-5.5	0.633	Up
Pgbd2	Chr10	43672060	43672210	-3.45e-08	4.92	Up
Pibf1	Chr15	83652638	83662905	-9.06	0.736	Up
Piezo1	Chr19	55305793	55305943	-13.8	0.621	Up
Pign	Chr13	25514537	25514838	-7.25	1.03	Up
Pik3ap1	Chr1	260528984	260529334	-10.9	0.653	Up
Pik3r3	Chr5	135075055	135119914	-9.78	-0.599	Down
Pirt	Chr10	53482146	53482347	-4.95	1.42	Up
Plat	Chr16	74111151	74119014	-4.71	-1.29	Down
Plaur	Chr1	81344663	81344906	-4.31	-0.822	Down
Pld1	Chr2	113744398	113761197	-11.1	-0.586	Down
Plekhg1	Chr1	40287056	40321298	-15.3	-0.721	Down
Plekhg1	Chr1	40434047	40434397	-17	0.664	Up
Pml	Chr8	63004944	63005192	-7.29	0.621	Up
Pml	Chr8	63032150	63034211	-5.61	0.71	Up
Pogk	Chr13	84605062	84605262	-0.000277	0.836	Up
Polg	Chr1	141187973	141188843	-4.89	0.636	Up
Polr3b	Chr7	24745597	24745798	-11.1	0.642	Up
Ppfibp2	Chr1	171932133	171942460	-10.8	-0.634	Down
Ppfibp2	Chr1	171889330	171915808	-13.7	0.665	Up
Ppm1l	Chr2	166215833	166215983	-25.8	0.848	Up
Ppp1r3g	Chr17	29568008	29568158	-13.7	0.584	Up
Ppp2r3c	Chr6	76056584	76056780	-15.8	-0.782	Down
Ppp2r5c	Chr6	134933306	134936576	-1.05	0.735	Up
Prcp	Chr1	157749534	157749733	-10.5	0.896	Up
Prdm16	Chr5	171663322	171663522	-6.38	0.844	Up
Prim2	Chr9	38544435	38545257	-15.5	1.15	Up
Prima1	Chr6	127077741	127077891	-8.7	-0.716	Down
Prima1	Chr6	127078238	127078487	-8.7	-0.64	Down
Prox1	Chr13	108438821	108438971	-11.7	0.636	Up
Prpf39	Chr6	86808705	86810163	-5.91	0.597	Up
Prpf40a	Chr3	38695397	38696195	-13.4	0.656	Up
Psd3	Chr16	23555958	23556109	-17.2	-1.02	Down
Pstpip2	Chr18	74265576	74282450	-6.61	0.658	Up
Pth1r	Chr8	118993624	118997341	-12.9	0.616	Up
Ptp4a1	Chr9	37228208	37231108	-13	0.614	Up
Ptpn12	Chr4	10631128	10663911	-4.55	-0.607	Down
Ptpn4	Chr13	35858214	35858414	-6.97	0.778	Up
Ptprb	Chr7	59422612	59425623	-5.63	-0.944	Down
Ptpre	Chr1	207820868	207883614	-8.36	-1.15	Down
Pus10	Chr14	108412538	108419668	-7.43	0.834	Up
Rab23	Chr9	38491926	38494206	-8.09	-0.651	Down
Rab40c	Chr10	15272721	15282909	-8.92	0.743	Up
Rab7b	Chr13	48456192	48457158	-12.5	-0.954	Down
Ranbp2	Chr20	28372335	28375380	-3.8	-2.51	Down
Raver1	Chr8	22093070	22093219	-6.48	0.613	Up
Rbbp9	Chr3	138702070	138702219	-5.23	-0.788	Down
Rbks	Chr6	26051617	26072071	-14.1	-0.597	Down
Rbsn	Chr4	124050558	124050809	-8.27	-0.58	Down
Rdx	Chr8	56570826	56588811	-2.82e-07	-0.674	Down
Rfx2	Chr9	10216343	10252095	-3.97	0.638	Up
Rfxapl1	Chr2	144215244	144217341	-7.04	-1.17	Down
RGD1305713	Chr1	143606060	143607190	-16.3	0.635	Up
RGD1559904	Chr5	25094888	25095239	-16.4	0.642	Up
RGD1560464	Chr10	34317655	34317803	-12.7	-1.37	Down
RGD1560883	Chr2	4753768	4753968	-8.87	1.46	Up
RGD1561444	Chr8	23434731	23439063	-13.8	-0.638	Down
RGD1561662	Chr9	15548300	15548948	-9.05	-0.945	Down
RGD1562378	Chr4	170763483	170763627	-20.6	0.989	Up
RGD1562811	Chr8	55567854	55568004	-1.22e-07	1.76	Up
RGD1564149	Chr20	12932620	12936327	-5.59	-0.581	Down
RGD1565222	Chr15	33240276	33240526	-12.5	-0.921	Down
Rgl3	Chr8	22980825	22981023	-5.49	-1.22	Down
Rhno1	Chr4	161679820	161680017	-10.2	-1.25	Down
Rilp	Chr10	63659605	63660457	-11.4	0.903	Up
Rin1	Chr1	220336268	220336715	-6.01	2.87	Up
Rlim	ChrX	73763905	73764255	-9.76	-0.942	Down
Rmdn3	Chr3	110946852	110952103	-9.23	1.49	Up
Rnaseh1	Chr6	47925334	47925483	-0.00461	-1.11	Down
Rnaseh2b	Chr15	45444975	45453289	-15	0.62	Up
Rnasel	Chr13	71192937	71194029	-2.71	-0.935	Down
Rnd3	Chr3	36643373	36643569	-4.72e-09	-2.13	Down
Rnf135	Chr10	67548660	67548860	-12.9	-0.919	Down
Rnf152	Chr13	25190530	25190930	-8.55	-0.657	Down
Rnf44	Chr17	10462811	10463012	-0.000749	-1.36	Down
Robo3	Chr8	39905160	39906439	-5.22	-0.844	Down
Rps6ka1	Chr5	152110707	152122684	-7.5	-0.692	Down
Rrp1b	Chr20	10844283	10844433	-8.01	-0.732	Down
Rsph10b	Chr12	12695761	12698317	-22.1	-0.755	Down
RT1-A1	Chr20	5414512	5414865	-1.5e-06	1.39	Up
RT1-DMb	Chr20	3950114	3950870	-7.04	4.37	Up
Rtkn	Chr4	114840704	114843758	-12.2	1.77	Up
Rufy2	Chr20	27247257	27250006	-6.95	2.21	Up
Runx1	Chr11	32769325	32769525	-6.33	-0.94	Down
Runx1t1	Chr5	27439201	27439402	-22.5	0.899	Up
Rwdd2b	Chr11	27085707	27085958	-17.9	-0.723	Down
Rwdd2b	Chr11	27086955	27087106	-5.04	0.596	Up
Rwdd4	Chr16	47857900	47858049	-9.38	-0.604	Down
Ryr3	Chr3	104288496	104316183	-7.15	0.748	Up
Sall4	Chr3	165525261	165525411	-8.98e-07	3.49	Up
Samd4a	Chr15	23840226	23843948	-15.5	-0.954	Down
Sbf2	Chr1	174996968	175007134	-9.9	-0.692	Down
Sbk1	Chr1	197677215	197677953	-4.42	5.26	Up
Scara5	Chr15	49143109	49143459	-9.28	0.685	Up
Scn1a	Chr3	52510387	52533315	-6.75	0.712	Up
Scrn2	Chr10	84967010	84967211	-8.68	-1.09	Down
Scube2	Chr1	174428352	174428600	-6.82	-0.683	Down
Sectm1a	Chr10	110264177	110264376	-3.72	1.41	Up
Sema4a	Chr2	187816586	187817153	-1.03e-05	0.588	Up
Setd2	Chr8	118822619	118822819	-5.42	0.987	Up
Setmar	Chr4	140103710	140104005	-9.41	0.632	Up
Sfrp1	Chr16	73410427	73410577	-7.1	0.804	Up
Sh3bp2	Chr14	81436243	81436393	-10.4	-0.599	Down
Sh3pxd2a	Chr1	267245668	267245868	-4.88e-07	-0.773	Down
Sirt1	Chr20	26835528	26835927	-7.32	-1.17	Down
Slc10a4	Chr14	37764838	37765277	-9.81	0.616	Up
Slc12a4	Chr19	37938751	37938902	-15.4	0.787	Up
Slc12a7	Chr1	32093506	32098328	-9.11	-0.795	Down
Slc17a5	Chr8	85892332	85892481	-6.22	-1.14	Down
Slc25a51	Chr5	61124330	61129954	-7.22	-1.65	Down
Slc26a8	Chr20	5890068	5890318	-7.77	0.805	Up
Slc2a5	Chr5	167173513	167173760	-7.84	-0.919	Down
Slc35g2	Chr8	108854575	108854871	-14.6	0.642	Up
Slc37a4	Chr8	48716963	48717167	-4.43	0.662	Up
Slc41a2	Chr7	26522412	26522811	-9.91	-0.637	Down
Slc52a2	Chr7	117607276	117607819	-8.99	-0.602	Down
Slc8a3	Chr6	104891698	104892099	-12.9	-0.71	Down
Slco3a1	Chr1	136073393	136073640	-10.4	0.835	Up
Slfn4	Chr10	70428415	70428913	-9.11	-0.683	Down
Smc2	Chr5	68762180	68762381	-7.86	0.663	Up
Smc4	Chr2	165622760	165624611	-6.6	-1.11	Down
Sned1	Chr9	100438427	100438677	-10.2	0.629	Up
Snip1	Chr5	143068434	143069614	-3.97	2.42	Up
Sorcs1	Chr1	270472350	270472699	-7.9	0.624	Up
Sos1	Chr6	3128590	3131505	-1.6	0.624	Up
Sphkap	Chr9	89064047	89070853	-11.4	-0.846	Down
Spidr	Chr11	89254497	89260361	-2.74	2.07	Up
Srgap1	Chr7	63969913	63970064	-2.12	-1.09	Down
Srpk3	ChrX	157013117	157013345	-6.03	2.01	Up
St8sia5	Chr18	73627473	73627623	-6.65	0.612	Up
Stom	Chr3	14516163	14516311	-6.18	-0.704	Down
Stx17	Chr5	63899324	63921896	-7.5	0.614	Up
Stxbp6	Chr6	65088721	65088921	-19.2	0.712	Up
Suco	Chr13	79736534	79736733	-4.78	0.745	Up
Sulf1	Chr5	6025002	6036378	-14.7	0.636	Up
Syncrip	Chr8	96101490	96101640	-6.19	1.01	Up
Syne1	Chr1	41892352	41895154	-0.00331	-0.943	Down
Syne2	Chr6	99102787	99115881	-8.16	-0.66	Down
Syt14	Chr13	111634350	111634501	-5.51	-1.03	Down
Sytl2	Chr1	156351497	156356739	-7.19	-2.15	Down
Sytl2	Chr1	154547883	154560297	-2.77	4.12	Up
Tacc3	Chr14	82336716	82337052	-7.16	-0.767	Down
Taf8	Chr9	15527053	15527301	-8.82	0.678	Up
Tbc1d22b	Chr20	8276798	8276998	-6.35	-0.593	Down
Tbc1d5	Chr9	1145687	1184472	-4.33	0.63	Up
Tbcb	Chr1	88681033	88681363	-2.9	-1.55	Down
Tbk1	Chr7	63659938	63661469	-7.93	-0.646	Down
Tbkbp1	Chr10	85084300	85084550	-2	0.599	Up
Tcaf1	Chr4	72120045	72120295	-1.45	-0.695	Down
Tcea1	Chr5	14519182	14537786	-16.5	0.729	Up
Tcf12	Chr8	78656094	78656642	-13	0.93	Up
Tcf7	Chr10	37617319	37617568	-5.61	-0.949	Down
Tcf7l2	Chr1	276704858	276707043	-9.71	0.753	Up
Tdrkh	Chr2	195673868	195674068	-12.3	0.67	Up
Terf1	Chr5	2854100	2861307	-9.86	-0.616	Down
Tesk2	Chr5	135659294	135659444	-3.91	-1.16	Down
Tfpi	Chr3	71852986	71854327	-8.73	0.684	Up
Tgfb3	Chr6	109935822	109936168	-5.25	-0.935	Down
Thumpd2	Chr6	3783121	3783516	-9.51	0.726	Up
Ticam2	Chr18	40557250	40557950	-8.65	0.596	Up
Tirap	Chr8	36384238	36384734	-4.27	0.925	Up
Tldc1	Chr19	52408926	52410436	-15.9	-0.587	Down
Tlr1	Chr14	45064659	45064864	-6.64	-1.21	Down
Tma16	Chr16	24982639	24986808	-16.2	-0.615	Down
Tmem121	Chr6	138000755	138000906	-8.96e-08	-2.72	Down
Tmem138	Chr1	226624156	226624503	-13.9	0.654	Up
Tmem170a	Chr19	44091492	44091639	-11.7	1.26	Up
Tmem198b	Chr7	3228966	3229165	-4.11	-1.17	Down
Tmem200c	Chr9	117049975	117050173	-2.22	0.609	Up
Tmem266	Chr8	60013663	60013863	-9.35	-0.64	Down
Tmem268	Chr5	79407085	79407235	-8.76	-0.748	Down
Tmem53	Chr5	136127482	136127631	-5.61	0.684	Up
Tmem63a	Chr13	99252327	99252528	-6.07	0.724	Up
Tmpo	Chr7	31862886	31863862	-7.5	-0.66	Down
Tmtc1	Chr4	182621576	182621777	-9.64	1.07	Up
Tnfrsf1b	Chr5	163150739	163167299	-2.59	-1.03	Down
Tom1l1	Chr10	78179373	78185850	-4.17	0.653	Up
Tpp2	Chr9	50671284	50694849	-2.29	2.45	Up
Traf3ip1	Chr9	98621548	98621697	-3.51	-0.914	Down
Tram2	Chr9	27117958	27119503	-10.4	0.951	Up
Trim65	Chr10	104680904	104681055	-0.0131	-0.815	Down
Trip11	Chr6	125744966	125745167	-6.69	-0.632	Down
Trit1	Chr5	140712585	140712734	-14.4	-0.651	Down
Trmu	Chr7	126756189	126759507	-3.79e-05	-0.74	Down
Trps1	Chr7	90086642	90086793	-3.38	-1.42	Down
Trrap	Chr12	11624422	11627563	-5.97	0.743	Up
Tsc22d4	Chr12	22016964	22020180	-4.67	-1.66	Down
Tsen34	Chr1	64029547	64029697	-11.3	1.55	Up
Tsga10	Chr9	44427524	44456576	-8.83	-0.632	Down
Tspan18	Chr3	82097216	82097416	-11.3	0.679	Up
Tsr2	ChrX	20227301	20227793	-25.1	1.28	Up
Ttc28	Chr12	51386307	51386458	-4.07	-1.38	Down
Ttc30a1	Chr3	62801579	62801779	-7.01	0.845	Up
Ttc4	Chr5	126274765	126276042	-11.2	0.582	Up
Tuft1	Chr2	195883198	195907422	-5.92	-0.76	Down
Tulp4	Chr1	47031097	47031397	-4.42	-0.651	Down
Tusc5	Chr10	63472979	63473529	-2.44	-0.972	Down
Ubald1	Chr10	10889434	10892594	-8.39e-07	-0.82	Down
Ubp1	Chr8	122239275	122239426	-7.54	-0.656	Down
Ucn2	Chr8	117728118	117728368	-3.51	-1.04	Down
Unc5b	Chr20	30406443	30406593	-12.8	0.76	Up
Urb2	Chr19	56825726	56825925	-9.69	0.714	Up
Usp13	Chr2	119314012	119314163	-2.43	0.746	Up
Usp16	Chr11	27112046	27114715	-2.87	-0.849	Down
Usp16	Chr11	27116859	27118443	-3.02	0.628	Up
Usp42	Chr12	12876661	12876961	-8.38	-0.926	Down
Usp46	Chr14	36725274	36725425	-29.7	-0.649	Down
Utrn	Chr1	6695836	6696087	-12.9	-1.09	Down
Utrn	Chr1	6452058	6452259	-16.7	-0.642	Down
Utrn	Chr1	6826435	6829578	-14.8	0.82	Up
Vangl1	Chr2	204602284	204614636	-10.4	-0.747	Down
Vcan	Chr2	18529693	18529993	-2.05	-0.959	Down
Vcan	Chr2	18526496	18526747	-3.83	-0.89	Down
Vps13d	Chr5	163071343	163071544	-8.08	-0.61	Down
Vsig10l	Chr1	98465445	98466368	-4.19	0.861	Up
Vwa3a	Chr1	190742094	190742245	-9.89	0.783	Up
Wars2	Chr2	201172406	201218191	-9.21	0.689	Up
Wbscr28	Chr12	24806941	24807136	-5.55	0.846	Up
Wdr20	Chr6	135225524	135225725	-2.41	1.24	Up
Wdr43	Chr6	23447643	23449029	-6.11	0.669	Up
Wdsub1	Chr3	45955307	45955455	-4.91	0.768	Up
Wiz	Chr7	14389698	14390148	-8.71	0.883	Up
XAF1	Chr10	58868973	58869123	-3.71	-0.787	Down
Xirp1	Chr8	128705823	128706024	-14	-0.884	Down
Ythdc2	Chr1	182134695	182136174	-5.77	-2.14	Down
Ythdf3	Chr2	100708371	100708572	-8.48	1.2	Up
Zbtb2	Chr1	40914519	40914816	-2.32	-0.606	Down
Zbtb46	Chr3	176926107	176926456	-7.4	-0.849	Down
Zbtb5	Chr5	60540567	60540717	-5.73	1.09	Up
Zbtb8b	Chr5	147634788	147635333	-6.84	0.693	Up
Zc3h7a	Chr10	4575193	4575344	-11.4	0.706	Up
Zc3hav1	Chr4	66036705	66036906	-6.18	0.85	Up
Zcchc2	Chr13	26014402	26014553	-5.69	1.96	Up
Zdbf2	Chr9	70084803	70085353	-11.1	-0.595	Down
Zdhhc3	Chr8	132160199	132160499	-4.54	-0.934	Down
Zfp113	Chr12	19288282	19288876	-4.6	0.651	Up
Zfp260	Chr1	88457653	88461761	-5.93	-1.08	Down
Zfp260	Chr1	88462310	88462461	-5.93	1.36	Up
Zfp275	ChrX	157458296	157458496	-10.2	0.668	Up
Zfp3	Chr10	57386619	57386816	-4.41	-0.839	Down
Zfp316	Chr12	13366374	13366825	-3.6	0.91	Up
Zfp516	Chr18	79841864	79854064	-17.5	-0.589	Down
Zfp536	Chr1	93690359	93690609	-3.55	1.57	Up
Zfp618	Chr5	78970393	78970643	-4.99	1.16	Up
Zfp622	Chr2	78407659	78409758	-7.37	0.802	Up
Zfp704	Chr2	94377859	94435578	-7.29	0.603	Up
Zfp711	ChrX	84090280	84093452	-9.35	-1.07	Down
Zfp711	ChrX	84093551	84093999	-9.35	0.848	Up
Zfp775	Chr4	78255609	78255859	-14.1	0.673	Up
Zfp78	Chr1	71183812	71183963	-3.28	1.31	Up
Zfp84	Chr1	87656505	87657104	-16.6	-0.616	Down
Zkscan5	Chr12	11157710	11157960	-4.72	0.741	Up
Zmynd15	Chr10	57064680	57064830	-7.48	-1.36	Down
