# Supplementary material for: N6-methyladenosine RNA is modified in the rat hippocampus following traumatic brain injury with hypothermia treatment
Source: Front Neurosci. 2023 Feb 15;17:1069640. doi: 10.3389/fnins.2023.1069640 (PMC9975158; doi:10.3389/fnins.2023.1069640)
Supplement: Supplementary file 1 [file Data_Sheet_1.ZIP › Table - ╕▒▒╛/Table S6. The detailed information of significantly changed mRNA after TBI.xlsx]

## Sheet: TBI-vs-ShamC-diff-pval-0.05-FC-
Table S6. The detailed information of significantly changed mRNA after TBI
Gene	P value	Log2 Fold Change	Up/Down	Product	GO_id	GO_term	Pathway	Pathway_description
A3galt2	6.02437e-06	1.80198	Up	alpha 1,3-galactosyltransferase 2	GO:0046872,GO:0005794,GO:0047276,GO:0005975,GO:0006688,GO:0016021,GO:0016757,GO:0030259,GO:0031982,GO:0001962,GO:0032580,GO:0033580	metal ion binding|Golgi apparatus|N-acetyllactosaminide 3-alpha-galactosyltransferase activity|carbohydrate metabolic process|glycosphingolipid biosynthetic process|integral component of membrane|transferase activity, transferring glycosyl groups|lipid glycosylation|vesicle|alpha-1,3-galactosyltransferase activity|Golgi cisterna membrane|protein galactosylation at cell surface	rno00603	Glycosphingolipid biosynthesis - globo and isoglobo series
Aard	0.00246604	-1.15199	Down	alanine and arginine rich domain containing protein	GO:0030324	lung development
Aass	0.00149084	-0.654367	Down	aminoadipate-semialdehyde synthase	GO:0055114,GO:0005737,GO:0005739,GO:0006091,GO:0008150,GO:0019477,GO:0019878,GO:0033512,GO:0043231,GO:0047130,GO:0003674,GO:0047131,GO:0004753,GO:0005575	oxidation-reduction process|cytoplasm|mitochondrion|generation of precursor metabolites and energy|biological_process|L-lysine catabolic process|lysine biosynthetic process via aminoadipic acid|L-lysine catabolic process to acetyl-CoA via saccharopine|intracellular membrane-bounded organelle|saccharopine dehydrogenase (NADP+, L-lysine-forming) activity|molecular_function|saccharopine dehydrogenas…	rno00310	Lysine degradation
Abcc3	1.22606e-05	1.3945	Up	ATP binding cassette subfamily C member 3	GO:0032496,GO:0006855,GO:0042626,GO:0008559,GO:0010033,GO:0010243,GO:0014070,GO:0015238,GO:0015432,GO:0015722,GO:0042908,GO:0015893,GO:0055085,GO:0016020,GO:0016021,GO:0005524,GO:0016323,GO:0005887,GO:0032355	response to lipopolysaccharide|drug transmembrane transport|ATPase activity, coupled to transmembrane movement of substances|xenobiotic transmembrane transporting ATPase activity|response to organic substance|response to organonitrogen compound|response to organic cyclic compound|drug transmembrane transporter activity|bile acid-exporting ATPase activity|canalicular bile acid transport|xenobiotic…	rno02010,rno04976,rno01523	ABC transporters|Bile secretion|Antifolate resistance
Acacb	0.000146029	-0.670772	Down	acetyl-CoA carboxylase beta	GO:0097009,GO:0031999,GO:0005524,GO:2001295,GO:0042493,GO:0005634,GO:0042802,GO:0005739,GO:0006084,GO:0006633,GO:0043086,GO:0009374,GO:0046322,GO:0010629,GO:0046872,GO:0010884,GO:0050995,GO:0010906,GO:0003989,GO:0051289,GO:0014070,GO:0060421,GO:0031667	energy homeostasis|negative regulation of fatty acid beta-oxidation|ATP binding|malonyl-CoA biosynthetic process|response to drug|nucleus|identical protein binding|mitochondrion|acetyl-CoA metabolic process|fatty acid biosynthetic process|negative regulation of catalytic activity|biotin binding|negative regulation of fatty acid oxidation|negative regulation of gene expression|metal ion binding|po…	rno00620,rno00640,rno00061,rno04152,rno04910,rno04922,rno04920,rno04931	Pyruvate metabolism|Propanoate metabolism|Fatty acid biosynthesis|AMPK signaling pathway|Insulin signaling pathway|Glucagon signaling pathway|Adipocytokine signaling pathway|Insulin resistance
Acap1	0.00462286	1.68997	Up	ArfGAP with coiled-coil, ankyrin repeat and PH domains 1	GO:0005829,GO:0016020,GO:0016192,GO:0031267,GO:0032012,GO:0043231,GO:0043547,GO:0046872,GO:0005096,GO:0005737	cytosol|membrane|vesicle-mediated transport|small GTPase binding|regulation of ARF protein signal transduction|intracellular membrane-bounded organelle|positive regulation of GTPase activity|metal ion binding|GTPase activator activity|cytoplasm	rno04144	Endocytosis
Acot6	0.0191855	1.71639	Up	acyl-CoA thioesterase 6	GO:0006637,GO:0047617,GO:0005737,GO:0005829,GO:0006631	acyl-CoA metabolic process|acyl-CoA hydrolase activity|cytoplasm|cytosol|fatty acid metabolic process
Acp5	0.000111442	0.890953	Up	acid phosphatase 5, tartrate resistant	GO:0007162,GO:0008198,GO:0008199,GO:0032695,GO:0010043,GO:0032720,GO:0014070,GO:0016021,GO:0032929,GO:0033555,GO:0033591,GO:0060349,GO:0034097,GO:0070723,GO:0045019,GO:0001503,GO:0003993,GO:0005615,GO:0005764,GO:0016311,GO:0016787,GO:0030316,GO:0030335,GO:0032496,GO:0032691,GO:0045453,GO:0050728,GO:0050830	negative regulation of cell adhesion|ferrous iron binding|ferric iron binding|negative regulation of interleukin-12 production|response to zinc ion|negative regulation of tumor necrosis factor production|response to organic cyclic compound|integral component of membrane|negative regulation of superoxide anion generation|multicellular organismal response to stress|response to L-ascorbic acid|bone …	rno00740,rno04142,rno04380,rno05323	Riboflavin metabolism|Lysosome|Osteoclast differentiation|Rheumatoid arthritis
Acsm5	0.00829602	-1.07047	Down	acyl-CoA synthetase medium-chain family member 5	GO:0004321,GO:0005524,GO:0005525,GO:0005575,GO:0005759,GO:0006633,GO:0006637,GO:0008150,GO:0015645,GO:0046872,GO:0047760,GO:0003674,GO:0003824,GO:0003996	fatty-acyl-CoA synthase activity|ATP binding|GTP binding|cellular_component|mitochondrial matrix|fatty acid biosynthetic process|acyl-CoA metabolic process|biological_process|fatty acid ligase activity|metal ion binding|butyrate-CoA ligase activity|molecular_function|catalytic activity|acyl-CoA ligase activity	rno00650	Butanoate metabolism
Adam12	0.00414693	1.19196	Up	ADAM metallopeptidase domain 12	GO:0005615,GO:0005654,GO:0005886,GO:0006508,GO:0008150,GO:0016021,GO:0017124,GO:0045766,GO:0046872,GO:0003674,GO:0004222,GO:0005575	extracellular space|nucleoplasm|plasma membrane|proteolysis|biological_process|integral component of membrane|SH3 domain binding|positive regulation of angiogenesis|metal ion binding|molecular_function|metalloendopeptidase activity|cellular_component
Adam8	2.14687e-05	1.31533	Up	ADAM metallopeptidase domain 8	GO:0005575,GO:0005737,GO:0005886,GO:0005887,GO:0006508,GO:0006954,GO:0008150,GO:0048247,GO:0008237,GO:0050729,GO:0008270,GO:0050839,GO:0009986,GO:0051044,GO:0051092,GO:0051897,GO:0070245,GO:0070820,GO:0071065,GO:0071133,GO:0000902,GO:0001525,GO:0002102,GO:0002523,GO:0002675,GO:0002693,GO:0003674,GO:0004222,GO:0005509,GO:0022407,GO:0032010,GO:0032127,GO:0033089,GO:0042581,GO:0043406,GO:0043524,GO:…	cellular_component|cytoplasm|plasma membrane|integral component of plasma membrane|proteolysis|inflammatory response|biological_process|lymphocyte chemotaxis|metallopeptidase activity|positive regulation of inflammatory response|zinc ion binding|cell adhesion molecule binding|cell surface|positive regulation of membrane protein ectodomain proteolysis|positive regulation of NF-kappaB transcription…
Adamts1	7.23324e-06	2.05156	Up	ADAM metallopeptidase with thrombospondin type 1 motif, 1	GO:0071380,GO:0030728,GO:0001822,GO:0031012,GO:0003674,GO:0031410,GO:0004222,GO:0005578,GO:0005604,GO:0006508,GO:0044691,GO:0007229,GO:0060347,GO:0008201,GO:0001542,GO:0071305,GO:0008270,GO:0071374,GO:0010976	cellular response to prostaglandin E stimulus|ovulation|kidney development|extracellular matrix|molecular_function|cytoplasmic vesicle|metalloendopeptidase activity|proteinaceous extracellular matrix|basement membrane|proteolysis|tooth eruption|integrin-mediated signaling pathway|heart trabecula formation|heparin binding|ovulation from ovarian follicle|cellular response to vitamin D|zinc ion bind…
Adamts7	3.76549e-06	2.42694	Up	ADAM metallopeptidase with thrombospondin type 1 motif, 7	GO:0005615,GO:0006508,GO:0008237,GO:0009986,GO:0032331,GO:0046872,GO:0051603,GO:0071347,GO:0071356,GO:0071773,GO:0004222,GO:0005578	extracellular space|proteolysis|metallopeptidase activity|cell surface|negative regulation of chondrocyte differentiation|metal ion binding|proteolysis involved in cellular protein catabolic process|cellular response to interleukin-1|cellular response to tumor necrosis factor|cellular response to BMP stimulus|metalloendopeptidase activity|proteinaceous extracellular matrix
Adamts9	0.00273704	0.978173	Up	ADAM metallopeptidase with thrombospondin type 1 motif, 9	GO:0043231,GO:0004222,GO:0045636,GO:0005578,GO:0048070,GO:0005615,GO:0005783,GO:0006508,GO:0007229,GO:0090673,GO:0008237,GO:1903671,GO:0008270,GO:0009986,GO:0010596,GO:0003179,GO:0030198,GO:0003229,GO:0035909,GO:0004175	intracellular membrane-bounded organelle|metalloendopeptidase activity|positive regulation of melanocyte differentiation|proteinaceous extracellular matrix|regulation of developmental pigmentation|extracellular space|endoplasmic reticulum|proteolysis|integrin-mediated signaling pathway|endothelial cell-matrix adhesion|metallopeptidase activity|negative regulation of sprouting angiogenesis|zinc io…
Adck4	1.95295e-07	0.789619	Up	aarF domain containing kinase 4	GO:0031314,GO:0005739,GO:0031966,GO:0005829,GO:0005886,GO:0006468,GO:0006744,GO:0016021,GO:0016301,GO:0004672,GO:0021692,GO:0005524	extrinsic component of mitochondrial inner membrane|mitochondrion|mitochondrial membrane|cytosol|plasma membrane|protein phosphorylation|ubiquinone biosynthetic process|integral component of membrane|kinase activity|protein kinase activity|cerebellar Purkinje cell layer morphogenesis|ATP binding
Adcy4	3.88994e-06	0.869085	Up	adenylate cyclase 4	GO:0031683,GO:0007165,GO:0004383,GO:0032991,GO:0007188,GO:0005080,GO:0035556,GO:0005524,GO:0005622,GO:0005737,GO:0008074,GO:0046872,GO:0009190,GO:0005886,GO:0016020,GO:0016021,GO:0006171,GO:0004016,GO:0030425,GO:0006182	G-protein beta/gamma-subunit complex binding|signal transduction|guanylate cyclase activity|protein-containing complex|adenylate cyclase-modulating G-protein coupled receptor signaling pathway|protein kinase C binding|intracellular signal transduction|ATP binding|intracellular|cytoplasm|guanylate cyclase complex, soluble|metal ion binding|cyclic nucleotide biosynthetic process|plasma membrane|mem…	rno00230,rno04015,rno04371,rno04020,rno04072,rno04024,rno04022,rno04114,rno04540,rno04611,rno04062,rno04911,rno04923,rno04912,rno04913,rno04915,rno04914,rno04921,rno04926,rno04918,rno04916,rno04925,rno04927,rno04261,rno04270,rno04970,rno04971,rno04972,rno04976,rno04724,rno04727,rno04725,rno04723,rno04742,rno04750,rno04211,rno04213,rno04713,rno04714,rno05200,rno05032,rno05414,rno04934,rno05166,rno…	Purine metabolism|Rap1 signaling pathway|Apelin signaling pathway|Calcium signaling pathway|Phospholipase D signaling pathway|cAMP signaling pathway|cGMP - PKG signaling pathway|Oocyte meiosis|Gap junction|Platelet activation|Chemokine signaling pathway|Insulin secretion|Regulation of lipolysis in adipocyte|GnRH signaling pathway|Ovarian Steroidogenesis|Estrogen signaling pathway|Progesterone-med…
Adcy7	2.36966e-05	0.788838	Up	adenylate cyclase 7	GO:0046872,GO:0004383,GO:0060135,GO:0005524,GO:0071361,GO:0005886,GO:0006171,GO:0006182,GO:0007165,GO:0007189,GO:0008074,GO:0009190,GO:0004016,GO:0016020,GO:0016021	metal ion binding|guanylate cyclase activity|maternal process involved in female pregnancy|ATP binding|cellular response to ethanol|plasma membrane|cAMP biosynthetic process|cGMP biosynthetic process|signal transduction|adenylate cyclase-activating G-protein coupled receptor signaling pathway|guanylate cyclase complex, soluble|cyclic nucleotide biosynthetic process|adenylate cyclase activity|memb…	rno00230,rno04015,rno04371,rno04020,rno04072,rno04024,rno04022,rno04114,rno04540,rno04611,rno04062,rno04911,rno04923,rno04912,rno04913,rno04915,rno04914,rno04921,rno04926,rno04918,rno04916,rno04925,rno04927,rno04261,rno04270,rno04970,rno04971,rno04972,rno04976,rno04724,rno04727,rno04725,rno04723,rno04750,rno04211,rno04213,rno04713,rno04714,rno05200,rno05032,rno05414,rno04934,rno05166,rno01522	Purine metabolism|Rap1 signaling pathway|Apelin signaling pathway|Calcium signaling pathway|Phospholipase D signaling pathway|cAMP signaling pathway|cGMP - PKG signaling pathway|Oocyte meiosis|Gap junction|Platelet activation|Chemokine signaling pathway|Insulin secretion|Regulation of lipolysis in adipocyte|GnRH signaling pathway|Ovarian Steroidogenesis|Estrogen signaling pathway|Progesterone-med…
Adcy8	2.30594e-06	-0.660506	Down	adenylate cyclase 8	GO:0047485,GO:0008294,GO:0007165,GO:0004383,GO:0071277,GO:0009190,GO:0007189,GO:0005515,GO:0014070,GO:0005516,GO:0016020,GO:0005524,GO:0005622,GO:0005886,GO:0007193,GO:0016021,GO:0007616,GO:0006171,GO:0019933,GO:0008022,GO:0004016,GO:0035556,GO:0008074,GO:0046872,GO:0006182	protein N-terminus binding|calcium- and calmodulin-responsive adenylate cyclase activity|signal transduction|guanylate cyclase activity|cellular response to calcium ion|cyclic nucleotide biosynthetic process|adenylate cyclase-activating G-protein coupled receptor signaling pathway|protein binding|response to organic cyclic compound|calmodulin binding|membrane|ATP binding|intracellular|plasma memb…	rno00230,rno04015,rno04371,rno04020,rno04072,rno04024,rno04022,rno04114,rno04540,rno04611,rno04062,rno04911,rno04923,rno04912,rno04913,rno04915,rno04914,rno04921,rno04926,rno04918,rno04916,rno04925,rno04927,rno04261,rno04270,rno04970,rno04971,rno04972,rno04976,rno04724,rno04727,rno04725,rno04720,rno04723,rno04742,rno04750,rno04211,rno04213,rno04713,rno04714,rno05200,rno05032,rno05414,rno04934,rno…	Purine metabolism|Rap1 signaling pathway|Apelin signaling pathway|Calcium signaling pathway|Phospholipase D signaling pathway|cAMP signaling pathway|cGMP - PKG signaling pathway|Oocyte meiosis|Gap junction|Platelet activation|Chemokine signaling pathway|Insulin secretion|Regulation of lipolysis in adipocyte|GnRH signaling pathway|Ovarian Steroidogenesis|Estrogen signaling pathway|Progesterone-med…
Adgre5	6.10042e-05	0.637079	Up	adhesion G protein-coupled receptor E5	GO:0005575,GO:0007166,GO:0007186,GO:0008150,GO:0016021,GO:0051965,GO:0003674,GO:0004930,GO:0005509	cellular_component|cell surface receptor signaling pathway|G-protein coupled receptor signaling pathway|biological_process|integral component of membrane|positive regulation of synapse assembly|molecular_function|G-protein coupled receptor activity|calcium ion binding
Adgrg5	0.0219451	1.95129	Up	adhesion G protein-coupled receptor G5	GO:0016021,GO:0004930,GO:0007166,GO:0007186	integral component of membrane|G-protein coupled receptor activity|cell surface receptor signaling pathway|G-protein coupled receptor signaling pathway
Adhfe1	0.000137736	-0.622515	Down	alcohol dehydrogenase, iron containing, 1	GO:0005739,GO:0005829,GO:0006539,GO:0008150,GO:0046872,GO:0047988,GO:0055114,GO:0003674,GO:0004022,GO:0005575	mitochondrion|cytosol|glutamate catabolic process via 2-oxoglutarate|biological_process|metal ion binding|hydroxyacid-oxoacid transhydrogenase activity|oxidation-reduction process|molecular_function|alcohol dehydrogenase (NAD) activity|cellular_component
Adipoq	5.11774e-05	-2.67026	Down	adiponectin, C1Q and collagen domain containing	GO:0050805,GO:0050873,GO:0005615,GO:0051260,GO:0005783,GO:0071944,GO:0051384,GO:0006006,GO:0072659,GO:0051899,GO:0060081,GO:0006635,GO:0090317,GO:0010739,GO:0007584,GO:1900121,GO:0010745,GO:0007623,GO:2000584,GO:1904706,GO:0010804,GO:2000590,GO:1904753,GO:0010875,GO:0031953,GO:0032270,GO:0010906,GO:0032720,GO:0032757,GO:0001666,GO:0034612,GO:0032869,GO:0001934,GO:0035690,GO:0005102,GO:0042493,GO:…	negative regulation of synaptic transmission|brown fat cell differentiation|extracellular space|protein homooligomerization|endoplasmic reticulum|cell periphery|response to glucocorticoid|glucose metabolic process|protein localization to plasma membrane|membrane depolarization|membrane hyperpolarization|fatty acid beta-oxidation|negative regulation of intracellular protein transport|positive regu…	rno04152,rno04920,rno03320,rno04211,rno04930,rno04932	AMPK signaling pathway|Adipocytokine signaling pathway|PPAR signaling pathway|Longevity regulating pathway - mammal|Type II diabetes mellitus|Non-alcoholic fatty liver disease (NAFLD)
Adm	2.20592e-07	1.54096	Up	adrenomedullin	GO:0005615,GO:0005737,GO:0007189,GO:0007204,GO:0007507,GO:0007565,GO:0007568,GO:0031623,GO:0008209,GO:0031700,GO:0008284,GO:0008285,GO:0032496,GO:0032868,GO:0035809,GO:0042475,GO:0097755,GO:0042594,GO:1990410,GO:0043065,GO:2001214,GO:0043116,GO:0001570,GO:0001666,GO:0001843,GO:0002026,GO:0002031,GO:0003073,GO:0005179,GO:0005515,GO:0009409,GO:0009611,GO:0010033,GO:0010460,GO:0010469,GO:0019933,GO:…	extracellular space|cytoplasm|adenylate cyclase-activating G-protein coupled receptor signaling pathway|positive regulation of cytosolic calcium ion concentration|heart development|female pregnancy|aging|receptor internalization|androgen metabolic process|adrenomedullin receptor binding|positive regulation of cell proliferation|negative regulation of cell proliferation|response to lipopolysacchar…	rno04270	Vascular smooth muscle contraction
Adora2a	0.0255517	1.78509	Up	adenosine A2a receptor	GO:0005882,GO:0005886,GO:0005887,GO:0006355,GO:0006469,GO:0007186,GO:0016020,GO:0007189,GO:0019899,GO:0030424,GO:0007205,GO:0030425,GO:0030673,GO:0031000,GO:0031802,GO:0043025,GO:0032230,GO:0043116,GO:0032279,GO:0043154,GO:0035249,GO:0043279,GO:0043524,GO:0045211,GO:0045938,GO:0000139,GO:0051968,GO:0046636,GO:0001609,GO:0060079,GO:0046982,GO:0060080,GO:0048143,GO:0060134,GO:0001963,GO:0099055,GO:…	intermediate filament|plasma membrane|integral component of plasma membrane|regulation of transcription, DNA-templated|negative regulation of protein kinase activity|G-protein coupled receptor signaling pathway|membrane|adenylate cyclase-activating G-protein coupled receptor signaling pathway|enzyme binding|axon|protein kinase C-activating G-protein coupled receptor signaling pathway|dendrite|axo…	rno04015,rno04020,rno04024,rno04080,rno04270,rno05012,rno05034	Rap1 signaling pathway|Calcium signaling pathway|cAMP signaling pathway|Neuroactive ligand-receptor interaction|Vascular smooth muscle contraction|Parkinson's disease|Alcoholism
Adrb3	0.0489581	-1.81039	Down	adrenoceptor beta 3	GO:0005887,GO:0006898,GO:0007188,GO:0007189,GO:0007190,GO:0042803,GO:0007267,GO:0007568,GO:0043235,GO:0007610,GO:0043410,GO:0046677,GO:0050873,GO:0051379,GO:0001659,GO:0002024,GO:0002025,GO:0002032,GO:0004935,GO:0004939,GO:0005634,GO:0009409,GO:0015052,GO:0016020,GO:0031649,GO:0051380,GO:0031699,GO:0040015,GO:0042755,GO:0071880	integral component of plasma membrane|receptor-mediated endocytosis|adenylate cyclase-modulating G-protein coupled receptor signaling pathway|adenylate cyclase-activating G-protein coupled receptor signaling pathway|activation of adenylate cyclase activity|protein homodimerization activity|cell-cell signaling|aging|receptor complex|behavior|positive regulation of MAPK cascade|response to antibiot…	rno04020,rno04022,rno04080,rno04923,rno04924,rno04970,rno04714	Calcium signaling pathway|cGMP - PKG signaling pathway|Neuroactive ligand-receptor interaction|Regulation of lipolysis in adipocyte|Renin secretion|Salivary secretion|Thermogenesis
Adtrp	0.021236	-0.957636	Down	androgen-dependent TFPI-regulating protein	GO:0071383,GO:0009986,GO:0010628,GO:0012505,GO:0016020,GO:0016021,GO:0016787,GO:0030195,GO:0042758,GO:0005901	cellular response to steroid hormone stimulus|cell surface|positive regulation of gene expression|endomembrane system|membrane|integral component of membrane|hydrolase activity|negative regulation of blood coagulation|long-chain fatty acid catabolic process|caveola
Aen	0.00253298	0.64222	Up	apoptosis enhancing nuclease	GO:0005634,GO:0005654,GO:0005730,GO:0010212,GO:0031965,GO:0042771,GO:0003676,GO:0090305,GO:0004527	nucleus|nucleoplasm|nucleolus|response to ionizing radiation|nuclear membrane|intrinsic apoptotic signaling pathway in response to DNA damage by p53 class mediator|nucleic acid binding|nucleic acid phosphodiester bond hydrolysis|exonuclease activity
Agpat2	0.0015611	1.54541	Up	1-acylglycerol-3-phosphate O-acyltransferase 2	GO:0005575,GO:0005783,GO:0006654,GO:0008544,GO:0016021,GO:0016411,GO:0042493,GO:0046474,GO:0001819,GO:0003674,GO:0003841	cellular_component|endoplasmic reticulum|phosphatidic acid biosynthetic process|epidermis development|integral component of membrane|acylglycerol O-acyltransferase activity|response to drug|glycerophospholipid biosynthetic process|positive regulation of cytokine production|molecular_function|1-acylglycerol-3-phosphate O-acyltransferase activity	rno00561,rno00564,rno04072,rno04975	Glycerolipid metabolism|Glycerophospholipid metabolism|Phospholipase D signaling pathway|Fat digestion and absorption
Agt	0.00223135	-0.832902	Down	angiotensinogen	GO:0070471,GO:0071260,GO:0090190,GO:0097755,GO:0002018,GO:1900020,GO:0002019,GO:1901201,GO:0002027,GO:1903598,GO:0002035,GO:1903779,GO:0003014,GO:1904385,GO:0003051,GO:1904707,GO:0007186,GO:0003331,GO:0004867,GO:0007202,GO:0005179,GO:0007204,GO:0007250,GO:0007565,GO:0007568,GO:0010666,GO:0007588,GO:0010873,GO:0008065,GO:0010951,GO:0008217,GO:0010976,GO:0014061,GO:0014068,GO:0001543,GO:0032930,GO:…	uterine smooth muscle contraction|cellular response to mechanical stimulus|positive regulation of branching involved in ureteric bud morphogenesis|positive regulation of blood vessel diameter|renin-angiotensin regulation of aldosterone production|positive regulation of protein kinase C activity|regulation of renal output by angiotensin|regulation of extracellular matrix assembly|regulation of hea…	rno04924,rno04614,rno04270,rno05410	Renin secretion|Renin-angiotensin system|Vascular smooth muscle contraction|Hypertrophic cardiomyopathy (HCM)
Ahnak	2.20455e-06	0.708516	Up	AHNAK nucleoprotein	GO:0051259,GO:0043484,GO:0005737,GO:0070062,GO:0005829,GO:0097493,GO:0044291,GO:0005886,GO:0015629,GO:0030315,GO:1901385,GO:0044548,GO:0031982,GO:0045121,GO:0042383,GO:0005634,GO:0045296,GO:0043034	protein complex oligomerization|regulation of RNA splicing|cytoplasm|extracellular exosome|cytosol|structural molecule activity conferring elasticity|cell-cell contact zone|plasma membrane|actin cytoskeleton|T-tubule|regulation of voltage-gated calcium channel activity|S100 protein binding|vesicle|membrane raft|sarcolemma|nucleus|cadherin binding|costamere
Ahr	0.000688671	0.698937	Up	aryl hydrocarbon receptor	GO:0001974,GO:0002260,GO:0002376,GO:0003085,GO:0003214,GO:0003243,GO:0003677,GO:0005634,GO:0005737,GO:0003700,GO:0005829,GO:0006351,GO:0009410,GO:0006355,GO:0009636,GO:0010468,GO:0014070,GO:0017025,GO:0019933,GO:0000122,GO:0043010,GO:0030522,GO:0000902,GO:0043029,GO:0030850,GO:0001094,GO:0043565,GO:0030888,GO:0001223,GO:0044212,GO:0001541,GO:0045793,GO:0001568,GO:0045892,GO:0001569,GO:0001782,GO:…	blood vessel remodeling|lymphocyte homeostasis|immune system process|negative regulation of systemic arterial blood pressure|cardiac left ventricle morphogenesis|circumferential growth involved in left ventricle morphogenesis|DNA binding|nucleus|cytoplasm|DNA binding transcription factor activity|cytosol|transcription, DNA-templated|response to xenobiotic stimulus|regulation of transcription, DNA…	rno04659,rno04934	Th17 cell differentiation|Cushing's syndrome
Aifm3	1.22593e-05	-0.656449	Down	apoptosis inducing factor, mitochondria associated 3	GO:0005783,GO:0005829,GO:0016491,GO:0050660,GO:0051537,GO:0055114,GO:0097194,GO:0005634,GO:0005739,GO:0005743	endoplasmic reticulum|cytosol|oxidoreductase activity|flavin adenine dinucleotide binding|2 iron, 2 sulfur cluster binding|oxidation-reduction process|execution phase of apoptosis|nucleus|mitochondrion|mitochondrial inner membrane
Akr1b8	0.00119605	3.09619	Up	aldo-keto reductase family 1, member B8	GO:0008106,GO:0016491,GO:0055114,GO:0004032,GO:0005739,GO:0005829	alcohol dehydrogenase (NADP+) activity|oxidoreductase activity|oxidation-reduction process|alditol:NADP+ 1-oxidoreductase activity|mitochondrion|cytosol	rno00040,rno00051,rno00052,rno00561,rno00790	Pentose and glucuronate interconversions|Fructose and mannose metabolism|Galactose metabolism|Glycerolipid metabolism|Folate biosynthesis
Aldh1l1	0.00145913	-0.666712	Down	aldehyde dehydrogenase 1 family, member L1	GO:0033721,GO:0005737,GO:0044877,GO:0005739,GO:0046654,GO:0005829,GO:0006730,GO:0009058,GO:0055114,GO:0009258,GO:0016155,GO:0016620,GO:0004029,GO:0016742,GO:0032991,GO:0004030	aldehyde dehydrogenase (NADP+) activity|cytoplasm|protein-containing complex binding|mitochondrion|tetrahydrofolate biosynthetic process|cytosol|one-carbon metabolic process|biosynthetic process|oxidation-reduction process|10-formyltetrahydrofolate catabolic process|formyltetrahydrofolate dehydrogenase activity|oxidoreductase activity, acting on the aldehyde or oxo group of donors, NAD or NADP as…	rno00670	One carbon pool by folate
Aldh1l2	0.000720423	1.6277	Up	aldehyde dehydrogenase 1 family, member L2	GO:0005634,GO:0005739,GO:0006730,GO:0009058,GO:0009258,GO:0016021,GO:0016155,GO:0016742,GO:0055114,GO:0004029	nucleus|mitochondrion|one-carbon metabolic process|biosynthetic process|10-formyltetrahydrofolate catabolic process|integral component of membrane|formyltetrahydrofolate dehydrogenase activity|hydroxymethyl-, formyl- and related transferase activity|oxidation-reduction process|aldehyde dehydrogenase (NAD) activity	rno00670	One carbon pool by folate
Alkbh6	0.00822346	-1.67257	Down	alkB homolog 6	GO:0008198,GO:0016706,GO:0051213,GO:0055114,GO:0005634,GO:0005654,GO:0005925	ferrous iron binding|oxidoreductase activity, acting on paired donors, with incorporation or reduction of molecular oxygen, 2-oxoglutarate as one donor, and incorporation of one atom each of oxygen into both donors|dioxygenase activity|oxidation-reduction process|nucleus|nucleoplasm|focal adhesion
Alox12	0.00203369	1.53204	Up	arachidonate 12-lipoxygenase, 12S type	GO:0010595,GO:0010628,GO:0010656,GO:0010942,GO:0016020,GO:0043651,GO:0016165,GO:0016702,GO:0016787,GO:0045603,GO:0048661,GO:0051122,GO:0051901,GO:2001306,GO:0055114,GO:0061436,GO:0004052,GO:0005506,GO:0005737,GO:0005829,GO:0007568,GO:0008284,GO:0019369,GO:0019372,GO:0019395,GO:0042383,GO:0071396,GO:0043065,GO:0090331,GO:0043066,GO:0043280,GO:0097755,GO:1901751,GO:2001303	positive regulation of endothelial cell migration|positive regulation of gene expression|negative regulation of muscle cell apoptotic process|positive regulation of cell death|membrane|linoleic acid metabolic process|linoleate 13S-lipoxygenase activity|oxidoreductase activity, acting on single donors with incorporation of molecular oxygen, incorporation of two atoms of oxygen|hydrolase activity|p…	rno00590,rno04726,rno04750,rno01523	Arachidonic acid metabolism|Serotonergic synapse|Inflammatory mediator regulation of TRP channels|Antifolate resistance
Alox15	0.0124322	0.635958	Up	arachidonate 15-lipoxygenase	GO:0005737,GO:0005811,GO:0005829,GO:0005886,GO:0030282,GO:0006646,GO:0030838,GO:0010811,GO:0031234,GO:0034116,GO:0046456,GO:0034976,GO:0047977,GO:0050473,GO:0035358,GO:0051120,GO:0051122,GO:0070374,GO:0001503,GO:0071277,GO:0002820,GO:0004052,GO:0005506,GO:0005546,GO:0016020,GO:0019369,GO:0019372,GO:0035963,GO:0019395,GO:0019870,GO:0042060,GO:0042383,GO:0042391,GO:1901074,GO:0043277,GO:2001303,GO:…	cytoplasm|lipid droplet|cytosol|plasma membrane|bone mineralization|phosphatidylethanolamine biosynthetic process|positive regulation of actin filament polymerization|positive regulation of cell-substrate adhesion|extrinsic component of cytoplasmic side of plasma membrane|positive regulation of heterotypic cell-cell adhesion|icosanoid biosynthetic process|response to endoplasmic reticulum stress|…	rno00590,rno00591,rno04216,rno04217,rno04726	Arachidonic acid metabolism|Linoleic acid metabolism|Ferroptosis|Necroptosis|Serotonergic synapse
Alox5ap	0.000161838	1.01303	Up	arachidonate 5-lipoxygenase activating protein	GO:0005634,GO:0005635,GO:0005783,GO:0031965,GO:0042803,GO:0005789,GO:0043085,GO:0005829,GO:0046982,GO:0047485,GO:0050544,GO:0055114,GO:0070207,GO:0002540,GO:0002675,GO:0004051,GO:0004364,GO:0004464,GO:0004602,GO:0008047,GO:0016020,GO:0016021,GO:0019370,GO:0019372,GO:0071277,GO:0019899	nucleus|nuclear envelope|endoplasmic reticulum|nuclear membrane|protein homodimerization activity|endoplasmic reticulum membrane|positive regulation of catalytic activity|cytosol|protein heterodimerization activity|protein N-terminus binding|arachidonic acid binding|oxidation-reduction process|protein homotrimerization|leukotriene production involved in inflammatory response|positive regulation o…	rno04664	Fc epsilon RI signaling pathway
Alpp	2.96146e-06	Inf	Up	alkaline phosphatase, placental	GO:0016311,GO:0030016,GO:0004035,GO:0005886,GO:0009986	dephosphorylation|myofibril|alkaline phosphatase activity|plasma membrane|cell surface	rno00730,rno00790	Thiamine metabolism|Folate biosynthesis
Amn	0.0255834	-1.65063	Down	amnion associated transmembrane protein	GO:0045177,GO:0005615,GO:0006898,GO:0007588,GO:0008104,GO:0008150,GO:0015889,GO:0016021,GO:0016324,GO:0030139,GO:0031526,GO:0003674,GO:0032991,GO:0005102,GO:0043001,GO:0005575	apical part of cell|extracellular space|receptor-mediated endocytosis|excretion|protein localization|biological_process|cobalamin transport|integral component of membrane|apical plasma membrane|endocytic vesicle|brush border membrane|molecular_function|protein-containing complex|signaling receptor binding|Golgi to plasma membrane protein transport|cellular_component
Angpt2	0.0047784	1.10291	Up	angiopoietin 2	GO:0060135,GO:0030971,GO:0003674,GO:0071363,GO:0031100,GO:0005615,GO:0072012,GO:0042995,GO:0005634,GO:0005886,GO:0007281,GO:0009314,GO:0043537,GO:0009612,GO:0045766,GO:0009749,GO:0046872,GO:0010812,GO:0048014,GO:0014070,GO:0001525,GO:0048514,GO:0014823,GO:0050928,GO:0016525,GO:0001666	maternal process involved in female pregnancy|receptor tyrosine kinase binding|molecular_function|cellular response to growth factor stimulus|animal organ regeneration|extracellular space|glomerulus vasculature development|cell projection|nucleus|plasma membrane|germ cell development|response to radiation|negative regulation of blood vessel endothelial cell migration|response to mechanical stimul…	rno04014,rno04015,rno04010,rno04066,rno04151,rno05167	Ras signaling pathway|Rap1 signaling pathway|MAPK signaling pathway|HIF-1 signaling pathway|PI3K-Akt signaling pathway|Kaposi's sarcoma-associated herpesvirus infection
Angptl2	1.48058e-10	1.28691	Up	angiopoietin-like 2	GO:0005615	extracellular space
Angptl4	0.00814512	1.00615	Up	angiopoietin-like 4	GO:0070328,GO:0004857,GO:2000352,GO:0005576,GO:0005578,GO:0005615,GO:0019216,GO:0030154,GO:0042802,GO:0043066,GO:0043086,GO:0051005,GO:0001525,GO:0051259,GO:0001666,GO:0051260	triglyceride homeostasis|enzyme inhibitor activity|negative regulation of endothelial cell apoptotic process|extracellular region|proteinaceous extracellular matrix|extracellular space|regulation of lipid metabolic process|cell differentiation|identical protein binding|negative regulation of apoptotic process|negative regulation of catalytic activity|negative regulation of lipoprotein lipase acti…	rno03320,rno04979	PPAR signaling pathway|Cholesterol metabolism
Ankle1	1.3831e-05	2.04449	Up	ankyrin repeat and LEM domain containing 1	GO:1905453,GO:0005737,GO:1905456,GO:0006281,GO:2001020,GO:0006611,GO:0006998,GO:0008340,GO:0031490,GO:0033081,GO:2001022,GO:0043249,GO:0045577,GO:0045950,GO:0046637,GO:0004519,GO:0070197,GO:0005634,GO:0090305,GO:0005639	regulation of myeloid progenitor cell differentiation|cytoplasm|regulation of lymphoid progenitor cell differentiation|DNA repair|regulation of response to DNA damage stimulus|protein export from nucleus|nuclear envelope organization|determination of adult lifespan|chromatin DNA binding|regulation of T cell differentiation in thymus|positive regulation of response to DNA damage stimulus|erythrocy…
Ano1	0.000509512	0.7838	Up	anoctamin 1	GO:0050965,GO:0015705,GO:0005229,GO:0050966,GO:0016021,GO:0005247,GO:0060438,GO:0016324,GO:0005254,GO:1902476,GO:0005886,GO:0006812,GO:0006821,GO:0017128,GO:0034605,GO:0007200,GO:0035774,GO:0009897,GO:0042391,GO:0015111,GO:0005227,GO:0042803,GO:0046982	detection of temperature stimulus involved in sensory perception of pain|iodide transport|intracellular calcium activated chloride channel activity|detection of mechanical stimulus involved in sensory perception of pain|integral component of membrane|voltage-gated chloride channel activity|trachea development|apical plasma membrane|chloride channel activity|chloride transmembrane transport|plasma…
Ano6	8.7327e-11	0.932796	Up	anoctamin 6	GO:0005622,GO:0005829,GO:0005886,GO:0006812,GO:0006821,GO:0007596,GO:0060100,GO:0017121,GO:0061588,GO:0017128,GO:0061589,GO:0030501,GO:0061590,GO:0061591,GO:0070588,GO:0070782,GO:0090026,GO:0097045,GO:1902304,GO:0002407,GO:0002543,GO:0003674,GO:0005227,GO:0005229,GO:0005244,GO:0005247,GO:0005575,GO:0032060,GO:0034707,GO:0034767,GO:0035590,GO:0035630,GO:0035725,GO:0042803,GO:1902476,GO:0043065,GO:…	intracellular|cytosol|plasma membrane|cation transport|chloride transport|blood coagulation|positive regulation of phagocytosis, engulfment|phospholipid scrambling|calcium activated phospholipid scrambling|phospholipid scramblase activity|calcium activated phosphatidylserine scrambling|positive regulation of bone mineralization|calcium activated phosphatidylcholine scrambling|calcium activated ga…
Anpep	4.16195e-13	2.72564	Up	alanyl aminopeptidase, membrane	GO:0031983,GO:0008217,GO:0005615,GO:0035814,GO:0008237,GO:0005737,GO:0042277,GO:0008270,GO:0005793,GO:0005886,GO:0006508,GO:0043171,GO:0009897,GO:0070006,GO:0070062,GO:0012506,GO:0006725,GO:0001525,GO:0016021,GO:0007165,GO:0004177,GO:0030154,GO:0007267	vesicle lumen|regulation of blood pressure|extracellular space|negative regulation of renal sodium excretion|metallopeptidase activity|cytoplasm|peptide binding|zinc ion binding|endoplasmic reticulum-Golgi intermediate compartment|plasma membrane|proteolysis|peptide catabolic process|external side of plasma membrane|metalloaminopeptidase activity|extracellular exosome|vesicle membrane|cellular ar…	rno00480,rno04640,rno04614	Glutathione metabolism|Hematopoietic cell lineage|Renin-angiotensin system
Antxr2	7.90324e-05	1.07283	Up	anthrax toxin receptor 2	GO:0009897,GO:0009986,GO:0016021,GO:0022414,GO:0038023,GO:0046872,GO:1901998,GO:0005515,GO:0005575,GO:0008150	external side of plasma membrane|cell surface|integral component of membrane|reproductive process|signaling receptor activity|metal ion binding|toxin transport|protein binding|cellular_component|biological_process	rno04621	NOD-like receptor signaling pathway
Anxa1	3.31137e-06	1.82024	Up	annexin A1	GO:0048306,GO:0050482,GO:0050709,GO:0050727,GO:0003697,GO:0051384,GO:0003727,GO:0070062,GO:0004386,GO:0097350,GO:0005198,GO:0098609,GO:0070301,GO:0005509,GO:0098641,GO:0070365,GO:0005543,GO:1900087,GO:0005829,GO:0005544,GO:1900138,GO:0005884,GO:2000483,GO:0005886,GO:0005913,GO:0006909,GO:0016323,GO:0006954,GO:0016324,GO:0007165,GO:0016328,GO:0018149,GO:0019834,GO:0000733,GO:0031514,GO:0001533,GO:…	calcium-dependent protein binding|arachidonic acid secretion|negative regulation of protein secretion|regulation of inflammatory response|single-stranded DNA binding|response to glucocorticoid|single-stranded RNA binding|extracellular exosome|helicase activity|neutrophil clearance|structural molecule activity|cell-cell adhesion|cellular response to hydrogen peroxide|calcium ion binding|cadherin b…
Anxa2	2.71316e-09	1.85923	Up	annexin A2	GO:0005546,GO:0005576,GO:0005604,GO:0005615,GO:0005737,GO:0005765,GO:0017137,GO:0005768,GO:0019834,GO:0005769,GO:0019897,GO:0005811,GO:0030199,GO:0030496,GO:0031012,GO:0031340,GO:0044147,GO:0031902,GO:0044354,GO:0031982,GO:0044548,GO:0032804,GO:0044730,GO:0045121,GO:0048146,GO:0001525,GO:0098641,GO:0048306,GO:0001726,GO:0098772,GO:0048471,GO:0001765,GO:1905581,GO:0051015,GO:0001921,GO:1905597,GO:…	phosphatidylinositol-4,5-bisphosphate binding|extracellular region|basement membrane|extracellular space|cytoplasm|lysosomal membrane|Rab GTPase binding|endosome|phospholipase A2 inhibitor activity|early endosome|extrinsic component of plasma membrane|lipid droplet|collagen fibril organization|midbody|extracellular matrix|positive regulation of vesicle fusion|negative regulation of development of…
Aoah	0.00478857	2.35166	Up	acyloxyacyl hydrolase	GO:0008653,GO:0050528,GO:0050728	lipopolysaccharide metabolic process|acyloxyacyl hydrolase activity|negative regulation of inflammatory response
Apobec1	8.72981e-06	1.33009	Up	apolipoprotein B mRNA editing enzyme catalytic subunit 1	GO:0005634,GO:0005737,GO:0006397,GO:0019904,GO:0006641,GO:0032869,GO:0006970,GO:0042127,GO:0008047,GO:0042157,GO:0042158,GO:0042493,GO:0042953,GO:0090310,GO:0043021,GO:0090366,GO:0043085,GO:0045471,GO:0003723,GO:0003729,GO:0004126,GO:0004131,GO:0005515,GO:0008270,GO:0009972,GO:0010043,GO:0010332,GO:0016554,GO:0046087,GO:0016556,GO:0048255,GO:0051592,GO:0017091,GO:0051607,GO:0070383,GO:0080111,GO:…	nucleus|cytoplasm|mRNA processing|protein domain specific binding|triglyceride metabolic process|cellular response to insulin stimulus|response to osmotic stress|regulation of cell proliferation|enzyme activator activity|lipoprotein metabolic process|lipoprotein biosynthetic process|response to drug|lipoprotein transport|negative regulation of methylation-dependent chromatin silencing|ribonucleop…
Apobec3b	0.00794587	1.48801	Up	apolipoprotein B mRNA editing enzyme catalytic subunit 3B	GO:0045071,GO:0004126,GO:0045087,GO:0045869,GO:0005634,GO:0005737,GO:0048525,GO:0008270,GO:0050688,GO:0009972,GO:0051607,GO:0010529,GO:0070383,GO:0000932,GO:0080111,GO:0016554,GO:0002244,GO:1903900,GO:0016814,GO:0003723	negative regulation of viral genome replication|cytidine deaminase activity|innate immune response|negative regulation of single stranded viral RNA replication via double stranded DNA intermediate|nucleus|cytoplasm|negative regulation of viral process|zinc ion binding|regulation of defense response to virus|cytidine deamination|defense response to virus|negative regulation of transposition|DNA cy…
Apoc1	7.52161e-05	-1.02863	Down	apolipoprotein C1			rno04979	Cholesterol metabolism
Apold1	3.45297e-07	0.829723	Up	apolipoprotein L domain containing 1	GO:0042157,GO:0005576,GO:0045601,GO:0005654,GO:0005829,GO:0005886,GO:0006869,GO:0050896,GO:0008289,GO:0016020,GO:0016021,GO:0001525,GO:0030154,GO:0042118,GO:0001666	lipoprotein metabolic process|extracellular region|regulation of endothelial cell differentiation|nucleoplasm|cytosol|plasma membrane|lipid transport|response to stimulus|lipid binding|membrane|integral component of membrane|angiogenesis|cell differentiation|endothelial cell activation|response to hypoxia
Aqp1	0.0144282	-1.48026	Down	aquaporin 1	GO:0045177,GO:0045766,GO:0046875,GO:0005634,GO:0046878,GO:0005737,GO:0048146,GO:0071280,GO:0005886,GO:0048593,GO:0071288,GO:0050891,GO:0008519,GO:0005887,GO:0071300,GO:0005901,GO:0009725,GO:0005903,GO:0071320,GO:0009925,GO:0072232,GO:0072239,GO:0071456,GO:0010592,GO:0072488,GO:0010634,GO:0085018,GO:0016020,GO:0015079,GO:0016021,GO:0015168,GO:0016323,GO:0016324,GO:0003094,GO:0030185,GO:0003097,GO:…	apical part of cell|positive regulation of angiogenesis|ephrin receptor binding|nucleus|positive regulation of saliva secretion|cytoplasm|positive regulation of fibroblast proliferation|cellular response to copper ion|plasma membrane|camera-type eye morphogenesis|cellular response to mercury ion|multicellular organismal water homeostasis|ammonium transmembrane transporter activity|integral compon…	rno04924,rno04976,rno04964	Renin secretion|Bile secretion|Proximal tubule bicarbonate reclamation
Aqp9	0.00594324	-0.603149	Down	aquaporin 9	GO:1904823,GO:0015855,GO:0006833,GO:0016021,GO:0016323,GO:0006863,GO:0010033,GO:0015204,GO:0015250,GO:0043231,GO:0015254,GO:0015265,GO:0046689,GO:0015722,GO:0071320,GO:0015791,GO:0005345,GO:0071918,GO:0015793,GO:0005350,GO:0072531,GO:0015837,GO:0005515	purine nucleobase transmembrane transport|pyrimidine nucleobase transport|water transport|integral component of membrane|basolateral plasma membrane|purine nucleobase transport|response to organic substance|urea transmembrane transporter activity|water channel activity|intracellular membrane-bounded organelle|glycerol channel activity|urea channel activity|response to mercury ion|canalicular bile…	rno04976	Bile secretion
Arhgap11a	0.00450779	0.764813	Up	Rho GTPase activating protein 11A	GO:0007165	signal transduction
Arhgap30	2.21996e-09	1.32835	Up	Rho GTPase activating protein 30	GO:0043231,GO:0043547,GO:0005096,GO:0007264	intracellular membrane-bounded organelle|positive regulation of GTPase activity|GTPase activator activity|small GTPase mediated signal transduction
Arhgap45	1.5899e-07	0.918075	Up	Rho GTPase activating protein 45	GO:0043547,GO:0046872,GO:0005096,GO:0005622,GO:0035556	positive regulation of GTPase activity|metal ion binding|GTPase activator activity|intracellular|intracellular signal transduction
Arhgdib	5.84186e-05	0.863267	Up	Rho GDP dissociation inhibitor beta	GO:0005829,GO:0016020,GO:0035023,GO:0048365,GO:0050790,GO:0071461,GO:1901164,GO:2000249,GO:0003924,GO:0005094	cytosol|membrane|regulation of Rho protein signal transduction|Rac GTPase binding|regulation of catalytic activity|cellular response to redox state|negative regulation of trophoblast cell migration|regulation of actin cytoskeleton reorganization|GTPase activity|Rho GDP-dissociation inhibitor activity	rno04962,rno04722	Vasopressin-regulated water reabsorption|Neurotrophin signaling pathway
Arid5a	0.00014981	0.787841	Up	AT-rich interaction domain 5A	GO:1904469,GO:0043565,GO:0003714,GO:1905078,GO:0044212,GO:0005634,GO:2000318,GO:0045944,GO:2000556,GO:0005654,GO:0005667,GO:0005730,GO:0046965,GO:2000778,GO:0046966,GO:0006357,GO:0050681,GO:0008134,GO:0071222,GO:0030331,GO:0000122,GO:0071391,GO:0035066,GO:0002062,GO:1902715,GO:0035613,GO:0003682	positive regulation of tumor necrosis factor secretion|sequence-specific DNA binding|transcription corepressor activity|positive regulation of interleukin-17 secretion|transcription regulatory region DNA binding|nucleus|positive regulation of T-helper 17 type immune response|positive regulation of transcription by RNA polymerase II|positive regulation of T-helper 1 cell cytokine production|nucleo…
Arl11	3.85678e-07	1.79859	Up	ADP-ribosylation factor like GTPase 11	GO:0002244,GO:0005525,GO:0005622	hematopoietic progenitor cell differentiation|GTP binding|intracellular
Armc3	0.0364977	-0.991766	Down	armadillo repeat containing 3	GO:0005634,GO:0005737	nucleus|cytoplasm
Arntl2	0.00997651	1.70998	Up	aryl hydrocarbon receptor nuclear translocator-like 2	GO:0070888,GO:0005575,GO:0005634,GO:0005667,GO:0005730,GO:0005737,GO:0006351,GO:0006357,GO:0007623,GO:0042753,GO:0045893,GO:0000982,GO:0045944,GO:0003674,GO:0046983,GO:0003700	E-box binding|cellular_component|nucleus|transcription factor complex|nucleolus|cytoplasm|transcription, DNA-templated|regulation of transcription by RNA polymerase II|circadian rhythm|positive regulation of circadian rhythm|positive regulation of transcription, DNA-templated|transcription factor activity, RNA polymerase II proximal promoter sequence-specific DNA binding|positive regulation of tr…
Arpc1b	3.24432e-09	1.54901	Up	actin related protein 2/3 complex, subunit 1B	GO:0005885,GO:0032355,GO:0034314,GO:0036284,GO:0043627,GO:0044877,GO:0051015,GO:0005200,GO:0005737	Arp2/3 protein complex|response to estradiol|Arp2/3 complex-mediated actin nucleation|tubulobulbar complex|response to estrogen|protein-containing complex binding|actin filament binding|structural constituent of cytoskeleton|cytoplasm	rno04144,rno04810,rno04666,rno05132,rno05100	Endocytosis|Regulation of actin cytoskeleton|Fc gamma R-mediated phagocytosis|Salmonella infection|Bacterial invasion of epithelial cells
Arsg	4.91012e-05	-0.647337	Down	arylsulfatase G	GO:0005615,GO:0005764,GO:0005783,GO:0006790,GO:0046872,GO:0004065	extracellular space|lysosome|endoplasmic reticulum|sulfur compound metabolic process|metal ion binding|arylsulfatase activity	rno04142	Lysosome
Art5	0.0142381	-4.16694	Down	ADP-ribosyltransferase 5	GO:0005576,GO:0006471,GO:0016020,GO:0003950,GO:0003953,GO:0003956	extracellular region|protein ADP-ribosylation|membrane|NAD+ ADP-ribosyltransferase activity|NAD+ nucleosidase activity|NAD(P)+-protein-arginine ADP-ribosyltransferase activity
Asf1b	3.14035e-07	2.68404	Up	anti-silencing function 1B histone chaperone	GO:0005654,GO:0006334,GO:0006335,GO:0006336,GO:0032991,GO:0042393,GO:0000785,GO:0000790	nucleoplasm|nucleosome assembly|DNA replication-dependent nucleosome assembly|DNA replication-independent nucleosome assembly|protein-containing complex|histone binding|chromatin|nuclear chromatin
Aspg	1.72269e-13	2.39083	Up	asparaginase	GO:0004067,GO:0004622,GO:0006520,GO:0006528,GO:0006530,GO:0006644,GO:0016042,GO:0003847	asparaginase activity|lysophospholipase activity|cellular amino acid metabolic process|asparagine metabolic process|asparagine catabolic process|phospholipid metabolic process|lipid catabolic process|1-alkyl-2-acetylglycerophosphocholine esterase activity
Aspm	0.0238802	0.825027	Up	abnormal spindle microtubule assembly	GO:0097431,GO:0048589,GO:0019901,GO:0003674,GO:0051445,GO:0021873,GO:0005516,GO:0051653,GO:0021987,GO:0005575,GO:0051661,GO:0005634,GO:0005737,GO:0005813,GO:0005874,GO:0030496,GO:0007051,GO:0072687,GO:0007283,GO:0090263,GO:0036449,GO:0007420,GO:0090306,GO:0045665,GO:0008150,GO:0000922,GO:0097150,GO:0045769,GO:0008584,GO:0001764,GO:0048477,GO:0016324,GO:0002052	mitotic spindle pole|developmental growth|protein kinase binding|molecular_function|regulation of meiotic cell cycle|forebrain neuroblast division|calmodulin binding|spindle localization|cerebral cortex development|cellular_component|maintenance of centrosome location|nucleus|cytoplasm|centrosome|microtubule|midbody|spindle organization|meiotic spindle|spermatogenesis|positive regulation of canon…
Asprv1	0.00618689	1.13784	Up	aspartic peptidase, retroviral-like 1	GO:0004190,GO:0016485,GO:0043588	aspartic-type endopeptidase activity|protein processing|skin development
Atad2	1.34272e-05	1.00944	Up	ATPase family, AAA domain containing 2	GO:0005654,GO:0006325,GO:0016887,GO:0031936,GO:0042393,GO:0045893,GO:0045944,GO:0003682,GO:0005524,GO:0005634	nucleoplasm|chromatin organization|ATPase activity|negative regulation of chromatin silencing|histone binding|positive regulation of transcription, DNA-templated|positive regulation of transcription by RNA polymerase II|chromatin binding|ATP binding|nucleus
Atad5	0.00968835	0.690347	Up	ATPase family, AAA domain containing 5	GO:0005575,GO:0005634,GO:0008150,GO:0030890,GO:0033260,GO:0048304,GO:1901990,GO:0002377,GO:0003674,GO:0005524	cellular_component|nucleus|biological_process|positive regulation of B cell proliferation|nuclear DNA replication|positive regulation of isotype switching to IgG isotypes|regulation of mitotic cell cycle phase transition|immunoglobulin production|molecular_function|ATP binding
Atf3	7.08852e-05	2.79383	Up	activating transcription factor 3	GO:0044212,GO:0006351,GO:0000978,GO:0045892,GO:0006357,GO:0045944,GO:0008284,GO:0000982,GO:0046982,GO:0001078,GO:0001709,GO:0003677,GO:0003700,GO:0010628,GO:0070373,GO:0030968,GO:0005634,GO:1902237,GO:0034198,GO:1903984,GO:0035914,GO:0005730,GO:0000122,GO:1990440,GO:0042802,GO:0000976,GO:1990622,GO:0042803,GO:0006094,GO:0000977	transcription regulatory region DNA binding|transcription, DNA-templated|RNA polymerase II proximal promoter sequence-specific DNA binding|negative regulation of transcription, DNA-templated|regulation of transcription by RNA polymerase II|positive regulation of transcription by RNA polymerase II|positive regulation of cell proliferation|transcription factor activity, RNA polymerase II proximal p…	rno05166	HTLV-I infection
Atp5f1	0.0167123	-0.668524	Down	ATP synthase, H+ transporting, mitochondrial Fo complex, subunit B1	GO:0005739,GO:0005753,GO:0015986,GO:0016887,GO:0043209,GO:0046034,GO:0046933,GO:0099132,GO:0000276,GO:0005654	mitochondrion|mitochondrial proton-transporting ATP synthase complex|ATP synthesis coupled proton transport|ATPase activity|myelin sheath|ATP metabolic process|proton-transporting ATP synthase activity, rotational mechanism|ATP hydrolysis coupled cation transmembrane transport|mitochondrial proton-transporting ATP synthase complex, coupling factor F(o)|nucleoplasm	rno00190,rno04714,rno05010,rno05012,rno05016	Oxidative phosphorylation|Thermogenesis|Alzheimer's disease|Parkinson's disease|Huntington's disease
Atp8b4	0.00261951	2.57597	Up	ATPase phospholipid transporting 8B4 (putative)	GO:0005886,GO:0007030,GO:0045332,GO:0004012,GO:0005794	plasma membrane|Golgi organization|phospholipid translocation|phospholipid-translocating ATPase activity|Golgi apparatus
Axl	0.0002796	0.667032	Up	Axl receptor tyrosine kinase	GO:0004714,GO:0004871,GO:0004888,GO:0005524,GO:0005615,GO:0005622,GO:0005737,GO:0030154,GO:0005887,GO:0006909,GO:0030168,GO:0031100,GO:0031434,GO:0031668,GO:0032036,GO:0043235,GO:0032689,GO:0043277,GO:0032720,GO:0043410,GO:0032825,GO:0043491,GO:0043524,GO:0043548,GO:0044228,GO:0001764,GO:2000669,GO:0046718,GO:0001779,GO:0046982,GO:0001786,GO:0048469,GO:0001818,GO:0001961,GO:0001974,GO:0004709,GO:…	transmembrane receptor protein tyrosine kinase activity|signal transducer activity|transmembrane signaling receptor activity|ATP binding|extracellular space|intracellular|cytoplasm|cell differentiation|integral component of plasma membrane|phagocytosis|platelet activation|animal organ regeneration|mitogen-activated protein kinase kinase binding|cellular response to extracellular stimulus|myosin h…	rno01521	EGFR tyrosine kinase inhibitor resistance
B3gat2	4.02776e-08	-0.634117	Down	beta-1,3-glucuronyltransferase 2	GO:0006486,GO:0015018,GO:0016021,GO:0016051,GO:0030204,GO:0046872,GO:0050650,GO:0000139,GO:0005975	protein glycosylation|galactosylgalactosylxylosylprotein 3-beta-glucuronosyltransferase activity|integral component of membrane|carbohydrate biosynthetic process|chondroitin sulfate metabolic process|metal ion binding|chondroitin sulfate proteoglycan biosynthetic process|Golgi membrane|carbohydrate metabolic process	rno00515	Mannose type O-glycan biosyntheis
B4galt1	8.95452e-06	1.16941	Up	beta-1,4-galactosyltransferase 1	GO:0003945,GO:0004461,GO:0005575,GO:0005615,GO:0007341,GO:0005794,GO:0005886,GO:0008092,GO:0005989,GO:0008285,GO:0008378,GO:0030145,GO:0009101,GO:0030198,GO:0009312,GO:0030879,GO:0031526,GO:0000138,GO:0050900,GO:0032580,GO:0051260,GO:0035250,GO:0002064,GO:0042060,GO:0051270,GO:0002526,GO:0060046,GO:0003674,GO:0003831,GO:0060054,GO:0060055,GO:0006012,GO:0006486,GO:0006487,GO:0007155,GO:0009611,GO:…	N-acetyllactosamine synthase activity|lactose synthase activity|cellular_component|extracellular space|penetration of zona pellucida|Golgi apparatus|plasma membrane|cytoskeletal protein binding|lactose biosynthetic process|negative regulation of cell proliferation|galactosyltransferase activity|manganese ion binding|glycoprotein biosynthetic process|extracellular matrix organization|oligosacchari…	rno00052,rno00510,rno00515,rno00514,rno00533,rno00601	Galactose metabolism|N-Glycan biosynthesis|Mannose type O-glycan biosyntheis|Other types of O-glycan biosynthesis|Glycosaminoglycan biosynthesis - keratan sulfate|Glycosphingolipid biosynthesis - lacto and neolacto series
Bag3	3.47612e-05	0.830061	Up	Bcl2-associated athanogene 3	GO:0046827,GO:0005829,GO:0050790,GO:0005886,GO:0050821,GO:0007420,GO:0008625,GO:0010664,GO:0021510,GO:0051087,GO:0030018,GO:0071260,GO:0034605,GO:0097192,GO:0043005,GO:0097201,GO:0044877,GO:0000774,GO:0005634,GO:0045296,GO:0005737	positive regulation of protein export from nucleus|cytosol|regulation of catalytic activity|plasma membrane|protein stabilization|brain development|extrinsic apoptotic signaling pathway via death domain receptors|negative regulation of striated muscle cell apoptotic process|spinal cord development|chaperone binding|Z disc|cellular response to mechanical stimulus|cellular response to heat|extrinsi…
Baiap2l1	0.00138142	-1.28512	Down	BAI1-associated protein 2-like 1	GO:0051764,GO:0009617,GO:0005654,GO:0070064,GO:0015629,GO:0098609,GO:0005829,GO:0005886,GO:0098641,GO:0030838,GO:0005913,GO:2000251,GO:0007009,GO:0008150,GO:0003674,GO:0046626,GO:0008286,GO:0003779,GO:0051017,GO:0005575	actin crosslink formation|response to bacterium|nucleoplasm|proline-rich region binding|actin cytoskeleton|cell-cell adhesion|cytosol|plasma membrane|cadherin binding involved in cell-cell adhesion|positive regulation of actin filament polymerization|cell-cell adherens junction|positive regulation of actin cytoskeleton reorganization|plasma membrane organization|biological_process|molecular_funct…
Bak1	9.77304e-05	0.673321	Up	BCL2-antagonist/killer 1	GO:0005515,GO:0005622,GO:0005739,GO:0005741,GO:0005783,GO:0009620,GO:0005829,GO:0010046,GO:0010225,GO:0006915,GO:0010248,GO:0010332,GO:0010524,GO:0042493,GO:0010629,GO:0042542,GO:0014070,GO:0042802,GO:0016020,GO:0042803,GO:0043065,GO:0001776,GO:0048597,GO:0043496,GO:0001782,GO:0048872,GO:0043497,GO:0001783,GO:0051087,GO:0044325,GO:0001836,GO:0051400,GO:0051726,GO:0051881,GO:0001974,GO:0002262,GO:…	protein binding|intracellular|mitochondrion|mitochondrial outer membrane|endoplasmic reticulum|response to fungus|cytosol|response to mycotoxin|response to UV-C|apoptotic process|establishment or maintenance of transmembrane electrochemical gradient|response to gamma radiation|positive regulation of calcium ion transport into cytosol|response to drug|negative regulation of gene expression|respons…	rno04141,rno04210,rno04215,rno05200,rno05202,rno05206,rno05203,rno05210,rno05212,rno05225,rno05226,rno05214,rno05216,rno05220,rno05217,rno05218,rno05213,rno05224,rno05222,rno05223,rno05167,rno05165,rno01524	Protein processing in endoplasmic reticulum|Apoptosis|Apoptosis - multiple species|Pathways in cancer|Transcriptional misregulation in cancers|MicroRNAs in cancer|Viral carcinogenesis|Colorectal cancer|Pancreatic cancer|Hepatocellular carcinoma|Gastric cancer|Glioma|Thyroid cancer|Chronic myeloid leukemia|Basal cell carcinoma|Melanoma|Endometrial cancer|Breast cancer|Small cell lung cancer|Non-sm…
Bard1	0.00403766	1.40732	Up	BRCA1 associated RING domain 1	GO:0005737,GO:0006281,GO:0007283,GO:0016567,GO:0016607,GO:0043065,GO:0031436,GO:0043066,GO:0046826,GO:0046872,GO:0003674,GO:0003723,GO:0004842,GO:0005634,GO:0036464,GO:0042325,GO:0042803,GO:0046982,GO:0070531,GO:0085020	cytoplasm|DNA repair|spermatogenesis|protein ubiquitination|nuclear speck|positive regulation of apoptotic process|BRCA1-BARD1 complex|negative regulation of apoptotic process|negative regulation of protein export from nucleus|metal ion binding|molecular_function|RNA binding|ubiquitin-protein transferase activity|nucleus|cytoplasmic ribonucleoprotein granule|regulation of phosphorylation|protein …	rno03440	Homologous recombination
Batf2	0.0162728	2.66102	Up	basic leucine zipper ATF-like transcription factor 2	GO:0003700,GO:0005634,GO:0006357,GO:0042832,GO:0043011,GO:0000978,GO:0000982,GO:0003677	DNA binding transcription factor activity|nucleus|regulation of transcription by RNA polymerase II|defense response to protozoan|myeloid dendritic cell differentiation|RNA polymerase II proximal promoter sequence-specific DNA binding|transcription factor activity, RNA polymerase II proximal promoter sequence-specific DNA binding|DNA binding
Baz1a	2.87526e-05	1.10242	Up	bromodomain adjacent to zinc finger domain, 1A	GO:0006261,GO:0006338,GO:0008150,GO:0008623,GO:0046872,GO:0000228,GO:0003674,GO:0005575	DNA-dependent DNA replication|chromatin remodeling|biological_process|CHRAC|metal ion binding|nuclear chromosome|molecular_function|cellular_component
Bcl2a1	0.000232959	1.3166	Up	BCL2-related protein A1	GO:0055085,GO:0006915,GO:0097192,GO:0007568,GO:2001243,GO:0008053,GO:0008630,GO:0015267,GO:0021987,GO:0042803,GO:0043065,GO:0043066,GO:0046982,GO:0001836,GO:0005575,GO:0051400,GO:0005741	transmembrane transport|apoptotic process|extrinsic apoptotic signaling pathway in absence of ligand|aging|negative regulation of intrinsic apoptotic signaling pathway|mitochondrial fusion|intrinsic apoptotic signaling pathway in response to DNA damage|channel activity|cerebral cortex development|protein homodimerization activity|positive regulation of apoptotic process|negative regulation of apo…	rno04064,rno04210,rno05202,rno05221	NF-kappa B signaling pathway|Apoptosis|Transcriptional misregulation in cancers|Acute myeloid leukemia
Bcl2l12	0.0185786	0.637292	Up	BCL2 like 12	GO:1902166,GO:1990001,GO:2000773,GO:0002039,GO:0005634,GO:0045944	negative regulation of intrinsic apoptotic signaling pathway in response to DNA damage by p53 class mediator|inhibition of cysteine-type endopeptidase activity involved in apoptotic process|negative regulation of cellular senescence|p53 binding|nucleus|positive regulation of transcription by RNA polymerase II
Bcl3	2.97778e-13	2.37869	Up	B-cell CLL/lymphoma 3	GO:0005654,GO:0005737,GO:0005829,GO:0005886,GO:0006351,GO:0033257,GO:0006974,GO:0042088,GO:0007249,GO:0042536,GO:0008134,GO:0042742,GO:0042771,GO:0042832,GO:0042981,GO:0043066,GO:0043231,GO:0045064,GO:0000060,GO:0002268,GO:0002315,GO:0002455,GO:0002467,GO:0003677,GO:0003700,GO:0005634,GO:0009615,GO:0010225,GO:0019730,GO:0030198,GO:0030330,GO:0030496,GO:0045082,GO:0032729,GO:0045415,GO:0032991,GO:…	nucleoplasm|cytoplasm|cytosol|plasma membrane|transcription, DNA-templated|Bcl3/NF-kappaB2 complex|cellular response to DNA damage stimulus|T-helper 1 type immune response|I-kappaB kinase/NF-kappaB signaling|negative regulation of tumor necrosis factor biosynthetic process|transcription factor binding|defense response to bacterium|intrinsic apoptotic signaling pathway in response to DNA damage by…	rno04668,rno04625	TNF signaling pathway|C-type lectin receptor signaling pathway
Bdh2	0.0227361	-0.764387	Down	3-hydroxybutyrate dehydrogenase, type 2	GO:0030855,GO:0005737,GO:0042168,GO:0005739,GO:0005829,GO:0006635,GO:0051287,GO:0016616,GO:0016628,GO:0055072,GO:0019290,GO:0003858	epithelial cell differentiation|cytoplasm|heme metabolic process|mitochondrion|cytosol|fatty acid beta-oxidation|NAD binding|oxidoreductase activity, acting on the CH-OH group of donors, NAD or NADP as acceptor|oxidoreductase activity, acting on the CH-CH group of donors, NAD or NADP as acceptor|iron ion homeostasis|siderophore biosynthetic process|3-hydroxybutyrate dehydrogenase activity	rno00650,rno00072	Butanoate metabolism|Synthesis and degradation of ketone bodies
Bdkrb2	5.31858e-06	1.60258	Up	bradykinin receptor B2	GO:0005886,GO:0006939,GO:0007186,GO:0007204,GO:0008285,GO:0042493,GO:0009651,GO:0045776,GO:0046982,GO:0016021,GO:0050482,GO:0071456,GO:1902219,GO:1902239,GO:0002020,GO:0002438,GO:0004947,GO:0005515,GO:0005768,GO:0019233,GO:0031698,GO:0031702,GO:0033137,GO:0035633,GO:0042310,GO:0042311	plasma membrane|smooth muscle contraction|G-protein coupled receptor signaling pathway|positive regulation of cytosolic calcium ion concentration|negative regulation of cell proliferation|response to drug|response to salt stress|negative regulation of blood pressure|protein heterodimerization activity|integral component of membrane|arachidonic acid secretion|cellular response to hypoxia|negative …	rno04020,rno04071,rno04022,rno04080,rno04810,rno04610,rno04961,rno04750,rno05200,rno05142	Calcium signaling pathway|Sphingolipid signaling pathway|cGMP - PKG signaling pathway|Neuroactive ligand-receptor interaction|Regulation of actin cytoskeleton|Complement and coagulation cascades|Endocrine and other factor-regulated calcium reabsorption|Inflammatory mediator regulation of TRP channels|Pathways in cancer|Chagas disease (American trypanosomiasis)
Bgn	3.61698e-05	0.924647	Up	biglycan	GO:0042383,GO:0005576,GO:0046426,GO:0005578,GO:0050840,GO:0005615,GO:0005622,GO:0005737,GO:0006469,GO:0009986,GO:0019221,GO:0019800,GO:0030133,GO:0001974,GO:0031012,GO:0004860,GO:0005539	sarcolemma|extracellular region|negative regulation of JAK-STAT cascade|proteinaceous extracellular matrix|extracellular matrix binding|extracellular space|intracellular|cytoplasm|negative regulation of protein kinase activity|cell surface|cytokine-mediated signaling pathway|peptide cross-linking via chondroitin 4-sulfate glycosaminoglycan|transport vesicle|blood vessel remodeling|extracellular m…
Bhlhe23	0.0130141	-0.742094	Down	basic helix-loop-helix family, member e23	GO:0046983,GO:0048050,GO:0045944,GO:0046548,GO:0046671	protein dimerization activity|post-embryonic eye morphogenesis|positive regulation of transcription by RNA polymerase II|retinal rod cell development|negative regulation of retinal cell programmed cell death
Birc3	0.000112364	1.8184	Up	baculoviral IAP repeat-containing 3	GO:1902916,GO:0051291,GO:0016740,GO:0005634,GO:1990001,GO:0060544,GO:0031398,GO:2000378,GO:0060546,GO:0032991,GO:0005654,GO:0005737,GO:0005829,GO:0034121,GO:0070266,GO:0042326,GO:0006915,GO:0071356,GO:0042981,GO:0007283,GO:0090307,GO:0043027,GO:0009966,GO:0000910,GO:0043066,GO:0016567,GO:0004842,GO:1901222,GO:0045121	positive regulation of protein polyubiquitination|protein heterooligomerization|transferase activity|nucleus|inhibition of cysteine-type endopeptidase activity involved in apoptotic process|regulation of necroptotic process|positive regulation of protein ubiquitination|negative regulation of reactive oxygen species metabolic process|negative regulation of necroptotic process|protein-containing co…	rno04120,rno04064,rno04668,rno04210,rno04215,rno04217,rno04510,rno04621,rno05200,rno05202,rno05222,rno05145,rno01524	Ubiquitin mediated proteolysis|NF-kappa B signaling pathway|TNF signaling pathway|Apoptosis|Apoptosis - multiple species|Necroptosis|Focal adhesion|NOD-like receptor signaling pathway|Pathways in cancer|Transcriptional misregulation in cancers|Small cell lung cancer|Toxoplasmosis|Platinum drug resistance
Birc7	0.0219557	-0.923463	Down	baculoviral IAP repeat-containing 7	GO:0042127,GO:0005634,GO:0043027,GO:0043066,GO:0005737,GO:0005794,GO:0005815,GO:0070247,GO:0005829,GO:0090307,GO:0006915,GO:1990001,GO:0009966,GO:0000910,GO:0016567,GO:0004842	regulation of cell proliferation|nucleus|cysteine-type endopeptidase inhibitor activity involved in apoptotic process|negative regulation of apoptotic process|cytoplasm|Golgi apparatus|microtubule organizing center|regulation of natural killer cell apoptotic process|cytosol|mitotic spindle assembly|apoptotic process|inhibition of cysteine-type endopeptidase activity involved in apoptotic process|…	rno04120,rno04215,rno05200,rno05222,rno05145	Ubiquitin mediated proteolysis|Apoptosis - multiple species|Pathways in cancer|Small cell lung cancer|Toxoplasmosis
Blnk	7.55534e-05	0.673676	Up	B-cell linker	GO:0036464,GO:0005070,GO:0005575,GO:0042113,GO:0005737,GO:0005886,GO:0006955,GO:0007169,GO:0008150,GO:0009967,GO:0003674,GO:0035556,GO:0005068	cytoplasmic ribonucleoprotein granule|SH3/SH2 adaptor activity|cellular_component|B cell activation|cytoplasm|plasma membrane|immune response|transmembrane receptor protein tyrosine kinase signaling pathway|biological_process|positive regulation of signal transduction|molecular_function|intracellular signal transduction|transmembrane receptor protein tyrosine kinase adaptor activity	rno04064,rno04662,rno04380,rno05340	NF-kappa B signaling pathway|B cell receptor signaling pathway|Osteoclast differentiation|Primary immunodeficiency
Bmp4	0.00338686	-0.660365	Down	bone morphogenetic protein 4	GO:0005576,GO:0005578,GO:0002062,GO:0005615,GO:0002244,GO:2000005,GO:2000007,GO:0072138,GO:0002320,GO:0072161,GO:0005737,GO:0007182,GO:2000105,GO:0072192,GO:0003014,GO:0003130,GO:2000137,GO:0072193,GO:0072198,GO:0000122,GO:0000186,GO:0001501,GO:0001525,GO:0001541,GO:0070374,GO:0070700,GO:0060503,GO:0060512,GO:0055020,GO:0060548,GO:0060033,GO:0060041,GO:0071260,GO:0060592,GO:0060113,GO:0071363,GO:…	extracellular region|proteinaceous extracellular matrix|chondrocyte differentiation|extracellular space|hematopoietic progenitor cell differentiation|negative regulation of metanephric S-shaped body morphogenesis|negative regulation of metanephric comma-shaped body morphogenesis|mesenchymal cell proliferation involved in ureteric bud development|lymphoid progenitor cell differentiation|mesenchyma…	rno04350,rno04390,rno04550,rno04919,rno05200,rno05217,rno05418	TGF-beta signaling pathway|Hippo signaling pathway|Signaling pathways regulating pluripotency of stem cells|Thyroid hormone signaling pathway|Pathways in cancer|Basal cell carcinoma|Fluid shear stress and atherosclerosis
Brca1	0.0256636	0.760251	Up	BRCA1, DNA repair associated	GO:0051572,GO:0051573,GO:0051574,GO:0001105,GO:0003682,GO:0051865,GO:0003684,GO:0071356,GO:0003723,GO:0071681,GO:0070063,GO:0004842,GO:0072425,GO:0005886,GO:0006301,GO:0085020,GO:0006302,GO:0006349,GO:1902042,GO:0006357,GO:0009048,GO:0006366,GO:0006633,GO:0010033,GO:0010212,GO:0010575,GO:0000724,GO:0032991,GO:0033147,GO:0010628,GO:0016567,GO:0000793,GO:0033160,GO:0000794,GO:0033993,GO:0000800,GO:…	negative regulation of histone H3-K4 methylation|negative regulation of histone H3-K9 methylation|positive regulation of histone H3-K9 methylation|RNA polymerase II transcription coactivator activity|chromatin binding|protein autoubiquitination|damaged DNA binding|cellular response to tumor necrosis factor|RNA binding|cellular response to indole-3-methanol|RNA polymerase binding|ubiquitin-protein…	rno04120,rno03440,rno03460,rno04151,rno05206,rno05224,rno01524	Ubiquitin mediated proteolysis|Homologous recombination|Fanconi anemia pathway|PI3K-Akt signaling pathway|MicroRNAs in cancer|Breast cancer|Platinum drug resistance
Bst1	0.0109993	1.78174	Up	bone marrow stromal cell antigen 1	GO:0061812,GO:0050727,GO:0016849,GO:0001952,GO:0090022,GO:0050730,GO:0019898,GO:0003674,GO:0003953,GO:0050848,GO:0005575,GO:0005886,GO:0030890,GO:0008150,GO:0031225,GO:0008284,GO:0061809,GO:0032956,GO:0061811,GO:0008305,GO:0001931,GO:0050135,GO:0016740	cyclic ADP-ribose hydrolase|regulation of inflammatory response|phosphorus-oxygen lyase activity|regulation of cell-matrix adhesion|regulation of neutrophil chemotaxis|regulation of peptidyl-tyrosine phosphorylation|extrinsic component of membrane|molecular_function|NAD+ nucleosidase activity|regulation of calcium-mediated signaling|cellular_component|plasma membrane|positive regulation of B cell…	rno00760,rno04970,rno04972	Nicotinate and nicotinamide metabolism|Salivary secretion|Pancreatic secretion
Btbd17	2.83235e-12	-0.803814	Down	BTB domain containing 17
Btk	0.000268403	1.30842	Up	Bruton tyrosine kinase	GO:0048471,GO:0034614,GO:0006468,GO:0002344,GO:0071226,GO:0038083,GO:0007169,GO:0002553,GO:0098761,GO:0042127,GO:0007249,GO:0004713,GO:0042629,GO:0004715,GO:0005102,GO:0010033,GO:0005524,GO:0042802,GO:0018108,GO:0005547,GO:0045087,GO:0030154,GO:0005634,GO:0045121,GO:0030889,GO:0005737,GO:0001805,GO:0046777,GO:0031234,GO:0005829,GO:0001812,GO:0048469,GO:0031410,GO:0005886,GO:0001818	perinuclear region of cytoplasm|cellular response to reactive oxygen species|protein phosphorylation|B cell affinity maturation|cellular response to molecule of fungal origin|peptidyl-tyrosine autophosphorylation|transmembrane receptor protein tyrosine kinase signaling pathway|histamine secretion by mast cell|cellular response to interleukin-7|regulation of cell proliferation|I-kappaB kinase/NF-k…	rno04064,rno04611,rno04662,rno04664,rno04380,rno05340	NF-kappa B signaling pathway|Platelet activation|B cell receptor signaling pathway|Fc epsilon RI signaling pathway|Osteoclast differentiation|Primary immunodeficiency
Bub1b	0.00117703	1.59107	Up	BUB1 mitotic checkpoint serine/threonine kinase B	GO:0008150,GO:0000778,GO:0034501,GO:0048471,GO:0000940,GO:0003674,GO:0004672,GO:0005524,GO:0005575,GO:0051754,GO:0005737,GO:0071459,GO:0005829,GO:0006468,GO:0000776,GO:0007091,GO:0007094,GO:0000777	biological_process|condensed nuclear chromosome kinetochore|protein localization to kinetochore|perinuclear region of cytoplasm|condensed chromosome outer kinetochore|molecular_function|protein kinase activity|ATP binding|cellular_component|meiotic sister chromatid cohesion, centromeric|cytoplasm|protein localization to chromosome, centromeric region|cytosol|protein phosphorylation|kinetochore|me…	rno04110,rno05166	Cell cycle|HTLV-I infection
C1qc	3.1634e-10	0.711691	Up	complement C1q C chain	GO:0005615,GO:0006958,GO:0008150,GO:0030853,GO:0045087,GO:0045650,GO:0003674,GO:0005575,GO:0005581	extracellular space|complement activation, classical pathway|biological_process|negative regulation of granulocyte differentiation|innate immune response|negative regulation of macrophage differentiation|molecular_function|cellular_component|collagen trimer	rno04610,rno05322,rno05020,rno05133,rno05150,rno05142	Complement and coagulation cascades|Systemic lupus erythematosus|Prion diseases|Pertussis|Staphylococcus aureus infection|Chagas disease (American trypanosomiasis)
C1ql2	8.49989e-16	-0.903649	Down	complement C1q like 2	GO:0051259,GO:0005576,GO:0005581,GO:0042802	protein complex oligomerization|extracellular region|collagen trimer|identical protein binding
C1r	2.20829e-08	0.784721	Up	complement C1r subcomponent	GO:0005575,GO:0005615,GO:0006958,GO:0008150,GO:0031638,GO:0003674,GO:0004252,GO:0005509	cellular_component|extracellular space|complement activation, classical pathway|biological_process|zymogen activation|molecular_function|serine-type endopeptidase activity|calcium ion binding	rno04145,rno04610,rno05322,rno05133,rno05150	Phagosome|Complement and coagulation cascades|Systemic lupus erythematosus|Pertussis|Staphylococcus aureus infection
C1s	1.35039e-10	1.0317	Up	complement component 1, s subcomponent	GO:0004252,GO:0005509,GO:0005576,GO:0005615,GO:0006508,GO:0006958,GO:0010001,GO:0042802,GO:0051591,GO:0001867,GO:0003674	serine-type endopeptidase activity|calcium ion binding|extracellular region|extracellular space|proteolysis|complement activation, classical pathway|glial cell differentiation|identical protein binding|response to cAMP|complement activation, lectin pathway|molecular_function	rno04610,rno05322,rno05133,rno05150	Complement and coagulation cascades|Systemic lupus erythematosus|Pertussis|Staphylococcus aureus infection
C2	6.2864e-06	0.601321	Up	complement component 2	GO:0005615,GO:0006508,GO:0006956,GO:0006958,GO:0007584,GO:2000427,GO:0004252,GO:0005515,GO:0005575	extracellular space|proteolysis|complement activation|complement activation, classical pathway|response to nutrient|positive regulation of apoptotic cell clearance|serine-type endopeptidase activity|protein binding|cellular_component	rno04610,rno05322,rno05133,rno05150	Complement and coagulation cascades|Systemic lupus erythematosus|Pertussis|Staphylococcus aureus infection
C3ar1	1.2772e-06	1.19274	Up	complement component 3a receptor 1	GO:0004876,GO:0004930,GO:0005623,GO:0010759,GO:0005886,GO:0005887,GO:0016021,GO:0006935,GO:0030335,GO:0045766,GO:0048661,GO:0050900,GO:0060326,GO:0072126,GO:0001850,GO:0002430,GO:0002462,GO:0004875,GO:0006954,GO:0007186,GO:0007200,GO:0007204,GO:0090023,GO:0008217,GO:0010575,GO:2000573	complement component C3a receptor activity|G-protein coupled receptor activity|cell|positive regulation of macrophage chemotaxis|plasma membrane|integral component of plasma membrane|integral component of membrane|chemotaxis|positive regulation of cell migration|positive regulation of angiogenesis|positive regulation of smooth muscle cell proliferation|leukocyte migration|cell chemotaxis|positive…	rno04080,rno04610,rno05150	Neuroactive ligand-receptor interaction|Complement and coagulation cascades|Staphylococcus aureus infection
C4a	0.0101944	1.04078	Up	complement component 4A (Rodgers blood group)	GO:0005576,GO:0005615,GO:0006954,GO:0006956,GO:0006958,GO:0010951,GO:0030054,GO:0030424,GO:0030425,GO:0003674,GO:0045087,GO:0004866,GO:0045202	extracellular region|extracellular space|inflammatory response|complement activation|complement activation, classical pathway|negative regulation of endopeptidase activity|cell junction|axon|dendrite|molecular_function|innate immune response|endopeptidase inhibitor activity|synapse	rno04610,rno05322,rno05133,rno05150	Complement and coagulation cascades|Systemic lupus erythematosus|Pertussis|Staphylococcus aureus infection
C5ar1	7.85045e-09	1.60003	Up	complement component 5a receptor 1	GO:0004878,GO:0004930,GO:0005886,GO:0005887,GO:0006915,GO:0006954,GO:0032496,GO:0007200,GO:0038178,GO:0007204,GO:0042789,GO:0043524,GO:0045177,GO:0045766,GO:0050679,GO:0001856,GO:0002430,GO:0004875,GO:0009986,GO:0010575,GO:0010759,GO:0016323,GO:0021534,GO:0030593,GO:0031100,GO:0050830,GO:0031410,GO:0050900,GO:0032494,GO:0060326,GO:0070374,GO:0090023	complement component C5a receptor activity|G-protein coupled receptor activity|plasma membrane|integral component of plasma membrane|apoptotic process|inflammatory response|response to lipopolysaccharide|phospholipase C-activating G-protein coupled receptor signaling pathway|complement component C5a signaling pathway|positive regulation of cytosolic calcium ion concentration|mRNA transcription by…	rno04080,rno04610,rno05150	Neuroactive ligand-receptor interaction|Complement and coagulation cascades|Staphylococcus aureus infection
Calca	0.0348838	1.99243	Up	calcitonin-related polypeptide alpha	GO:0005184,GO:0005576,GO:0005615,GO:0005622,GO:0005634,GO:0007631,GO:0005737,GO:0008016,GO:0006468,GO:0008217,GO:0006874,GO:0009408,GO:0010469,GO:0010523,GO:0030279,GO:0043025,GO:0030424,GO:0043195,GO:0030816,GO:0043542,GO:0044877,GO:0045651,GO:0045671,GO:0001935,GO:0097647,GO:0045776,GO:0001944,GO:0097755,GO:0001976,GO:1990090,GO:0045778,GO:0001984,GO:0002027,GO:1990408,GO:0002031,GO:0002548,GO:…	neuropeptide hormone activity|extracellular region|extracellular space|intracellular|nucleus|feeding behavior|cytoplasm|regulation of heart contraction|protein phosphorylation|regulation of blood pressure|cellular calcium ion homeostasis|response to heat|regulation of signaling receptor activity|negative regulation of calcium ion transport into cytosol|negative regulation of ossification|neuronal…
Calcb	0.0422436	1.28111	Up	calcitonin-related polypeptide, beta	GO:0005179,GO:0005576,GO:0010469	hormone activity|extracellular region|regulation of signaling receptor activity
Cald1	0.000949666	0.591779	Up	caldesmon 1	GO:0071559,GO:0030478,GO:0005516,GO:0032092,GO:0005884,GO:0043025,GO:0005886,GO:0006936,GO:0007565,GO:0014069,GO:0043197,GO:0015629,GO:0043231,GO:0016020,GO:0045296,GO:0017022,GO:0003779,GO:0030016,GO:0051017,GO:0030425	response to transforming growth factor beta|actin cap|calmodulin binding|positive regulation of protein binding|actin filament|neuronal cell body|plasma membrane|muscle contraction|female pregnancy|postsynaptic density|dendritic spine|actin cytoskeleton|intracellular membrane-bounded organelle|membrane|cadherin binding|myosin binding|actin binding|myofibril|actin filament bundle assembly|dendrite	rno04270	Vascular smooth muscle contraction
Calml4	6.89646e-05	-0.957962	Down	calmodulin-like 4	GO:0005509	calcium ion binding	rno04014,rno04015,rno04371,rno04020,rno04070,rno04024,rno04022,rno04114,rno04218,rno04625,rno04910,rno04922,rno04912,rno04915,rno04921,rno04916,rno04924,rno04925,rno04261,rno04270,rno04970,rno04971,rno04728,rno04720,rno04722,rno04744,rno04740,rno04750,rno04713,rno05200,rno05214,rno05010,rno05031,rno05034,rno05418,rno05133,rno05152,rno05167	Ras signaling pathway|Rap1 signaling pathway|Apelin signaling pathway|Calcium signaling pathway|Phosphatidylinositol signaling system|cAMP signaling pathway|cGMP - PKG signaling pathway|Oocyte meiosis|Cellular senescence|C-type lectin receptor signaling pathway|Insulin signaling pathway|Glucagon signaling pathway|GnRH signaling pathway|Estrogen signaling pathway|Oxytocin signaling pathway|Melanog…
Capg	2.63962e-14	2.83903	Up	capping actin protein, gelsolin like	GO:0071803,GO:0005730,GO:0072686,GO:0005737,GO:0090543,GO:0005814,GO:0019904,GO:0022617,GO:0030031,GO:0042470,GO:0044877,GO:0045296,GO:0045335,GO:0051015,GO:0005615,GO:0051016,GO:0005634,GO:0071346,GO:0005654	positive regulation of podosome assembly|nucleolus|mitotic spindle|cytoplasm|Flemming body|centriole|protein domain specific binding|extracellular matrix disassembly|cell projection assembly|melanosome|protein-containing complex binding|cadherin binding|phagocytic vesicle|actin filament binding|extracellular space|barbed-end actin filament capping|nucleus|cellular response to interferon-gamma|nuc…
Car13	0.0469781	1.0678	Up	carbonic anhydrase 13	GO:0008270,GO:0043209,GO:0043231,GO:0004089,GO:0005829,GO:0006730	zinc ion binding|myelin sheath|intracellular membrane-bounded organelle|carbonate dehydratase activity|cytosol|one-carbon metabolic process	rno00910	Nitrogen metabolism
Car14	0.000963487	-1.02053	Down	carbonic anhydrase 14	GO:0004089,GO:0016021	carbonate dehydratase activity|integral component of membrane	rno00910	Nitrogen metabolism
Card11	9.99131e-21	1.59582	Up	caspase recruitment domain family, member 11	GO:0046649,GO:0042101,GO:0003674,GO:0048872,GO:0042102,GO:0005575,GO:0050700,GO:0042110,GO:0005737,GO:0050776,GO:0005886,GO:0007165,GO:0007249,GO:0008150,GO:0043123,GO:0030183,GO:0050870,GO:0045061,GO:0030890,GO:0051092,GO:0045086,GO:0031295,GO:0070970,GO:0045121,GO:0032449,GO:0001772,GO:0045577,GO:0038202,GO:0001819,GO:0045580,GO:0042100,GO:0002377	lymphocyte activation|T cell receptor complex|molecular_function|homeostasis of number of cells|positive regulation of T cell proliferation|cellular_component|CARD domain binding|T cell activation|cytoplasm|regulation of immune response|plasma membrane|signal transduction|I-kappaB kinase/NF-kappaB signaling|biological_process|positive regulation of I-kappaB kinase/NF-kappaB signaling|B cell diffe…	rno04064,rno04660,rno04662	NF-kappa B signaling pathway|T cell receptor signaling pathway|B cell receptor signaling pathway
Card14	0.00425599	0.941684	Up	caspase recruitment domain family, member 14	GO:0043066,GO:0050700,GO:0051092,GO:0001934,GO:0005737,GO:0033209	negative regulation of apoptotic process|CARD domain binding|positive regulation of NF-kappaB transcription factor activity|positive regulation of protein phosphorylation|cytoplasm|tumor necrosis factor-mediated signaling pathway	rno04064	NF-kappa B signaling pathway
Card9	0.00103771	0.682594	Up	caspase recruitment domain family, member 9	GO:0045087,GO:0019904,GO:0045089,GO:0032494,GO:0045408,GO:0032495,GO:0032755,GO:0032760,GO:0032874,GO:0042493,GO:0046330,GO:0042534,GO:0050700,GO:0042803,GO:0050830,GO:0042981,GO:0051092,GO:0043123,GO:0005737,GO:0051607,GO:0043330,GO:0007249,GO:0045076,GO:0009620	innate immune response|protein domain specific binding|positive regulation of innate immune response|response to peptidoglycan|regulation of interleukin-6 biosynthetic process|response to muramyl dipeptide|positive regulation of interleukin-6 production|positive regulation of tumor necrosis factor production|positive regulation of stress-activated MAPK cascade|response to drug|positive regulation…	rno04621,rno04625,rno05152	NOD-like receptor signaling pathway|C-type lectin receptor signaling pathway|Tuberculosis
Carhsp1	3.41512e-10	0.756133	Up	calcium regulated heat stable protein 1	GO:0043488,GO:0003677,GO:0003730,GO:0005737,GO:0005829,GO:0006355,GO:0019722,GO:0043186,GO:0000177,GO:0000932	regulation of mRNA stability|DNA binding|mRNA 3'-UTR binding|cytoplasm|cytosol|regulation of transcription, DNA-templated|calcium-mediated signaling|P granule|cytoplasmic exosome (RNase complex)|P-body
Casp1	0.00607123	1.12804	Up	caspase 1	GO:0005576,GO:0005634,GO:0005737,GO:0005739,GO:0006508,GO:0016540,GO:0006915,GO:0019900,GO:0006919,GO:0030324,GO:0032496,GO:0043280,GO:0032611,GO:0046010,GO:0032991,GO:0050700,GO:0050715,GO:0001666,GO:0070269,GO:0050717,GO:0071222,GO:0050718,GO:0001774,GO:0071260,GO:0004175,GO:0004197,GO:0071310,GO:0071346,GO:0097153,GO:0005515,GO:0072557,GO:0097169,GO:0097179,GO:0097194,GO:0097199,GO:0097200,GO:…	extracellular region|nucleus|cytoplasm|mitochondrion|proteolysis|protein autoprocessing|apoptotic process|kinase binding|activation of cysteine-type endopeptidase activity involved in apoptotic process|lung development|response to lipopolysaccharide|positive regulation of cysteine-type endopeptidase activity involved in apoptotic process|interleukin-1 beta production|positive regulation of circad…	rno04217,rno04621,rno04623,rno04625,rno05014,rno05132,rno05133,rno05134,rno05164	Necroptosis|NOD-like receptor signaling pathway|Cytosolic DNA-sensing pathway|C-type lectin receptor signaling pathway|Amyotrophic lateral sclerosis (ALS)|Salmonella infection|Pertussis|Legionellosis|Influenza A
Casp4	4.87807e-05	1.05636	Up	caspase 4	GO:0097200,GO:0072559,GO:0035234,GO:0005737,GO:0097110,GO:0043005,GO:0005739,GO:1903265,GO:0097153,GO:0043025,GO:0005783,GO:1904646,GO:0005829,GO:0005886,GO:0006508,GO:0006915,GO:0050700,GO:0097169,GO:0050718,GO:0006919,GO:0097193,GO:0050727,GO:0097194,GO:0070059,GO:0006954,GO:0004197,GO:0070269,GO:0032991,GO:0097199,GO:0072557,GO:0005515	cysteine-type endopeptidase activity involved in execution phase of apoptosis|NLRP3 inflammasome complex|ectopic germ cell programmed cell death|cytoplasm|scaffold protein binding|neuron projection|mitochondrion|positive regulation of tumor necrosis factor-mediated signaling pathway|cysteine-type endopeptidase activity involved in apoptotic process|neuronal cell body|endoplasmic reticulum|cellula…	rno04621	NOD-like receptor signaling pathway
Casp7	0.000818843	0.658386	Up	caspase 7	GO:0016485,GO:0005737,GO:0043231,GO:0005829,GO:0051402,GO:0006508,GO:0006915,GO:0072734,GO:0097153,GO:0007507,GO:0007568,GO:0097194,GO:0008233,GO:0004190,GO:0097200,GO:0008234,GO:0004197,GO:0009411,GO:0005634	protein processing|cytoplasm|intracellular membrane-bounded organelle|cytosol|neuron apoptotic process|proteolysis|apoptotic process|cellular response to staurosporine|cysteine-type endopeptidase activity involved in apoptotic process|heart development|aging|execution phase of apoptosis|peptidase activity|aspartic-type endopeptidase activity|cysteine-type endopeptidase activity involved in execut…	rno04668,rno04210,rno04215,rno05200,rno05010,rno04932,rno05133,rno05134	TNF signaling pathway|Apoptosis|Apoptosis - multiple species|Pathways in cancer|Alzheimer's disease|Non-alcoholic fatty liver disease (NAFLD)|Pertussis|Legionellosis
Cav2	3.57263e-07	0.827068	Up	caveolin 2	GO:0048741,GO:0050731,GO:0051219,GO:0051259,GO:0002080,GO:0060161,GO:0005198,GO:0005515,GO:0005622,GO:0070836,GO:0005635,GO:0005637,GO:0005901,GO:0005737,GO:0005783,GO:0005925,GO:0008285,GO:0006869,GO:0008286,GO:0006906,GO:0009986,GO:0016020,GO:0000139,GO:0030674,GO:0016050,GO:0000149,GO:0031234,GO:0019065,GO:0001937,GO:0031410,GO:0031435,GO:0001938,GO:0043410,GO:0031748,GO:0043547,GO:0032947,GO:…	skeletal muscle fiber development|positive regulation of peptidyl-tyrosine phosphorylation|phosphoprotein binding|protein complex oligomerization|acrosomal membrane|positive regulation of dopamine receptor signaling pathway|structural molecule activity|protein binding|intracellular|caveola assembly|nuclear envelope|nuclear inner membrane|caveola|cytoplasm|endoplasmic reticulum|focal adhesion|nega…	rno04144,rno04510,rno05205,rno05418,rno05100	Endocytosis|Focal adhesion|Proteoglycans in cancer|Fluid shear stress and atherosclerosis|Bacterial invasion of epithelial cells
Cbfb	8.21589e-05	0.621901	Up	core-binding factor, beta subunit	GO:0048469,GO:0003677,GO:0060216,GO:0003700,GO:0003712,GO:0003713,GO:0005575,GO:0005634,GO:0005654,GO:0006357,GO:0008150,GO:0030098,GO:0000209,GO:0030099,GO:0001503,GO:0045944,GO:0001649	cell maturation|DNA binding|definitive hemopoiesis|DNA binding transcription factor activity|transcription cofactor activity|transcription coactivator activity|cellular_component|nucleus|nucleoplasm|regulation of transcription by RNA polymerase II|biological_process|lymphocyte differentiation|protein polyubiquitination|myeloid cell differentiation|ossification|positive regulation of transcription…
Cbr3	0.000356477	0.77792	Up	carbonyl reductase 3	GO:0004090,GO:0005575,GO:0005654,GO:0005829,GO:0042376,GO:0050890,GO:0055114,GO:0070402,GO:0000253	carbonyl reductase (NADPH) activity|cellular_component|nucleoplasm|cytosol|phylloquinone catabolic process|cognition|oxidation-reduction process|NADPH binding|3-keto sterol reductase activity	rno00590,rno00980	Arachidonic acid metabolism|Metabolism of xenobiotics by cytochrome P450
Cbs	2.99508e-10	-0.62602	Down	cystathionine beta synthase	GO:0005737,GO:0005829,GO:0006535,GO:0006563,GO:0006565,GO:0006801,GO:0030823,GO:0019343,GO:0031625,GO:0019344,GO:0031667,GO:0019346,GO:0042262,GO:0042802,GO:0042803,GO:0060351,GO:0043066,GO:0070025,GO:0043418,GO:0070026,GO:0070814,GO:0071456,GO:0072341,GO:0001958,GO:0098605,GO:0001974,GO:1904047,GO:0004122,GO:0005634,GO:0019448,GO:0019825,GO:0019899,GO:0020037,GO:0021587,GO:0030170,GO:0043506,GO:…	cytoplasm|cytosol|cysteine biosynthetic process from serine|L-serine metabolic process|L-serine catabolic process|superoxide metabolic process|regulation of cGMP metabolic process|cysteine biosynthetic process via cystathionine|ubiquitin protein ligase binding|cysteine biosynthetic process|response to nutrient levels|transsulfuration|DNA protection|identical protein binding|protein homodimerizati…	rno00260,rno00270	Glycine, serine and threonine metabolism|Cysteine and methionine metabolism
Ccdc129	0.00826726	-1.0377	Down	coiled-coil domain containing 129	GO:0005102	signaling receptor binding
Ccdc141	0.000597273	-0.61988	Down	coiled-coil domain containing 141	GO:0021799,GO:0051642,GO:0005737,GO:0005813,GO:0016021	cerebral cortex radially oriented cell migration|centrosome localization|cytoplasm|centrosome|integral component of membrane
Ccdc184	1.10789e-07	-0.732624	Down	coiled-coil domain containing 184	GO:0005737	cytoplasm
Ccdc69	0.0258168	1.99745	Up	coiled-coil domain containing 69	GO:0015630,GO:0051233,GO:0051255,GO:0005634,GO:0005737,GO:0008017	microtubule cytoskeleton|spindle midzone|spindle midzone assembly|nucleus|cytoplasm|microtubule binding
Ccdc77	0.00256864	-0.811859	Down	coiled-coil domain containing 77	GO:0005813	centrosome
Cckbr	0.000542148	-0.621101	Down	cholecystokinin B receptor	GO:0005886,GO:0006915,GO:0007186,GO:0007200,GO:0007204,GO:0017046,GO:0031741,GO:0007586,GO:0008284,GO:0032230,GO:0032868,GO:0038188,GO:0044849,GO:0048565,GO:0001696,GO:0001821,GO:0002209,GO:0004951,GO:0005623,GO:0005634,GO:0005737,GO:0015054,GO:0048732,GO:0016020,GO:0016021,GO:0050806,GO:0051930,GO:0051968,GO:0070371,GO:0090274	plasma membrane|apoptotic process|G-protein coupled receptor signaling pathway|phospholipase C-activating G-protein coupled receptor signaling pathway|positive regulation of cytosolic calcium ion concentration|peptide hormone binding|type B gastrin/cholecystokinin receptor binding|digestion|positive regulation of cell proliferation|positive regulation of synaptic transmission, GABAergic|response …	rno04020,rno04080,rno04971	Calcium signaling pathway|Neuroactive ligand-receptor interaction|Gastric acid secretion
Ccl12	1.3751e-05	4.63826	Up	chemokine (C-C motif) ligand 12	GO:0070664,GO:0031727,GO:0007186,GO:0002687,GO:0071346,GO:0043547,GO:0007267,GO:0003674,GO:0071347,GO:0048020,GO:0008009,GO:0004672,GO:0071356,GO:0048245,GO:0005575,GO:0005615,GO:0005623,GO:0006468,GO:0006816,GO:0008360,GO:0006874,GO:0048247,GO:0010469,GO:0006887,GO:0061844,GO:0016004,GO:0006954,GO:0001525,GO:0070098,GO:0030593,GO:0002548,GO:0070374,GO:0031640,GO:0007010	negative regulation of leukocyte proliferation|CCR2 chemokine receptor binding|G-protein coupled receptor signaling pathway|positive regulation of leukocyte migration|cellular response to interferon-gamma|positive regulation of GTPase activity|cell-cell signaling|molecular_function|cellular response to interleukin-1|CCR chemokine receptor binding|chemokine activity|protein kinase activity|cellula…	rno04668,rno04060,rno04621,rno04657,rno04062,rno05323,rno05418,rno04933,rno05164,rno05168,rno05144,rno05142	TNF signaling pathway|Cytokine-cytokine receptor interaction|NOD-like receptor signaling pathway|IL-17 signaling pathway|Chemokine signaling pathway|Rheumatoid arthritis|Fluid shear stress and atherosclerosis|AGE-RAGE signaling pathway in diabetic complications|Influenza A|Herpes simplex infection|Malaria|Chagas disease (American trypanosomiasis)
Ccl2	2.62832e-10	5.35415	Up	C-C motif chemokine ligand 2	GO:0071347,GO:0071354,GO:0071356,GO:0002687,GO:0002693,GO:0071392,GO:0005125,GO:2000502,GO:0071398,GO:0005576,GO:0071402,GO:0005615,GO:0071403,GO:0008009,GO:0005737,GO:0008201,GO:0005791,GO:0008347,GO:0008360,GO:0009408,GO:0009611,GO:0030593,GO:0009612,GO:0010332,GO:0031100,GO:0010469,GO:0031663,GO:0031727,GO:0032496,GO:0000165,GO:0043025,GO:0032570,GO:0001664,GO:0043200,GO:0032760,GO:0001666,GO:…	cellular response to interleukin-1|cellular response to interleukin-6|cellular response to tumor necrosis factor|positive regulation of leukocyte migration|positive regulation of cellular extravasation|cellular response to estradiol stimulus|cytokine activity|negative regulation of natural killer cell chemotaxis|cellular response to fatty acid|extracellular region|cellular response to lipoprotein…	rno04668,rno04060,rno04621,rno04657,rno04062,rno05323,rno05418,rno04933,rno05164,rno05168,rno05144,rno05142	TNF signaling pathway|Cytokine-cytokine receptor interaction|NOD-like receptor signaling pathway|IL-17 signaling pathway|Chemokine signaling pathway|Rheumatoid arthritis|Fluid shear stress and atherosclerosis|AGE-RAGE signaling pathway in diabetic complications|Influenza A|Herpes simplex infection|Malaria|Chagas disease (American trypanosomiasis)
Ccl3	3.59573e-06	3.03873	Up	C-C motif chemokine ligand 3	GO:0050718,GO:0050729,GO:0004672,GO:0050795,GO:0004698,GO:0050850,GO:0071346,GO:0005576,GO:0050918,GO:0005615,GO:0071347,GO:0051897,GO:0006887,GO:0071356,GO:0006935,GO:0005622,GO:0071407,GO:0006954,GO:0071621,GO:0007010,GO:0009636,GO:0010469,GO:0007186,GO:0010628,GO:0007204,GO:0010629,GO:0010818,GO:0000165,GO:0030502,GO:0030593,GO:0014808,GO:0001649,GO:0001775,GO:0030595,GO:0031663,GO:0002548,GO:…	positive regulation of interleukin-1 beta secretion|positive regulation of inflammatory response|protein kinase activity|regulation of behavior|calcium-dependent protein kinase C activity|positive regulation of calcium-mediated signaling|cellular response to interferon-gamma|extracellular region|positive chemotaxis|extracellular space|cellular response to interleukin-1|positive regulation of prot…	rno04060,rno04620,rno04062,rno05323,rno05132,rno05142	Cytokine-cytokine receptor interaction|Toll-like receptor signaling pathway|Chemokine signaling pathway|Rheumatoid arthritis|Salmonella infection|Chagas disease (American trypanosomiasis)
Ccl4	0.0357465	2.8604	Up	C-C motif chemokine ligand 4	GO:0071346,GO:0048020,GO:0031726,GO:0005615,GO:0071347,GO:0048245,GO:0031730,GO:0006954,GO:0071356,GO:0048247,GO:0032760,GO:2000503,GO:0050729,GO:0006955,GO:0007186,GO:0008009,GO:0035690,GO:0050850,GO:0051928,GO:0042802,GO:0009636,GO:0060326,GO:0043117,GO:0010469,GO:0002548,GO:0070098,GO:0043547,GO:0030593,GO:0070374,GO:0043922,GO:0030595	cellular response to interferon-gamma|CCR chemokine receptor binding|CCR1 chemokine receptor binding|extracellular space|cellular response to interleukin-1|eosinophil chemotaxis|CCR5 chemokine receptor binding|inflammatory response|cellular response to tumor necrosis factor|lymphocyte chemotaxis|positive regulation of tumor necrosis factor production|positive regulation of natural killer cell che…	rno04064,rno04060,rno04620,rno04623,rno04062,rno05132	NF-kappa B signaling pathway|Cytokine-cytokine receptor interaction|Toll-like receptor signaling pathway|Cytosolic DNA-sensing pathway|Chemokine signaling pathway|Salmonella infection
Ccl6	7.75191e-09	3.04164	Up	chemokine (C-C motif) ligand 6	GO:0060326,GO:0006954,GO:0070098,GO:0007186,GO:0070374,GO:0008009,GO:0010469,GO:0030593,GO:0071346,GO:0031726,GO:0071347,GO:0043547,GO:0071356,GO:0048020,GO:2001264,GO:0048245,GO:0002548,GO:0048247,GO:0005615,GO:0050729,GO:0006915	cell chemotaxis|inflammatory response|chemokine-mediated signaling pathway|G-protein coupled receptor signaling pathway|positive regulation of ERK1 and ERK2 cascade|chemokine activity|regulation of signaling receptor activity|neutrophil chemotaxis|cellular response to interferon-gamma|CCR1 chemokine receptor binding|cellular response to interleukin-1|positive regulation of GTPase activity|cellula…	rno04060,rno04062	Cytokine-cytokine receptor interaction|Chemokine signaling pathway
Ccl7	1.67886e-14	5.46691	Up	C-C motif chemokine ligand 7	GO:0071356,GO:0043547,GO:0006954,GO:0071361,GO:0048020,GO:0007010,GO:2000503,GO:0048245,GO:0007186,GO:0008009,GO:0008201,GO:0008360,GO:0010332,GO:0048247,GO:0010469,GO:0070098,GO:0030335,GO:0070374,GO:0030593,GO:0002548,GO:0071346,GO:0031726,GO:0005615,GO:0071347,GO:0031727	cellular response to tumor necrosis factor|positive regulation of GTPase activity|inflammatory response|cellular response to ethanol|CCR chemokine receptor binding|cytoskeleton organization|positive regulation of natural killer cell chemotaxis|eosinophil chemotaxis|G-protein coupled receptor signaling pathway|chemokine activity|heparin binding|regulation of cell shape|response to gamma radiation|…	rno04060,rno04657,rno04062	Cytokine-cytokine receptor interaction|IL-17 signaling pathway|Chemokine signaling pathway
Ccna2	5.00791e-06	1.68224	Up	cyclin A2	GO:0097472,GO:0051726,GO:0019904,GO:0001940,GO:1990314,GO:0071314,GO:0031100,GO:0003674,GO:0071373,GO:0032355,GO:0005515,GO:0071392,GO:0005575,GO:0005634,GO:0005654,GO:0033762,GO:0005737,GO:0071407,GO:0036120,GO:0005829,GO:0071456,GO:0044320,GO:0071732,GO:0044843,GO:0007265,GO:0000086,GO:0090102,GO:0045893,GO:0016572,GO:0000307,GO:0097124,GO:0048146,GO:0019901,GO:0001939	cyclin-dependent protein kinase activity|regulation of cell cycle|protein domain specific binding|male pronucleus|cellular response to insulin-like growth factor stimulus|cellular response to cocaine|animal organ regeneration|molecular_function|cellular response to luteinizing hormone stimulus|response to estradiol|protein binding|cellular response to estradiol stimulus|cellular_component|nucleus…	rno04152,rno04110,rno04218,rno04914,rno05203,rno05161,rno05169,rno05165	AMPK signaling pathway|Cell cycle|Cellular senescence|Progesterone-mediated oocyte maturation|Viral carcinogenesis|Hepatitis B|Epstein-Barr virus infection|Human papillomavirus infection
Ccnb1	0.0087956	0.718642	Up	cyclin B1	GO:0005737,GO:0005759,GO:0005813,GO:0005829,GO:0031442,GO:0006468,GO:0033129,GO:0007052,GO:0035173,GO:0007080,GO:0042246,GO:0042493,GO:0044389,GO:0044877,GO:0065003,GO:0045737,GO:0071283,GO:0045787,GO:0071398,GO:0045931,GO:0071407,GO:0071456,GO:0090266,GO:0097125,GO:0000278,GO:1905448,GO:0000922,GO:2000775,GO:0000942,GO:0001556,GO:0001701,GO:0001933,GO:0005113,GO:0005634,GO:0007283,GO:0009612,GO:…	cytoplasm|mitochondrial matrix|centrosome|cytosol|positive regulation of mRNA 3'-end processing|protein phosphorylation|positive regulation of histone phosphorylation|mitotic spindle organization|histone kinase activity|mitotic metaphase plate congression|tissue regeneration|response to drug|ubiquitin-like protein ligase binding|protein-containing complex binding|protein-containing complex assemb…	rno04068,rno04110,rno04114,rno04115,rno04218,rno04914	FoxO signaling pathway|Cell cycle|Oocyte meiosis|p53 signaling pathway|Cellular senescence|Progesterone-mediated oocyte maturation
Ccnd1	0.000297928	0.737584	Up	cyclin D1	GO:0001934,GO:0003714,GO:0004672,GO:0004693,GO:0005622,GO:0005634,GO:0008284,GO:0010033,GO:0010039,GO:0005654,GO:0010165,GO:0010243,GO:0010971,GO:0031100,GO:0014070,GO:0031571,GO:0016020,GO:0016055,GO:0032026,GO:0032355,GO:0033197,GO:0033327,GO:0000082,GO:0051301,GO:0033598,GO:0051384,GO:0033601,GO:0000122,GO:0051412,GO:0042493,GO:0051592,GO:0000307,GO:0051726,GO:0000320,GO:0060070,GO:0001889,GO:…	positive regulation of protein phosphorylation|transcription corepressor activity|protein kinase activity|cyclin-dependent protein serine/threonine kinase activity|intracellular|nucleus|positive regulation of cell proliferation|response to organic substance|response to iron ion|nucleoplasm|response to X-ray|response to organonitrogen compound|positive regulation of G2/M transition of mitotic cell…	rno04310,rno04340,rno04390,rno04371,rno04630,rno04068,rno04151,rno04152,rno04110,rno04115,rno04218,rno04510,rno04530,rno04917,rno04921,rno04919,rno05200,rno05206,rno05205,rno05203,rno05210,rno05212,rno05225,rno05226,rno05214,rno05216,rno05221,rno05220,rno05218,rno05219,rno05215,rno05213,rno05224,rno05222,rno05223,rno05416,rno04933,rno04934,rno05166,rno05162,rno05161,rno05167,rno05165,rno01522	Wnt signaling pathway|Hedgehog signaling pathway|Hippo signaling pathway|Apelin signaling pathway|Jak-STAT signaling pathway|FoxO signaling pathway|PI3K-Akt signaling pathway|AMPK signaling pathway|Cell cycle|p53 signaling pathway|Cellular senescence|Focal adhesion|Tight junction|Prolactin signaling pathway|Oxytocin signaling pathway|Thyroid hormone signaling pathway|Pathways in cancer|MicroRNAs …
Ccnf	0.000395516	0.725757	Up	cyclin F	GO:0030054,GO:0005634,GO:0031146,GO:0005813,GO:0005814,GO:0010826,GO:0051301,GO:0016567,GO:0019005,GO:0000320,GO:0001890,GO:0004842	cell junction|nucleus|SCF-dependent proteasomal ubiquitin-dependent protein catabolic process|centrosome|centriole|negative regulation of centrosome duplication|cell division|protein ubiquitination|SCF ubiquitin ligase complex|re-entry into mitotic cell cycle|placenta development|ubiquitin-protein transferase activity
Ccr1	6.748e-05	3.10462	Up	C-C motif chemokine receptor 1	GO:0043025,GO:0016493,GO:0006816,GO:0045672,GO:0019957,GO:0006874,GO:0045824,GO:0006887,GO:0051928,GO:0006954,GO:0006955,GO:0007186,GO:0021549,GO:0007204,GO:0070098,GO:0030099,GO:0007267,GO:0070374,GO:0030335,GO:0009897,GO:0071791,GO:0030502,GO:0004435,GO:0090026,GO:0030595,GO:0010629,GO:0004950,GO:0035717,GO:0016021,GO:0005886	neuronal cell body|C-C chemokine receptor activity|calcium ion transport|positive regulation of osteoclast differentiation|C-C chemokine binding|cellular calcium ion homeostasis|negative regulation of innate immune response|exocytosis|positive regulation of calcium ion transport|inflammatory response|immune response|G-protein coupled receptor signaling pathway|cerebellum development|positive regu…	rno04060,rno04062,rno05167	Cytokine-cytokine receptor interaction|Chemokine signaling pathway|Kaposi's sarcoma-associated herpesvirus infection
Cd14	3.85963e-11	3.41101	Up	CD14 molecule	GO:0009408,GO:0009617,GO:0009897,GO:0009986,GO:0031362,GO:0045087,GO:0045121,GO:0031663,GO:0045471,GO:0045807,GO:0046696,GO:0071727,GO:1901224,GO:0050715,GO:2000484,GO:0051602,GO:0001530,GO:0002237,GO:0005515,GO:0005615,GO:0005794,GO:0005886,GO:0006898,GO:0006954,GO:0032026,GO:0032481,GO:0032496,GO:0032729,GO:0032760,GO:0070891,GO:0034142,GO:0071219,GO:0071222,GO:0034612,GO:0071223,GO:0071723,GO:…	response to heat|response to bacterium|external side of plasma membrane|cell surface|anchored component of external side of plasma membrane|innate immune response|membrane raft|lipopolysaccharide-mediated signaling pathway|response to ethanol|positive regulation of endocytosis|lipopolysaccharide receptor complex|cellular response to triacyl bacterial lipopeptide|positive regulation of NIK/NF-kapp…	rno04010,rno04064,rno04145,rno04810,rno04640,rno04620,rno05202,rno05221,rno05132,rno05133,rno05134,rno05152,rno05146	MAPK signaling pathway|NF-kappa B signaling pathway|Phagosome|Regulation of actin cytoskeleton|Hematopoietic cell lineage|Toll-like receptor signaling pathway|Transcriptional misregulation in cancers|Acute myeloid leukemia|Salmonella infection|Pertussis|Legionellosis|Tuberculosis|Amoebiasis
Cd163	0.00574559	0.919455	Up	CD163 molecule	GO:0009897,GO:0016021,GO:0005044,GO:0005886,GO:0006898	external side of plasma membrane|integral component of membrane|scavenger receptor activity|plasma membrane|receptor-mediated endocytosis
Cd2	0.00910745	4.92785	Up	Cd2 molecule	GO:0045121,GO:0032760,GO:0005102,GO:0046658,GO:0032991,GO:0005515,GO:0098609,GO:0034113,GO:0005576,GO:1902715,GO:0005911,GO:0009897,GO:0009898,GO:0009986,GO:0042110,GO:2000484,GO:0016021,GO:0042803,GO:0019901,GO:0003823,GO:0030971,GO:0043621	membrane raft|positive regulation of tumor necrosis factor production|signaling receptor binding|anchored component of plasma membrane|protein-containing complex|protein binding|cell-cell adhesion|heterotypic cell-cell adhesion|extracellular region|positive regulation of interferon-gamma secretion|cell-cell junction|external side of plasma membrane|cytoplasmic side of plasma membrane|cell surface…	rno04514,rno04640	Cell adhesion molecules (CAMs)|Hematopoietic cell lineage
Cd200r1	1.27297e-05	2.37432	Up	CD200 receptor 1	GO:0016021,GO:0038023,GO:0043235,GO:0005886,GO:0009897	integral component of membrane|signaling receptor activity|receptor complex|plasma membrane|external side of plasma membrane	rno05167	Kaposi's sarcoma-associated herpesvirus infection
Cd22	0.0170837	0.847162	Up	CD22 molecule	GO:0005887,GO:0009897	integral component of plasma membrane|external side of plasma membrane	rno04514,rno04640,rno04662	Cell adhesion molecules (CAMs)|Hematopoietic cell lineage|B cell receptor signaling pathway
Cd244	0.00613503	0.961208	Up	CD244 molecule	GO:0009897,GO:0016021,GO:0032819,GO:0038023,GO:0042288,GO:0060732,GO:0071663,GO:1902715,GO:2000484,GO:2000566,GO:0001773,GO:0002323,GO:0006955	external side of plasma membrane|integral component of membrane|positive regulation of natural killer cell proliferation|signaling receptor activity|MHC class I protein binding|positive regulation of inositol phosphate biosynthetic process|positive regulation of granzyme B production|positive regulation of interferon-gamma secretion|positive regulation of interleukin-8 secretion|positive regulati…	rno04650	Natural killer cell mediated cytotoxicity
Cd276	1.95088e-06	0.695349	Up	Cd276 molecule	GO:0050776,GO:0009897,GO:0050852,GO:0016021,GO:0030501,GO:0042102,GO:0042110,GO:0042130,GO:1900042,GO:0042802,GO:0045077,GO:0045078,GO:0045085,GO:0001817,GO:0045669,GO:0005102,GO:0050728	regulation of immune response|external side of plasma membrane|T cell receptor signaling pathway|integral component of membrane|positive regulation of bone mineralization|positive regulation of T cell proliferation|T cell activation|negative regulation of T cell proliferation|positive regulation of interleukin-2 secretion|identical protein binding|negative regulation of interferon-gamma biosynthe…	rno04514	Cell adhesion molecules (CAMs)
Cd300a	3.11447e-06	1.27564	Up	Cd300a molecule	GO:1902569,GO:0043305,GO:0006898,GO:2000417,GO:0043407,GO:0007165,GO:0048147,GO:0008429,GO:0014063,GO:0016020,GO:0016021,GO:0019902,GO:0050856,GO:0030889,GO:0050859,GO:0032516,GO:0051134,GO:0033007,GO:0060101,GO:0034125,GO:0001786,GO:1902564,GO:0038023,GO:0002552,GO:1902567,GO:0042629,GO:0005886	negative regulation of activation of Janus kinase activity|negative regulation of mast cell degranulation|receptor-mediated endocytosis|negative regulation of eosinophil migration|negative regulation of MAP kinase activity|signal transduction|negative regulation of fibroblast proliferation|phosphatidylethanolamine binding|negative regulation of serotonin secretion|membrane|integral component of m…
Cd300lb	0.0015511	Inf	Up	CD300 molecule-like family member b	GO:0071222,GO:0002446,GO:0016021,GO:0033005	cellular response to lipopolysaccharide|neutrophil mediated immunity|integral component of membrane|positive regulation of mast cell activation
Cd300ld	0.00361191	4.3112	Up	Cd300 molecule-like family member D	GO:0032680,GO:0001618,GO:0005886,GO:0032675	regulation of tumor necrosis factor production|virus receptor activity|plasma membrane|regulation of interleukin-6 production
Cd300le	1.30636e-07	3.40966	Up	Cd300 molecule-like family member E	GO:0016021	integral component of membrane
Cd33	5.66097e-06	0.783847	Up	CD33 molecule	GO:0016021,GO:0005634,GO:0005886,GO:0009897	integral component of membrane|nucleus|plasma membrane|external side of plasma membrane	rno04640	Hematopoietic cell lineage
Cd36	0.00503003	1.8341	Up	CD36 molecule	GO:0060907,GO:0070053,GO:0070374,GO:0070508,GO:0005622,GO:0005739,GO:0070538,GO:0005783,GO:0070542,GO:0005794,GO:0071813,GO:0090208,GO:0005886,GO:0097009,GO:0070543,GO:0008289,GO:0005901,GO:0098742,GO:0009612,GO:0006631,GO:0140052,GO:0009897,GO:0150024,GO:0009986,GO:0150025,GO:1900227,GO:0010628,GO:0010629,GO:0019915,GO:0010744,GO:0019934,GO:0010886,GO:0030169,GO:0010942,GO:0030194,GO:0030299,GO:…	positive regulation of macrophage cytokine production|thrombospondin receptor activity|positive regulation of ERK1 and ERK2 cascade|cholesterol import|intracellular|mitochondrion|oleic acid binding|endoplasmic reticulum|response to fatty acid|Golgi apparatus|lipoprotein particle binding|positive regulation of triglyceride metabolic process|plasma membrane|energy homeostasis|response to linoleic a…	rno04152,rno04512,rno04145,rno04640,rno04920,rno03320,rno04975,rno04979,rno04931,rno05144	AMPK signaling pathway|ECM-receptor interaction|Phagosome|Hematopoietic cell lineage|Adipocytokine signaling pathway|PPAR signaling pathway|Fat digestion and absorption|Cholesterol metabolism|Insulin resistance|Malaria
Cd37	0.000161209	0.712446	Up	CD37 molecule	GO:0002920,GO:0005887,GO:0007166,GO:0008285,GO:0016021,GO:0030886,GO:0042832,GO:0050688,GO:0001772,GO:0002639	regulation of humoral immune response|integral component of plasma membrane|cell surface receptor signaling pathway|negative regulation of cell proliferation|integral component of membrane|negative regulation of myeloid dendritic cell activation|defense response to protozoan|regulation of defense response to virus|immunological synapse|positive regulation of immunoglobulin production	rno04640	Hematopoietic cell lineage
Cd44	4.13864e-15	2.6283	Up	CD44 molecule (Indian blood group)	GO:0005515,GO:0005540,GO:0005634,GO:0005794,GO:0010628,GO:0005829,GO:0014070,GO:0016021,GO:0005886,GO:0016055,GO:0016323,GO:0016324,GO:0033031,GO:0033138,GO:0016477,GO:0033189,GO:0033674,GO:0034116,GO:0001558,GO:0044344,GO:0034238,GO:0001658,GO:0035692,GO:0001955,GO:0045590,GO:0002246,GO:0050728,GO:0002906,GO:0050731,GO:0004896,GO:0051216,GO:0005114,GO:2000392,GO:0005154,GO:2000562,GO:0051219,GO:…	protein binding|hyaluronic acid binding|nucleus|Golgi apparatus|positive regulation of gene expression|cytosol|response to organic cyclic compound|integral component of membrane|plasma membrane|Wnt signaling pathway|basolateral plasma membrane|apical plasma membrane|positive regulation of neutrophil apoptotic process|positive regulation of peptidyl-serine phosphorylation|cell migration|response t…	rno04512,rno04640,rno05206,rno05205,rno05169	ECM-receptor interaction|Hematopoietic cell lineage|MicroRNAs in cancer|Proteoglycans in cancer|Epstein-Barr virus infection
Cd53	0.00924039	0.930397	Up	Cd53 molecule	GO:0005887,GO:0005911,GO:0007166,GO:0009986,GO:0040008,GO:0045661,GO:0098609,GO:1901741,GO:0001772,GO:0005886	integral component of plasma membrane|cell-cell junction|cell surface receptor signaling pathway|cell surface|regulation of growth|regulation of myoblast differentiation|cell-cell adhesion|positive regulation of myoblast fusion|immunological synapse|plasma membrane
Cd5l	0.0135669	Inf	Up	Cd5 molecule-like	GO:0016020,GO:0005044,GO:0005615,GO:0006898	membrane|scavenger receptor activity|extracellular space|receptor-mediated endocytosis
Cd63	1.37247e-19	1.15087	Up	Cd63 molecule	GO:0005765,GO:0005770,GO:0005886,GO:0005887,GO:0007155,GO:0007160,GO:0016477,GO:0030855,GO:0007166,GO:0031226,GO:0031902,GO:0043473,GO:0044877,GO:0031904,GO:0045785,GO:0045807,GO:0048757,GO:0002092,GO:2001046,GO:0050931,GO:0070062,GO:0005515,GO:0005615,GO:0005737,GO:0005764,GO:0009986,GO:0010008,GO:0010633,GO:0012505,GO:0015031,GO:0016021,GO:0032585,GO:0032991,GO:0034613,GO:0035646,GO:0097487,GO:…	lysosomal membrane|late endosome|plasma membrane|integral component of plasma membrane|cell adhesion|cell-matrix adhesion|cell migration|epithelial cell differentiation|cell surface receptor signaling pathway|intrinsic component of plasma membrane|late endosome membrane|pigmentation|protein-containing complex binding|endosome lumen|positive regulation of cell adhesion|positive regulation of endoc…	rno04142,rno05205	Lysosome|Proteoglycans in cancer
Cd68	1.23803e-07	2.89922	Up	Cd68 molecule	GO:0005765,GO:0016021,GO:0071310	lysosomal membrane|integral component of membrane|cellular response to organic substance	rno04142	Lysosome
Cd74	1.35187e-18	1.50308	Up	CD74 molecule	GO:0002792,GO:0002830,GO:0002906,GO:0004896,GO:0005764,GO:0009986,GO:0005770,GO:0016021,GO:0005771,GO:0005773,GO:0016064,GO:0019882,GO:0019886,GO:0019955,GO:0042289,GO:0042609,GO:0042613,GO:0042658,GO:0043066,GO:0043123,GO:0000187,GO:0050731,GO:0043410,GO:0001516,GO:0050998,GO:0043518,GO:0001540,GO:0051085,GO:0001934,GO:0051290,GO:0001961,GO:0060907,GO:0002606,GO:0065003,GO:0070206,GO:0070374,GO:…	negative regulation of peptide secretion|positive regulation of type 2 immune response|negative regulation of mature B cell apoptotic process|cytokine receptor activity|lysosome|cell surface|late endosome|integral component of membrane|multivesicular body|vacuole|immunoglobulin mediated immune response|antigen processing and presentation|antigen processing and presentation of exogenous peptide an…	rno04612,rno05152,rno05168	Antigen processing and presentation|Tuberculosis|Herpes simplex infection
Cd86	0.000357753	1.69666	Up	CD86 molecule	GO:0071345,GO:0043011,GO:0034138,GO:0002668,GO:0043231,GO:0034341,GO:0005102,GO:0051607,GO:0042102,GO:0006955,GO:0007165,GO:0007166,GO:0007568,GO:0009897,GO:0070062,GO:0009986,GO:0071222,GO:0042104,GO:0042113,GO:0016021,GO:0001878,GO:0042130,GO:0031295,GO:0002224,GO:0071248,GO:0042493,GO:0032496,GO:0002309	cellular response to cytokine stimulus|myeloid dendritic cell differentiation|toll-like receptor 3 signaling pathway|negative regulation of T cell anergy|intracellular membrane-bounded organelle|response to interferon-gamma|signaling receptor binding|defense response to virus|positive regulation of T cell proliferation|immune response|signal transduction|cell surface receptor signaling pathway|ag…	rno04514,rno04620,rno04672,rno05202,rno05322,rno05323,rno05320,rno05330,rno05332,rno05416,rno04940,rno05167	Cell adhesion molecules (CAMs)|Toll-like receptor signaling pathway|Intestinal immune network for IgA production|Transcriptional misregulation in cancers|Systemic lupus erythematosus|Rheumatoid arthritis|Autoimmune thyroid disease|Allograft rejection|Graft-versus-host disease|Viral myocarditis|Type I diabetes mellitus|Kaposi's sarcoma-associated herpesvirus infection
Cd8a	2.15308e-09	4.81536	Up	CD8a molecule	GO:0051607,GO:0007166,GO:0009897,GO:0009986,GO:0016021,GO:0019901,GO:0042110,GO:0042803,GO:0044853,GO:0045065,GO:0002456,GO:0050850,GO:0006954	defense response to virus|cell surface receptor signaling pathway|external side of plasma membrane|cell surface|integral component of membrane|protein kinase binding|T cell activation|protein homodimerization activity|plasma membrane raft|cytotoxic T cell differentiation|T cell mediated immunity|positive regulation of calcium-mediated signaling|inflammatory response	rno04514,rno04640,rno04612,rno04660,rno05340	Cell adhesion molecules (CAMs)|Hematopoietic cell lineage|Antigen processing and presentation|T cell receptor signaling pathway|Primary immunodeficiency
Cd8b	0.000423589	5.57292	Up	CD8b molecule	GO:0016021,GO:0002250,GO:0009897,GO:0009986	integral component of membrane|adaptive immune response|external side of plasma membrane|cell surface	rno04514,rno04640,rno04612,rno04660,rno05340	Cell adhesion molecules (CAMs)|Hematopoietic cell lineage|Antigen processing and presentation|T cell receptor signaling pathway|Primary immunodeficiency
Cd93	0.000633567	0.859496	Up	CD93 molecule	GO:0009986,GO:0016021,GO:0030246,GO:0031410,GO:0098609,GO:0001849,GO:0005509,GO:0005886	cell surface|integral component of membrane|carbohydrate binding|cytoplasmic vesicle|cell-cell adhesion|complement component C1q binding|calcium ion binding|plasma membrane
Cdc20	0.00269024	0.826126	Up	cell division cycle 20	GO:0090129,GO:0031145,GO:0005654,GO:0031915,GO:0090307,GO:0005680,GO:0097027,GO:0005813,GO:0005829,GO:0032991,GO:0007064,GO:1904668,GO:0040020,GO:0008022,GO:0042826,GO:0008284,GO:0048471,GO:0010997,GO:0000922,GO:0050773,GO:0016567,GO:0005515,GO:0051301,GO:0019899,GO:0005634	positive regulation of synapse maturation|anaphase-promoting complex-dependent catabolic process|nucleoplasm|positive regulation of synaptic plasticity|mitotic spindle assembly|anaphase-promoting complex|ubiquitin-protein transferase activator activity|centrosome|cytosol|protein-containing complex|mitotic sister chromatid cohesion|positive regulation of ubiquitin protein ligase activity|regulatio…	rno04120,rno04110,rno04114,rno05203,rno05166	Ubiquitin mediated proteolysis|Cell cycle|Oocyte meiosis|Viral carcinogenesis|HTLV-I infection
Cdc25c	0.030468	0.645294	Up	cell division cycle 25C	GO:0005634,GO:0005737,GO:0007283,GO:0016607,GO:0019901,GO:0035335,GO:0048471,GO:0050699,GO:1902751,GO:0000086,GO:0004725,GO:0005515	nucleus|cytoplasm|spermatogenesis|nuclear speck|protein kinase binding|peptidyl-tyrosine dephosphorylation|perinuclear region of cytoplasm|WW domain binding|positive regulation of cell cycle G2/M phase transition|G2/M transition of mitotic cell cycle|protein tyrosine phosphatase activity|protein binding	rno04110,rno04114,rno04914,rno05206	Cell cycle|Oocyte meiosis|Progesterone-mediated oocyte maturation|MicroRNAs in cancer
Cdc45	0.000684561	1.31094	Up	cell division cycle 45	GO:1900087,GO:0003697,GO:1902977,GO:0005634,GO:0005656,GO:0005813,GO:0006267,GO:0006270,GO:0031261,GO:0031298,GO:0031938,GO:0032508,GO:0000727,GO:0043138,GO:0003682,GO:0051301,GO:0003688	positive regulation of G1/S transition of mitotic cell cycle|single-stranded DNA binding|mitotic DNA replication preinitiation complex assembly|nucleus|nuclear pre-replicative complex|centrosome|pre-replicative complex assembly involved in nuclear cell cycle DNA replication|DNA replication initiation|DNA replication preinitiation complex|replication fork protection complex|regulation of chromatin…	rno04110	Cell cycle
Cdc6	5.4583e-05	2.24823	Up	cell division cycle 6	GO:0051233,GO:0003682,GO:0051301,GO:0005515,GO:0051984,GO:0005575,GO:0005634,GO:0005730,GO:0005737,GO:0005819,GO:1904117,GO:0006270,GO:1904385,GO:0019900,GO:0030071,GO:0032467,GO:0000278,GO:0045737,GO:0000922,GO:0048146,GO:0003674	spindle midzone|chromatin binding|cell division|protein binding|positive regulation of chromosome segregation|cellular_component|nucleus|nucleolus|cytoplasm|spindle|cellular response to vasopressin|DNA replication initiation|cellular response to angiotensin|kinase binding|regulation of mitotic metaphase/anaphase transition|positive regulation of cytokinesis|mitotic cell cycle|positive regulation …	rno04110	Cell cycle
Cdca2	0.0136079	1.50225	Up	cell division cycle associated 2	GO:0005829,GO:0007059,GO:0035307,GO:0051301,GO:0005654,GO:0005694	cytosol|chromosome segregation|positive regulation of protein dephosphorylation|cell division|nucleoplasm|chromosome
Cdca3	0.0089694	1.35844	Up	cell division cycle associated 3	GO:0051301,GO:0005829,GO:0005913,GO:0016567	cell division|cytosol|cell-cell adherens junction|protein ubiquitination
Cdca5	0.0356507	1.93467	Up	cell division cycle associated 5	GO:0008278,GO:0003682,GO:0005634,GO:0031536,GO:0005654,GO:0005737,GO:0006302,GO:0007064,GO:0071922,GO:0007076,GO:0000278,GO:0007080,GO:0000785,GO:0000790	cohesin complex|chromatin binding|nucleus|positive regulation of exit from mitosis|nucleoplasm|cytoplasm|double-strand break repair|mitotic sister chromatid cohesion|regulation of cohesin loading|mitotic chromosome condensation|mitotic cell cycle|mitotic metaphase plate congression|chromatin|nuclear chromatin	rno05206	MicroRNAs in cancer
Cdca7	2.5084e-05	1.1599	Up	cell division cycle associated 7	GO:0005654,GO:0005829,GO:0006351,GO:0006355,GO:0006915,GO:0042127,GO:0005634	nucleoplasm|cytosol|transcription, DNA-templated|regulation of transcription, DNA-templated|apoptotic process|regulation of cell proliferation|nucleus
Cdca7l	0.00967299	0.85644	Up	cell division cycle associated 7 like	GO:0005634,GO:0005730,GO:0005829,GO:0006351,GO:0006355,GO:0008284,GO:0001650	nucleus|nucleolus|cytosol|transcription, DNA-templated|regulation of transcription, DNA-templated|positive regulation of cell proliferation|fibrillar center
Cdca8	0.000543881	0.977728	Up	cell division cycle associated 8	GO:0045171,GO:0005634,GO:0051233,GO:0005730,GO:0051276,GO:0005737,GO:0007080,GO:0010369,GO:0030496,GO:0051301,GO:0032133,GO:0032991,GO:0000070,GO:0000775	intercellular bridge|nucleus|spindle midzone|nucleolus|chromosome organization|cytoplasm|mitotic metaphase plate congression|chromocenter|midbody|cell division|chromosome passenger complex|protein-containing complex|mitotic sister chromatid segregation|chromosome, centromeric region
Cdh3	0.00397278	-1.32578	Down	cadherin 3	GO:0005886,GO:0005913,GO:0007043,GO:0007156,GO:0007275,GO:0042493,GO:0008092,GO:0042803,GO:0009986,GO:0043568,GO:0010628,GO:0044331,GO:0045296,GO:0048023,GO:0051796,GO:0060070,GO:0060901,GO:0098609,GO:0000902,GO:0001895,GO:0003674,GO:0005509,GO:0005737,GO:0010838,GO:0016021,GO:0016339,GO:0016342,GO:0022405,GO:0031424,GO:0032773,GO:1902910,GO:0032912,GO:0034332,GO:0042060	plasma membrane|cell-cell adherens junction|cell-cell junction assembly|homophilic cell adhesion via plasma membrane adhesion molecules|multicellular organism development|response to drug|cytoskeletal protein binding|protein homodimerization activity|cell surface|positive regulation of insulin-like growth factor receptor signaling pathway|positive regulation of gene expression|cell-cell adhesion …	rno04514	Cell adhesion molecules (CAMs)
Cdk1	8.76865e-05	1.77102	Up	cyclin-dependent kinase 1	GO:0004693,GO:0005515,GO:0005524,GO:0005634,GO:0005737,GO:0007569,GO:0008283,GO:0005759,GO:0008353,GO:0005813,GO:0009636,GO:0010243,GO:0010468,GO:0010628,GO:0030332,GO:0010971,GO:0014070,GO:0030496,GO:0014075,GO:0030544,GO:0030855,GO:0031100,GO:0033160,GO:0000226,GO:0048678,GO:0034501,GO:0000278,GO:0051301,GO:0035173,GO:0000307,GO:0051445,GO:0003682,GO:0055015,GO:0004672,GO:0060045,GO:0004674,GO:…	cyclin-dependent protein serine/threonine kinase activity|protein binding|ATP binding|nucleus|cytoplasm|cell aging|cell proliferation|mitochondrial matrix|RNA polymerase II carboxy-terminal domain kinase activity|centrosome|response to toxic substance|response to organonitrogen compound|regulation of gene expression|positive regulation of gene expression|cyclin binding|positive regulation of G2/M…	rno04110,rno04114,rno04115,rno04218,rno04540,rno04914,rno05203,rno05168,rno05169	Cell cycle|Oocyte meiosis|p53 signaling pathway|Cellular senescence|Gap junction|Progesterone-mediated oocyte maturation|Viral carcinogenesis|Herpes simplex infection|Epstein-Barr virus infection
Cdkn1a	3.56488e-05	0.75335	Up	cyclin-dependent kinase inhibitor 1A	GO:0005634,GO:0005654,GO:0005730,GO:0005737,GO:0005829,GO:0006974,GO:0014070,GO:0006977,GO:0016310,GO:0006978,GO:0016604,GO:0007050,GO:0019901,GO:0019912,GO:0030308,GO:0044877,GO:0030332,GO:0030890,GO:0031100,GO:0045736,GO:0045860,GO:0046685,GO:0048146,GO:0000079,GO:1904030,GO:0048471,GO:0000082,GO:1904031,GO:0051384,GO:0000086,GO:2000134,GO:0051412,GO:0000307,GO:2000278,GO:0004693,GO:2000379,GO:…	nucleus|nucleoplasm|nucleolus|cytoplasm|cytosol|cellular response to DNA damage stimulus|response to organic cyclic compound|DNA damage response, signal transduction by p53 class mediator resulting in cell cycle arrest|phosphorylation|DNA damage response, signal transduction by p53 class mediator resulting in transcription of p21 class mediator|nuclear body|cell cycle arrest|protein kinase bindin…	rno04012,rno04630,rno04066,rno04068,rno04151,rno04110,rno04115,rno04218,rno04921,rno05200,rno05202,rno05206,rno05205,rno05203,rno05210,rno05212,rno05225,rno05226,rno05214,rno05216,rno05220,rno05217,rno05218,rno05211,rno05219,rno05215,rno05213,rno05224,rno05222,rno05223,rno04934,rno05166,rno05161,rno05160,rno05167,rno05169,rno05165,rno01524,rno01522	ErbB signaling pathway|Jak-STAT signaling pathway|HIF-1 signaling pathway|FoxO signaling pathway|PI3K-Akt signaling pathway|Cell cycle|p53 signaling pathway|Cellular senescence|Oxytocin signaling pathway|Pathways in cancer|Transcriptional misregulation in cancers|MicroRNAs in cancer|Proteoglycans in cancer|Viral carcinogenesis|Colorectal cancer|Pancreatic cancer|Hepatocellular carcinoma|Gastric c…
Cdkn3	0.0473604	1.16079	Up	cyclin-dependent kinase inhibitor 3	GO:0048471,GO:0004722,GO:0004725,GO:0005634,GO:0005737,GO:0005829,GO:0007050,GO:0008138,GO:0008150,GO:0000082,GO:0035335,GO:0003674	perinuclear region of cytoplasm|protein serine/threonine phosphatase activity|protein tyrosine phosphatase activity|nucleus|cytoplasm|cytosol|cell cycle arrest|protein tyrosine/serine/threonine phosphatase activity|biological_process|G1/S transition of mitotic cell cycle|peptidyl-tyrosine dephosphorylation|molecular_function
Cdt1	1.43948e-05	1.4305	Up	chromatin licensing and DNA replication factor 1	GO:0072708,GO:0031334,GO:0000278,GO:1902426,GO:0033044,GO:0000776,GO:1902595,GO:0033262,GO:0003677,GO:1905341,GO:0003682,GO:0005634,GO:0005737,GO:0035563,GO:0006260,GO:1905342,GO:0051276,GO:0007059,GO:2000105,GO:0051301,GO:0016604,GO:2001178,GO:0051315,GO:0000076,GO:0051383,GO:0030174,GO:0071163	response to sorbitol|positive regulation of protein complex assembly|mitotic cell cycle|deactivation of mitotic spindle assembly checkpoint|regulation of chromosome organization|kinetochore|regulation of DNA replication origin binding|regulation of nuclear cell cycle DNA replication|DNA binding|negative regulation of protein localization to kinetochore|chromatin binding|nucleus|cytoplasm|positive…
Cebpd	2.91845e-09	1.26211	Up	CCAAT/enhancer binding protein delta	GO:0045669,GO:0001077,GO:0045892,GO:0002244,GO:0045944,GO:0003677,GO:0005634,GO:0005654,GO:0006357,GO:0046982,GO:0006366,GO:0048839,GO:0042803,GO:0043565,GO:0000978,GO:0044212,GO:0045444	positive regulation of osteoblast differentiation|transcriptional activator activity, RNA polymerase II proximal promoter sequence-specific DNA binding|negative regulation of transcription, DNA-templated|hematopoietic progenitor cell differentiation|positive regulation of transcription by RNA polymerase II|DNA binding|nucleus|nucleoplasm|regulation of transcription by RNA polymerase II|protein he…
Cebpe	0.0458067	3.51916	Up	CCAAT/enhancer binding protein epsilon	GO:0045944,GO:0005575,GO:0046982,GO:0005634,GO:0071222,GO:0005654,GO:0006366,GO:0006909,GO:0010628,GO:0030099,GO:0030225,GO:0030851,GO:0042089,GO:0000978,GO:0042742,GO:0001077,GO:0042803,GO:0003677	positive regulation of transcription by RNA polymerase II|cellular_component|protein heterodimerization activity|nucleus|cellular response to lipopolysaccharide|nucleoplasm|transcription by RNA polymerase II|phagocytosis|positive regulation of gene expression|myeloid cell differentiation|macrophage differentiation|granulocyte differentiation|cytokine biosynthetic process|RNA polymerase II proxima…	rno05202,rno05221	Transcriptional misregulation in cancers|Acute myeloid leukemia
Cela1	0.040201	1.36992	Up	chymotrypsin-like elastase family, member 1	GO:0046872,GO:0035264,GO:0004252,GO:0048771,GO:0042127,GO:0005615,GO:0006508,GO:0055123,GO:0006954,GO:0009791,GO:0045595,GO:0060309,GO:0016055,GO:0045766,GO:0061113,GO:0031017,GO:0000122,GO:0045944	metal ion binding|multicellular organism growth|serine-type endopeptidase activity|tissue remodeling|regulation of cell proliferation|extracellular space|proteolysis|digestive system development|inflammatory response|post-embryonic development|regulation of cell differentiation|elastin catabolic process|Wnt signaling pathway|positive regulation of angiogenesis|pancreas morphogenesis|exocrine panc…
Cenpa	0.0119882	2.20248	Up	centromere protein A	GO:0051382,GO:0000778,GO:0071459,GO:0000780,GO:0000786,GO:0000788,GO:0000939,GO:0005634,GO:0005654,GO:0006334,GO:0031492,GO:0000132,GO:0031618,GO:0000281,GO:0046982,GO:0000775	kinetochore assembly|condensed nuclear chromosome kinetochore|protein localization to chromosome, centromeric region|condensed nuclear chromosome, centromeric region|nucleosome|nuclear nucleosome|condensed chromosome inner kinetochore|nucleus|nucleoplasm|nucleosome assembly|nucleosomal DNA binding|establishment of mitotic spindle orientation|nuclear pericentric heterochromatin|mitotic cytokinesis…
Cenpf	0.018609	1.47327	Up	centromere protein F	GO:0042803,GO:0008022,GO:0000776,GO:0045120,GO:0008134,GO:0000922,GO:0045892,GO:0010389,GO:0000940,GO:0051310,GO:0001822,GO:0005634,GO:0005635,GO:0005654,GO:0015031,GO:0070840,GO:0016202,GO:0005737,GO:0097539,GO:0016363,GO:0005813,GO:0021591,GO:0005819,GO:0000278,GO:0030496,GO:0005930,GO:0000775,GO:0036064,GO:0007059	protein homodimerization activity|protein C-terminus binding|kinetochore|pronucleus|transcription factor binding|spindle pole|negative regulation of transcription, DNA-templated|regulation of G2/M transition of mitotic cell cycle|condensed chromosome outer kinetochore|metaphase plate congression|kidney development|nucleus|nuclear envelope|nucleoplasm|protein transport|dynein complex binding|regul…
Cenph	0.0141497	1.95848	Up	centromere protein H	GO:0005730,GO:0043515,GO:0051382,GO:0000776,GO:0005634	nucleolus|kinetochore binding|kinetochore assembly|kinetochore|nucleus
Cenpo	0.0346774	0.798697	Up	centromere protein O	GO:0000776,GO:0034508	kinetochore|centromere complex assembly
Cenpt	2.18415e-07	2.62139	Up	centromere protein T	GO:0051276,GO:0000775,GO:0000776,GO:0051301,GO:0000777,GO:0000788,GO:0003677,GO:0005634,GO:0051382,GO:0007059,GO:1903394,GO:0016604,GO:0000278,GO:0042393,GO:0046982	chromosome organization|chromosome, centromeric region|kinetochore|cell division|condensed chromosome kinetochore|nuclear nucleosome|DNA binding|nucleus|kinetochore assembly|chromosome segregation|protein localization to kinetochore involved in kinetochore assembly|nuclear body|mitotic cell cycle|histone binding|protein heterodimerization activity
Cenpu	0.0176731	1.90807	Up	centromere protein U	GO:0005815,GO:0006351,GO:0006355,GO:0043009,GO:0000777,GO:0005634,GO:0005737	microtubule organizing center|transcription, DNA-templated|regulation of transcription, DNA-templated|chordate embryonic development|condensed chromosome kinetochore|nucleus|cytoplasm
Cfap100	0.00125174	-1.17102	Down	cilia and flagella associated protein 100
Cfap43	0.0190038	-0.786919	Down	cilia and flagella associated protein 43
Cfd	0.0316811	0.825112	Up	complement factor D	GO:0005615,GO:0006508,GO:0006957,GO:0007219,GO:0004175,GO:0004252	extracellular space|proteolysis|complement activation, alternative pathway|Notch signaling pathway|endopeptidase activity|serine-type endopeptidase activity	rno04610,rno05150	Complement and coagulation cascades|Staphylococcus aureus infection
Cfh	6.93812e-09	0.714525	Up	complement factor H	GO:0071346,GO:0005615,GO:0005634,GO:0005737,GO:0005886,GO:0006956,GO:0008201,GO:0030449,GO:0043395,GO:0045919,GO:0001851,GO:0070301,GO:0003674,GO:0071222	cellular response to interferon-gamma|extracellular space|nucleus|cytoplasm|plasma membrane|complement activation|heparin binding|regulation of complement activation|heparan sulfate proteoglycan binding|positive regulation of cytolysis|complement component C3b binding|cellular response to hydrogen peroxide|molecular_function|cellular response to lipopolysaccharide	rno04610,rno05150	Complement and coagulation cascades|Staphylococcus aureus infection
Ch25h	0.0103025	0.94246	Up	cholesterol 25-hydroxylase	GO:0035754,GO:0005506,GO:0055114,GO:0005789,GO:0006629,GO:0008203,GO:0008395,GO:0016020,GO:0016021,GO:0016126,GO:0000254,GO:0016491,GO:0001567	B cell chemotaxis|iron ion binding|oxidation-reduction process|endoplasmic reticulum membrane|lipid metabolic process|cholesterol metabolic process|steroid hydroxylase activity|membrane|integral component of membrane|sterol biosynthetic process|C-4 methylsterol oxidase activity|oxidoreductase activity|cholesterol 25-hydroxylase activity	rno00120	Primary bile acid biosynthesis
Chaf1b	0.00481045	0.807763	Up	chromatin assembly factor 1 subunit B	GO:0006334,GO:0006335,GO:0031497,GO:0032991,GO:0033186,GO:0042393,GO:0000790,GO:0005634,GO:0005654	nucleosome assembly|DNA replication-dependent nucleosome assembly|chromatin assembly|protein-containing complex|CAF-1 complex|histone binding|nuclear chromatin|nucleus|nucleoplasm
Chdh	2.44684e-07	0.900592	Up	choline dehydrogenase	GO:0050660,GO:0055114,GO:0005743,GO:0008812,GO:0019285	flavin adenine dinucleotide binding|oxidation-reduction process|mitochondrial inner membrane|choline dehydrogenase activity|glycine betaine biosynthetic process from choline	rno00260	Glycine, serine and threonine metabolism
Chek1	0.0444147	0.909111	Up	checkpoint kinase 1	GO:0004672,GO:0004674,GO:0005515,GO:0005524,GO:0006468,GO:0005575,GO:0006915,GO:0005634,GO:0006974,GO:0006975,GO:0006997,GO:0035407,GO:0007093,GO:0035556,GO:0010468,GO:0042127,GO:0010569,GO:0043231,GO:0045787,GO:0045839,GO:0000077,GO:0046602,GO:0000086,GO:0048096,GO:0000781,GO:0000785,GO:0000794,GO:0001833,GO:0005654,GO:0005657,GO:0005737,GO:0005813,GO:0006281,GO:0010767,GO:0010972,GO:0018107,GO:…	protein kinase activity|protein serine/threonine kinase activity|protein binding|ATP binding|protein phosphorylation|cellular_component|apoptotic process|nucleus|cellular response to DNA damage stimulus|DNA damage induced protein phosphorylation|nucleus organization|histone H3-T11 phosphorylation|mitotic cell cycle checkpoint|intracellular signal transduction|regulation of gene expression|regulat…	rno04110,rno04115,rno04218,rno05203,rno05166	Cell cycle|p53 signaling pathway|Cellular senescence|Viral carcinogenesis|HTLV-I infection
Chi3l1	9.1301e-08	0.737058	Up	chitinase 3 like 1	GO:0005737,GO:0005783,GO:0005975,GO:0006032,GO:0006915,GO:0030324,GO:0006954,GO:0034612,GO:0007250,GO:0045766,GO:0048471,GO:0051897,GO:0070374,GO:0003674,GO:0004568,GO:0005576,GO:0005615,GO:0008061,GO:0009612,GO:0010800,GO:0070555,GO:0030246,GO:0070741,GO:0071347,GO:0071356,GO:0072606	cytoplasm|endoplasmic reticulum|carbohydrate metabolic process|chitin catabolic process|apoptotic process|lung development|inflammatory response|response to tumor necrosis factor|activation of NF-kappaB-inducing kinase activity|positive regulation of angiogenesis|perinuclear region of cytoplasm|positive regulation of protein kinase B signaling|positive regulation of ERK1 and ERK2 cascade|molecula…
Ciita	2.07636e-05	2.4008	Up	class II, major histocompatibility complex, transactivator	GO:0046677,GO:0044877,GO:0005524,GO:0071257,GO:0045345,GO:0005575,GO:0071346,GO:0045348,GO:0005737,GO:0071360,GO:0006954,GO:0007568,GO:0008022,GO:0009986,GO:0016605,GO:0045892,GO:0023052,GO:0045893,GO:0033613,GO:0045944,GO:0034341,GO:0000122,GO:0035556,GO:0044212,GO:0003674	response to antibiotic|protein-containing complex binding|ATP binding|cellular response to electrical stimulus|positive regulation of MHC class I biosynthetic process|cellular_component|cellular response to interferon-gamma|positive regulation of MHC class II biosynthetic process|cytoplasm|cellular response to exogenous dsRNA|inflammatory response|aging|protein C-terminus binding|cell surface|PML…	rno04612,rno05340,rno05152,rno05164,rno05145	Antigen processing and presentation|Primary immunodeficiency|Tuberculosis|Influenza A|Toxoplasmosis
Cilp2	0.00141021	-0.905972	Down	cartilage intermediate layer protein 2	GO:0005575,GO:0008150,GO:0003674,GO:0004035,GO:0004551	cellular_component|biological_process|molecular_function|alkaline phosphatase activity|nucleotide diphosphatase activity
Cish	0.00383435	0.781063	Up	cytokine inducible SH2-containing protein	GO:0005886,GO:0006469,GO:0007205,GO:0016567,GO:0019221,GO:0035556,GO:0040008,GO:0046426,GO:0046627,GO:0004860,GO:0005622,GO:0005737	plasma membrane|negative regulation of protein kinase activity|protein kinase C-activating G-protein coupled receptor signaling pathway|protein ubiquitination|cytokine-mediated signaling pathway|intracellular signal transduction|regulation of growth|negative regulation of JAK-STAT cascade|negative regulation of insulin receptor signaling pathway|protein kinase inhibitor activity|intracellular|cyt…	rno04630,rno04917	Jak-STAT signaling pathway|Prolactin signaling pathway
Ckap2	0.0309541	1.07461	Up	cytoskeleton associated protein 2	GO:0005829,GO:0005881,GO:0007026,GO:0015630,GO:0045944,GO:0000281,GO:0005813	cytosol|cytoplasmic microtubule|negative regulation of microtubule depolymerization|microtubule cytoskeleton|positive regulation of transcription by RNA polymerase II|mitotic cytokinesis|centrosome
Ckap2l	0.000339417	1.84242	Up	cytoskeleton associated protein 2-like	GO:0072686,GO:0005813,GO:0005829	mitotic spindle|centrosome|cytosol
Cks2	0.0446008	1.22877	Up	CDC28 protein kinase regulatory subunit 2	GO:0045737,GO:0005575,GO:0045893,GO:0006357,GO:0051301,GO:0007127,GO:0007346,GO:0008150,GO:0008283,GO:0016301,GO:0061575,GO:0016310,GO:0019005,GO:0019901,GO:0042393,GO:0000307,GO:0043130,GO:0003674,GO:0044772,GO:0003682	positive regulation of cyclin-dependent protein serine/threonine kinase activity|cellular_component|positive regulation of transcription, DNA-templated|regulation of transcription by RNA polymerase II|cell division|meiosis I|regulation of mitotic cell cycle|biological_process|cell proliferation|kinase activity|cyclin-dependent protein serine/threonine kinase activator activity|phosphorylation|SCF…	rno05200,rno05222	Pathways in cancer|Small cell lung cancer
Clca4l	8.47352e-05	2.30785	Up	chloride channel calcium activated 4-like	GO:0005229,GO:0005887,GO:1902476	intracellular calcium activated chloride channel activity|integral component of plasma membrane|chloride transmembrane transport	rno04924,rno04972	Renin secretion|Pancreatic secretion
Clcf1	2.281e-06	2.37711	Up	cardiotrophin-like cytokine factor 1	GO:0097059,GO:0030890,GO:0005125,GO:0042531,GO:0005127,GO:0005576,GO:0005622,GO:0043524,GO:0007166,GO:0046982,GO:0048295,GO:0007259,GO:0048711,GO:0008284,GO:0002639,GO:0097058,GO:0010469,GO:0005102,GO:0030183	CNTFR-CLCF1 complex|positive regulation of B cell proliferation|cytokine activity|positive regulation of tyrosine phosphorylation of STAT protein|ciliary neurotrophic factor receptor binding|extracellular region|intracellular|negative regulation of neuron apoptotic process|cell surface receptor signaling pathway|protein heterodimerization activity|positive regulation of isotype switching to IgE i…	rno04060	Cytokine-cytokine receptor interaction
Cldn1	0.00767075	-0.897879	Down	claudin 1	GO:0007568,GO:0008065,GO:0009636,GO:0016323,GO:0016324,GO:0016328,GO:0061436,GO:0016338,GO:0061772,GO:0070673,GO:0070830,GO:0071284,GO:0071346,GO:0071356,GO:0071548,GO:0071560,GO:0001618,GO:0005198,GO:0005737,GO:0005886,GO:0005887,GO:0005923,GO:0030054,GO:0032496,GO:0042538,GO:0042802,GO:0045216,GO:0045471,GO:0090557,GO:0046718,GO:0097421,GO:0051260,GO:1903348,GO:0051291,GO:1903545	aging|establishment of blood-nerve barrier|response to toxic substance|basolateral plasma membrane|apical plasma membrane|lateral plasma membrane|establishment of skin barrier|calcium-independent cell-cell adhesion via plasma membrane cell-adhesion molecules|drug transport across blood-nerve barrier|response to interleukin-18|bicellular tight junction assembly|cellular response to lead ion|cellul…	rno04514,rno04530,rno04670,rno05160	Cell adhesion molecules (CAMs)|Tight junction|Leukocyte transendothelial migration|Hepatitis C
Cldn10	5.92555e-05	-0.697601	Down	claudin 10	GO:0005923,GO:0016021,GO:0043269,GO:0005198,GO:0005737,GO:0005886	bicellular tight junction|integral component of membrane|regulation of ion transport|structural molecule activity|cytoplasm|plasma membrane	rno04514,rno04530,rno04670,rno05160	Cell adhesion molecules (CAMs)|Tight junction|Leukocyte transendothelial migration|Hepatitis C
Cldn19	0.000290742	-0.90492	Down	claudin 19	GO:0005923,GO:0016021,GO:0016323,GO:0019227,GO:0030054,GO:0043296,GO:0043297,GO:0005198,GO:0005634,GO:0005737	bicellular tight junction|integral component of membrane|basolateral plasma membrane|neuronal action potential propagation|cell junction|apical junction complex|apical junction assembly|structural molecule activity|nucleus|cytoplasm	rno04514,rno04530,rno04670,rno05160	Cell adhesion molecules (CAMs)|Tight junction|Leukocyte transendothelial migration|Hepatitis C
Cldn2	0.0150143	-2.03033	Down	claudin 2	GO:0016021,GO:0016338,GO:0042802,GO:0005198,GO:0005886,GO:0005923	integral component of membrane|calcium-independent cell-cell adhesion via plasma membrane cell-adhesion molecules|identical protein binding|structural molecule activity|plasma membrane|bicellular tight junction	rno04514,rno04530,rno04670,rno05160	Cell adhesion molecules (CAMs)|Tight junction|Leukocyte transendothelial migration|Hepatitis C
Cldn23	0.00527916	1.41133	Up	claudin 23	GO:0016021,GO:0005198,GO:0005886,GO:0005923	integral component of membrane|structural molecule activity|plasma membrane|bicellular tight junction	rno04514,rno04530,rno04670,rno05160	Cell adhesion molecules (CAMs)|Tight junction|Leukocyte transendothelial migration|Hepatitis C
Clec10a	0.0130333	0.654774	Up	C-type lectin domain family 10, member A	GO:0002248,GO:0016021,GO:0030246	connective tissue replacement involved in inflammatory response wound healing|integral component of membrane|carbohydrate binding
Clec12a	1.84561e-10	3.65458	Up	C-type lectin domain family 12, member A	GO:0016021	integral component of membrane
Clec18a	0.000151965	-1.92028	Down	C-type lectin domain family 18, member A	GO:0030247,GO:0005615	polysaccharide binding|extracellular space
Clec4a1	1.76162e-08	1.87529	Up	C-type lectin domain family 4, member A1	GO:0016021,GO:0030246	integral component of membrane|carbohydrate binding
Clec4a2	1.82386e-06	Inf	Up	C-type lectin domain family 4, member A2	GO:0016021,GO:0030246	integral component of membrane|carbohydrate binding
Clec4a3	0.00418248	1.67749	Up	C-type lectin domain family 4, member A3	GO:0016021,GO:0030246	integral component of membrane|carbohydrate binding
Clec4d	0.000310167	5.52276	Up	C-type lectin domain family 4, member D	GO:0002292,GO:0005886,GO:0016021,GO:0030246,GO:0034987,GO:0038094,GO:0042742,GO:0002250,GO:0045087	T cell differentiation involved in immune response|plasma membrane|integral component of membrane|carbohydrate binding|immunoglobulin receptor binding|Fc-gamma receptor signaling pathway|defense response to bacterium|adaptive immune response|innate immune response	rno04625	C-type lectin receptor signaling pathway
Clec4e	6.1225e-05	6.40193	Up	C-type lectin domain family 4, member E	GO:0050715,GO:0006955,GO:0016021,GO:0030246,GO:0038023,GO:0038094,GO:0042742,GO:0045087,GO:0002292	positive regulation of cytokine secretion|immune response|integral component of membrane|carbohydrate binding|signaling receptor activity|Fc-gamma receptor signaling pathway|defense response to bacterium|innate immune response|T cell differentiation involved in immune response	rno04625,rno05152	C-type lectin receptor signaling pathway|Tuberculosis
Clec5a	0.0352568	1.49925	Up	C-type lectin domain family 5, member A	GO:0005829,GO:0005886,GO:0009986,GO:0016021,GO:0030099,GO:0030246,GO:0033033,GO:0043066,GO:0045087,GO:0046718,GO:0001618,GO:0050715,GO:0002076	cytosol|plasma membrane|cell surface|integral component of membrane|myeloid cell differentiation|carbohydrate binding|negative regulation of myeloid cell apoptotic process|negative regulation of apoptotic process|innate immune response|viral entry into host cell|virus receptor activity|positive regulation of cytokine secretion|osteoblast development
Clec7a	2.691e-26	6.19714	Up	C-type lectin domain family 7, member A	GO:0006910,GO:0008037,GO:0008329,GO:0016021,GO:0030246,GO:0043231,GO:0002221,GO:0005654	phagocytosis, recognition|cell recognition|signaling pattern recognition receptor activity|integral component of membrane|carbohydrate binding|intracellular membrane-bounded organelle|pattern recognition receptor signaling pathway|nucleoplasm	rno04145,rno04625,rno05152	Phagosome|C-type lectin receptor signaling pathway|Tuberculosis
Clic1	6.45936e-09	2.03595	Up	chloride intracellular channel 1	GO:1902476,GO:0031965,GO:0005254,GO:0034707,GO:0005634,GO:0034765,GO:0005635,GO:0005737,GO:0045296,GO:0045669,GO:0005739,GO:0048471,GO:0005886,GO:0051726,GO:0006749,GO:0004364,GO:0051881,GO:0006821,GO:0005247,GO:0070062	chloride transmembrane transport|nuclear membrane|chloride channel activity|chloride channel complex|nucleus|regulation of ion transmembrane transport|nuclear envelope|cytoplasm|cadherin binding|positive regulation of osteoblast differentiation|mitochondrion|perinuclear region of cytoplasm|plasma membrane|regulation of cell cycle|glutathione metabolic process|glutathione transferase activity|regu…
Clic4	0.000376809	0.677875	Up	chloride intracellular channel 4	GO:0005254,GO:0005515,GO:0005622,GO:0005634,GO:0005737,GO:0005911,GO:0005739,GO:0006749,GO:0006821,GO:0007035,GO:0009566,GO:0030659,GO:0009986,GO:0031982,GO:0034707,GO:0015630,GO:0034765,GO:0035264,GO:0044877,GO:0001525,GO:0045177,GO:0048471,GO:0001886,GO:0004364,GO:0005244,GO:0005783,GO:0005813,GO:0005829,GO:0005886,GO:0016021,GO:0005902,GO:0016363,GO:0030216,GO:0030336,GO:0048754,GO:0030496,GO:…	chloride channel activity|protein binding|intracellular|nucleus|cytoplasm|cell-cell junction|mitochondrion|glutathione metabolic process|chloride transport|vacuolar acidification|fertilization|cytoplasmic vesicle membrane|cell surface|vesicle|chloride channel complex|microtubule cytoskeleton|regulation of ion transmembrane transport|multicellular organism growth|protein-containing complex binding…
Clic6	0.0230849	-1.89843	Down	chloride intracellular channel 6	GO:1902476,GO:0005254,GO:0005634,GO:0005737,GO:0005886,GO:0006749,GO:0008022,GO:0031749,GO:0031750,GO:0031751,GO:0034707,GO:0004364,GO:0034765,GO:0005244,GO:0042803	chloride transmembrane transport|chloride channel activity|nucleus|cytoplasm|plasma membrane|glutathione metabolic process|protein C-terminus binding|D2 dopamine receptor binding|D3 dopamine receptor binding|D4 dopamine receptor binding|chloride channel complex|glutathione transferase activity|regulation of ion transmembrane transport|voltage-gated ion channel activity|protein homodimerization ac…
Clmp	3.59217e-07	-0.590443	Down	CXADR-like membrane protein	GO:0005886,GO:0005923,GO:0008150,GO:0016020,GO:0016021,GO:0048565,GO:0003674,GO:0005881	plasma membrane|bicellular tight junction|biological_process|membrane|integral component of membrane|digestive tract development|molecular_function|cytoplasmic microtubule
Cmc1	0.00622848	0.673579	Up	C-x(9)-C motif containing 1	GO:0005739,GO:0008150,GO:0003674,GO:0005575	mitochondrion|biological_process|molecular_function|cellular_component
Cmklr1	0.00520341	0.88856	Up	chemerin chemokine-like receptor 1	GO:0050848,GO:0032088,GO:0005886,GO:0032695,GO:0006935,GO:0007186,GO:0045600,GO:0010759,GO:0016021,GO:0001637,GO:0004930	regulation of calcium-mediated signaling|negative regulation of NF-kappaB transcription factor activity|plasma membrane|negative regulation of interleukin-12 production|chemotaxis|G-protein coupled receptor signaling pathway|positive regulation of fat cell differentiation|positive regulation of macrophage chemotaxis|integral component of membrane|G-protein coupled chemoattractant receptor activit…
Cmtm3	0.00196752	0.808866	Up	CKLF-like MARVEL transmembrane domain containing 3	GO:0050861,GO:0005737,GO:0016021,GO:0031965	positive regulation of B cell receptor signaling pathway|cytoplasm|integral component of membrane|nuclear membrane
Cmtm7	0.000289326	0.990405	Up	CKLF-like MARVEL transmembrane domain containing 7	GO:0002337,GO:0016021	B-1a B cell differentiation|integral component of membrane
Cnn2	1.65824e-07	1.90624	Up	calponin 2	GO:0010628,GO:0030097,GO:0030336,GO:0031032,GO:0032970,GO:0042060,GO:0042127,GO:0045296,GO:0050765,GO:0071260,GO:0001725,GO:0003779,GO:0005516	positive regulation of gene expression|hemopoiesis|negative regulation of cell migration|actomyosin structure organization|regulation of actin filament-based process|wound healing|regulation of cell proliferation|cadherin binding|negative regulation of phagocytosis|cellular response to mechanical stimulus|stress fiber|actin binding|calmodulin binding
Cnn3	4.6975e-12	0.656315	Up	calponin 3	GO:0043197,GO:0005829,GO:0098609,GO:0005874,GO:0098641,GO:0005884,GO:0005913,GO:0008017,GO:0014069,GO:0015629,GO:0030425,GO:0030674,GO:0030855,GO:0031032,GO:0003779,GO:0032780,GO:0005516,GO:0043025	dendritic spine|cytosol|cell-cell adhesion|microtubule|cadherin binding involved in cell-cell adhesion|actin filament|cell-cell adherens junction|microtubule binding|postsynaptic density|actin cytoskeleton|dendrite|protein binding, bridging|epithelial cell differentiation|actomyosin structure organization|actin binding|negative regulation of ATPase activity|calmodulin binding|neuronal cell body
Col11a2	9.93177e-10	-0.616918	Down	collagen, type XI, alpha 2	GO:0002062,GO:0003674,GO:0005201,GO:0005575,GO:0005581,GO:0007605,GO:0030199,GO:0048705,GO:0051216,GO:0060021,GO:0060023,GO:0001501,GO:0001649,GO:0001894	chondrocyte differentiation|molecular_function|extracellular matrix structural constituent|cellular_component|collagen trimer|sensory perception of sound|collagen fibril organization|skeletal system morphogenesis|cartilage development|roof of mouth development|soft palate development|skeletal system development|osteoblast differentiation|tissue homeostasis	rno04974	Protein digestion and absorption
Col12a1	0.00292597	1.15531	Up	collagen type XII alpha 1 chain	GO:0005615,GO:0007155,GO:0031012,GO:0035987,GO:0005201,GO:0005576,GO:0005595	extracellular space|cell adhesion|extracellular matrix|endodermal cell differentiation|extracellular matrix structural constituent|extracellular region|collagen type XII trimer	rno04974	Protein digestion and absorption
Col13a1	4.88582e-08	1.69942	Up	collagen type XIII alpha 1 chain	GO:0005911,GO:0007160,GO:0008201,GO:0098609,GO:0001763,GO:0001958,GO:0005581	cell-cell junction|cell-matrix adhesion|heparin binding|cell-cell adhesion|morphogenesis of a branching structure|endochondral ossification|collagen trimer	rno04974	Protein digestion and absorption
Col15a1	0.0196549	1.42548	Up	collagen type XV alpha 1 chain	GO:0005615,GO:0007155,GO:0031012,GO:0005198,GO:0005581,GO:0005604	extracellular space|cell adhesion|extracellular matrix|structural molecule activity|collagen trimer|basement membrane	rno04974	Protein digestion and absorption
Col16a1	8.35262e-06	0.651473	Up	collagen type XVI alpha 1 chain	GO:0033622,GO:0033627,GO:0051894,GO:0071230,GO:0005178,GO:0007155,GO:0031012	integrin activation|cell adhesion mediated by integrin|positive regulation of focal adhesion assembly|cellular response to amino acid stimulus|integrin binding|cell adhesion|extracellular matrix
Col4a1	6.83485e-05	0.841845	Up	collagen type IV alpha 1 chain	GO:0061333,GO:0005575,GO:0071230,GO:0005576,GO:0071711,GO:0005587,GO:0005604,GO:0005615,GO:0007420,GO:0007528,GO:0030855,GO:0031012,GO:0038063,GO:0048407,GO:0001569,GO:0048514,GO:0003674,GO:0061304,GO:0005201	renal tubule morphogenesis|cellular_component|cellular response to amino acid stimulus|extracellular region|basement membrane organization|collagen type IV trimer|basement membrane|extracellular space|brain development|neuromuscular junction development|epithelial cell differentiation|extracellular matrix|collagen-activated tyrosine kinase receptor signaling pathway|platelet-derived growth factor…	rno04151,rno04512,rno04510,rno04926,rno04974,rno05200,rno05222,rno04933,rno05165,rno05146	PI3K-Akt signaling pathway|ECM-receptor interaction|Focal adhesion|Relaxin signaling pathway|Protein digestion and absorption|Pathways in cancer|Small cell lung cancer|AGE-RAGE signaling pathway in diabetic complications|Human papillomavirus infection|Amoebiasis
Col5a1	1.54469e-05	0.671157	Up	collagen, type V, alpha 1	GO:0005588,GO:0005604,GO:0005615,GO:0035313,GO:0007155,GO:0035989,GO:0008150,GO:0043394,GO:0043588,GO:0045112,GO:0001568,GO:0003007,GO:0005201,GO:0005576,GO:0005578,GO:0005581,GO:0008201,GO:0016477,GO:0030199,GO:0031012,GO:0048407,GO:0032964,GO:0048592,GO:0051128,GO:0097435,GO:1903225	collagen type V trimer|basement membrane|extracellular space|wound healing, spreading of epidermal cells|cell adhesion|tendon development|biological_process|proteoglycan binding|skin development|integrin biosynthetic process|blood vessel development|heart morphogenesis|extracellular matrix structural constituent|extracellular region|proteinaceous extracellular matrix|collagen trimer|heparin bindi…	rno04974	Protein digestion and absorption
Col6a1	3.57566e-06	0.855395	Up	collagen, type VI, alpha 1	GO:0005576,GO:0005578,GO:0005615,GO:0008150,GO:0031012,GO:0035987,GO:0042383,GO:0048407,GO:0070208,GO:0071230,GO:0003674,GO:0005575	extracellular region|proteinaceous extracellular matrix|extracellular space|biological_process|extracellular matrix|endodermal cell differentiation|sarcolemma|platelet-derived growth factor binding|protein heterotrimerization|cellular response to amino acid stimulus|molecular_function|cellular_component	rno04151,rno04512,rno04510,rno04974,rno05165	PI3K-Akt signaling pathway|ECM-receptor interaction|Focal adhesion|Protein digestion and absorption|Human papillomavirus infection
Col6a3	0.000810284	2.54476	Up	collagen type VI alpha 3 chain	GO:0005578,GO:0005581,GO:0005615,GO:0009749,GO:0031012,GO:0042383,GO:0003674,GO:0005575,GO:0005576	proteinaceous extracellular matrix|collagen trimer|extracellular space|response to glucose|extracellular matrix|sarcolemma|molecular_function|cellular_component|extracellular region	rno04151,rno04512,rno04510,rno04974,rno05165	PI3K-Akt signaling pathway|ECM-receptor interaction|Focal adhesion|Protein digestion and absorption|Human papillomavirus infection
Col7a1	0.00248581	1.36451	Up	collagen, type VII, alpha 1	GO:0008150,GO:0035987,GO:0042802,GO:0003674,GO:0005575,GO:0005604	biological_process|endodermal cell differentiation|identical protein binding|molecular_function|cellular_component|basement membrane	rno04974	Protein digestion and absorption
Col8a2	0.00654236	-1.26979	Down	collagen, type VIII, alpha 2	GO:0050673,GO:0005581,GO:0031012,GO:0048593	epithelial cell proliferation|collagen trimer|extracellular matrix|camera-type eye morphogenesis
Comp	0.0489305	2.32491	Up	cartilage oligomeric matrix protein	GO:0043066,GO:0006915,GO:0003417,GO:0007155,GO:0043395,GO:0008201,GO:0005201,GO:0005499,GO:0005509,GO:0005515,GO:0005518,GO:0060173,GO:0030198,GO:0005576,GO:0031012,GO:0005578,GO:0001968,GO:0005615,GO:0002020	negative regulation of apoptotic process|apoptotic process|growth plate cartilage development|cell adhesion|heparan sulfate proteoglycan binding|heparin binding|extracellular matrix structural constituent|vitamin D binding|calcium ion binding|protein binding|collagen binding|limb development|extracellular matrix organization|extracellular region|extracellular matrix|proteinaceous extracellular ma…	rno04151,rno04512,rno04145,rno04510,rno05165,rno05144	PI3K-Akt signaling pathway|ECM-receptor interaction|Phagosome|Focal adhesion|Human papillomavirus infection|Malaria
Cort	0.00023361	-0.773098	Down	cortistatin	GO:0010469,GO:0001664,GO:0031297,GO:0003682,GO:0003690,GO:0005184,GO:0036297,GO:0043240,GO:0005576,GO:0006312,GO:0045187,GO:0007193,GO:0000712,GO:0071821,GO:0007218	regulation of signaling receptor activity|G-protein coupled receptor binding|replication fork processing|chromatin binding|double-stranded DNA binding|neuropeptide hormone activity|interstrand cross-link repair|Fanconi anaemia nuclear complex|extracellular region|mitotic recombination|regulation of circadian sleep/wake cycle, sleep|adenylate cyclase-inhibiting G-protein coupled receptor signaling…	rno04080	Neuroactive ligand-receptor interaction
Cp	4.92894e-10	1.3705	Up	ceruloplasmin (ferroxidase)	GO:0007584,GO:0004322,GO:0015679,GO:0005507,GO:0030324,GO:0005615,GO:0046658,GO:0046688,GO:0005623,GO:0051087,GO:0006825,GO:0006879,GO:0001889,GO:0055114,GO:0007568	response to nutrient|ferroxidase activity|plasma membrane copper ion transport|copper ion binding|lung development|extracellular space|anchored component of plasma membrane|response to copper ion|cell|chaperone binding|copper ion transport|cellular iron ion homeostasis|liver development|oxidation-reduction process|aging	rno00860,rno04216	Porphyrin and chlorophyll metabolism|Ferroptosis
Crabp2	0.00337588	0.783775	Up	cellular retinoic acid binding protein 2	GO:0035115,GO:0002138,GO:0042573,GO:0005634,GO:0005654,GO:0005737,GO:0005783,GO:0048385,GO:0005829,GO:0048672,GO:0006869,GO:0008289,GO:0001972,GO:0016918,GO:0019841	embryonic forelimb morphogenesis|retinoic acid biosynthetic process|retinoic acid metabolic process|nucleus|nucleoplasm|cytoplasm|endoplasmic reticulum|regulation of retinoic acid receptor signaling pathway|cytosol|positive regulation of collateral sprouting|lipid transport|lipid binding|retinoic acid binding|retinal binding|retinol binding
Crb3	0.0239368	-0.731092	Down	crumbs 3, cell polarity complex component	GO:0016021,GO:0017124,GO:0019904,GO:0030054,GO:0032991,GO:0045177,GO:0045197,GO:0072659,GO:0005044,GO:0005886,GO:0007157	integral component of membrane|SH3 domain binding|protein domain specific binding|cell junction|protein-containing complex|apical part of cell|establishment or maintenance of epithelial cell apical/basal polarity|protein localization to plasma membrane|scavenger receptor activity|plasma membrane|heterophilic cell-cell adhesion via plasma membrane cell adhesion molecules	rno04530,rno05165	Tight junction|Human papillomavirus infection
Crybb1	0.0311697	-0.684797	Down	crystallin, beta B1	GO:0005212,GO:0007601	structural constituent of eye lens|visual perception
Csf1	3.01242e-06	0.671665	Up	colony stimulating factor 1	GO:0005615,GO:0005886,GO:0006954,GO:0007169,GO:0030225,GO:0008083,GO:0030278,GO:0030316,GO:0008283,GO:0030335,GO:0032270,GO:0045651,GO:0032946,GO:0045657,GO:0045672,GO:0045860,GO:0046579,GO:0001503,GO:0048471,GO:0001954,GO:0002158,GO:0048873,GO:0003006,GO:0005125,GO:0005157,GO:0008284,GO:0010469,GO:0010628,GO:0010744,GO:0010759,GO:0038145,GO:0040018,GO:0016021,GO:0042476,GO:0042488,GO:0042802,GO:…	extracellular space|plasma membrane|inflammatory response|transmembrane receptor protein tyrosine kinase signaling pathway|macrophage differentiation|growth factor activity|regulation of ossification|osteoclast differentiation|cell proliferation|positive regulation of cell migration|positive regulation of cellular protein metabolic process|positive regulation of macrophage differentiation|positiv…	rno04014,rno04015,rno04010,rno04668,rno04151,rno04060,rno04640,rno04380,rno05323	Ras signaling pathway|Rap1 signaling pathway|MAPK signaling pathway|TNF signaling pathway|PI3K-Akt signaling pathway|Cytokine-cytokine receptor interaction|Hematopoietic cell lineage|Osteoclast differentiation|Rheumatoid arthritis
Csf2ra	8.57452e-07	1.25136	Up	colony stimulating factor 2 receptor alpha subunit	GO:0005886,GO:0038158,GO:0045471,GO:0051916,GO:0097011,GO:0003674,GO:0004902,GO:0005575	plasma membrane|granulocyte colony-stimulating factor signaling pathway|response to ethanol|granulocyte colony-stimulating factor binding|cellular response to granulocyte macrophage colony-stimulating factor stimulus|molecular_function|granulocyte colony-stimulating factor receptor activity|cellular_component	rno04630,rno04060,rno04640,rno05200	Jak-STAT signaling pathway|Cytokine-cytokine receptor interaction|Hematopoietic cell lineage|Pathways in cancer
Csf2rb	0.000381804	1.84463	Up	colony stimulating factor 2 receptor beta common subunit	GO:0005886,GO:0016021,GO:0019221,GO:0032496,GO:0003674,GO:0004896,GO:0005575	plasma membrane|integral component of membrane|cytokine-mediated signaling pathway|response to lipopolysaccharide|molecular_function|cytokine receptor activity|cellular_component	rno04630,rno04060,rno04210,rno05200	Jak-STAT signaling pathway|Cytokine-cytokine receptor interaction|Apoptosis|Pathways in cancer
Csf3r	7.0427e-09	1.22358	Up	colony stimulating factor 3 receptor	GO:0016021,GO:0019221,GO:0030593,GO:0045637,GO:0051916,GO:0097186,GO:0003674,GO:0004896,GO:0005575	integral component of membrane|cytokine-mediated signaling pathway|neutrophil chemotaxis|regulation of myeloid cell differentiation|granulocyte colony-stimulating factor binding|amelogenesis|molecular_function|cytokine receptor activity|cellular_component	rno04630,rno04151,rno04060,rno04640,rno05200	Jak-STAT signaling pathway|PI3K-Akt signaling pathway|Cytokine-cytokine receptor interaction|Hematopoietic cell lineage|Pathways in cancer
Csrnp1	0.00239711	1.05338	Up	cysteine and serine rich nuclear protein 1	GO:0006355,GO:0006366,GO:0009791,GO:0043565,GO:0045944,GO:0048008,GO:0048705,GO:0060021,GO:0060325,GO:0001228,GO:0003700,GO:0005634	regulation of transcription, DNA-templated|transcription by RNA polymerase II|post-embryonic development|sequence-specific DNA binding|positive regulation of transcription by RNA polymerase II|platelet-derived growth factor receptor signaling pathway|skeletal system morphogenesis|roof of mouth development|face morphogenesis|transcriptional activator activity, RNA polymerase II transcription regul…
Csrp3	1.59057e-07	Inf	Up	cysteine and glycine rich protein 3	GO:0005856,GO:0006351,GO:0006874,GO:0007517,GO:0008307,GO:0042805,GO:0010831,GO:0043426,GO:0030018,GO:0045662,GO:0045663,GO:0045944,GO:0046872,GO:0048738,GO:0051091,GO:0001974,GO:0002026,GO:0003300,GO:0003779,GO:0005515,GO:0005634,GO:0005737,GO:0031433,GO:0033365,GO:0035995,GO:0055003,GO:0042802,GO:0060048,GO:0061629,GO:1903919,GO:1903920	cytoskeleton|transcription, DNA-templated|cellular calcium ion homeostasis|muscle organ development|structural constituent of muscle|actinin binding|positive regulation of myotube differentiation|MRF binding|Z disc|negative regulation of myoblast differentiation|positive regulation of myoblast differentiation|positive regulation of transcription by RNA polymerase II|metal ion binding|cardiac musc…
Cst7	0.00537774	3.03389	Up	cystatin F	GO:2000117,GO:0002020,GO:0004869,GO:0005615	negative regulation of cysteine-type endopeptidase activity|protease binding|cysteine-type endopeptidase inhibitor activity|extracellular space
Ctrc	0.0184641	0.890222	Up	chymotrypsin C	GO:0004252,GO:0006508	serine-type endopeptidase activity|proteolysis
Ctsc	5.41619e-07	1.52294	Up	cathepsin C	GO:0043231,GO:0006508,GO:0004252,GO:0043621,GO:0006915,GO:0005615,GO:0051087,GO:0007568,GO:0005654,GO:0051603,GO:0005764,GO:0008234,GO:0005783,GO:1903052,GO:0010033,GO:0005794,GO:2001235,GO:0016505,GO:0005813,GO:0019902,GO:0001913,GO:0031404,GO:0004197,GO:0042802	intracellular membrane-bounded organelle|proteolysis|serine-type endopeptidase activity|protein self-association|apoptotic process|extracellular space|chaperone binding|aging|nucleoplasm|proteolysis involved in cellular protein catabolic process|lysosome|cysteine-type peptidase activity|endoplasmic reticulum|positive regulation of proteolysis involved in cellular protein catabolic process|respons…	rno04142,rno04210	Lysosome|Apoptosis
Ctsz	1.43842e-18	1.26437	Up	cathepsin Z	GO:0032091,GO:0005615,GO:0043231,GO:0043525,GO:0005764,GO:0005783,GO:0051603,GO:0006508,GO:0060441,GO:0009986,GO:0099738,GO:0010757,GO:0010977,GO:0004180,GO:1901214,GO:0030426,GO:0004197,GO:2000179,GO:0031410	negative regulation of protein binding|extracellular space|intracellular membrane-bounded organelle|positive regulation of neuron apoptotic process|lysosome|endoplasmic reticulum|proteolysis involved in cellular protein catabolic process|proteolysis|epithelial tube branching involved in lung morphogenesis|cell surface|cell cortex region|negative regulation of plasminogen activation|negative regul…	rno04142,rno04210	Lysosome|Apoptosis
Cttnbp2nl	1.26215e-05	0.919648	Up	CTTNBP2 N-terminal like	GO:0015629,GO:0032410,GO:0034763,GO:0051721,GO:0006470	actin cytoskeleton|negative regulation of transporter activity|negative regulation of transmembrane transport|protein phosphatase 2A binding|protein dephosphorylation
Cxcl1	2.08721e-17	3.85036	Up	chemokine (C-X-C motif) ligand 1	GO:0006954,GO:0006955,GO:0007186,GO:0007204,GO:0008009,GO:0043268,GO:0045236,GO:0008083,GO:0051384,GO:0009408,GO:0060326,GO:0070098,GO:0070965,GO:0090023,GO:1902035,GO:0001975,GO:0002526,GO:0002690,GO:0005615,GO:0005623,GO:0006952,GO:0010332,GO:0010469,GO:0010765,GO:0030593,GO:0032355,GO:0032496,GO:0032930,GO:0042127	inflammatory response|immune response|G-protein coupled receptor signaling pathway|positive regulation of cytosolic calcium ion concentration|chemokine activity|positive regulation of potassium ion transport|CXCR chemokine receptor binding|growth factor activity|response to glucocorticoid|response to heat|cell chemotaxis|chemokine-mediated signaling pathway|positive regulation of neutrophil media…	rno04668,rno04060,rno04621,rno04657,rno04062,rno05132,rno05134,rno05167	TNF signaling pathway|Cytokine-cytokine receptor interaction|NOD-like receptor signaling pathway|IL-17 signaling pathway|Chemokine signaling pathway|Salmonella infection|Legionellosis|Kaposi's sarcoma-associated herpesvirus infection
Cxcl10	0.0470554	1.02038	Up	C-X-C motif chemokine ligand 10	GO:0006935,GO:0006954,GO:0006955,GO:0007186,GO:0010819,GO:0008009,GO:0010996,GO:0016525,GO:0030335,GO:0030816,GO:0032496,GO:0048248,GO:0051281,GO:0033280,GO:0034605,GO:0051607,GO:0070098,GO:0071222,GO:0002690,GO:0090026,GO:1901509,GO:0005125,GO:1901740,GO:0005576,GO:0005615,GO:0008201,GO:0008284,GO:0009409,GO:0009615,GO:0009897,GO:0010332,GO:0042118,GO:0010469,GO:0042127,GO:0010818,GO:0043950,GO:…	chemotaxis|inflammatory response|immune response|G-protein coupled receptor signaling pathway|regulation of T cell chemotaxis|chemokine activity|response to auditory stimulus|negative regulation of angiogenesis|positive regulation of cell migration|positive regulation of cAMP metabolic process|response to lipopolysaccharide|CXCR3 chemokine receptor binding|positive regulation of release of seques…	rno04668,rno04060,rno04620,rno04622,rno04623,rno04657,rno04062,rno05164	TNF signaling pathway|Cytokine-cytokine receptor interaction|Toll-like receptor signaling pathway|RIG-I-like receptor signaling pathway|Cytosolic DNA-sensing pathway|IL-17 signaling pathway|Chemokine signaling pathway|Influenza A
Cxcl13	2.25526e-08	3.61683	Up	C-X-C motif chemokine ligand 13	GO:0070098,GO:0035768,GO:0010820,GO:0005615,GO:0090630,GO:0035769,GO:0017134,GO:2000545,GO:0042127,GO:0031724,GO:0005623,GO:0042742,GO:0006954,GO:0006955,GO:0007166,GO:0007186,GO:0031735,GO:0007204,GO:0045236,GO:0032496,GO:0007267,GO:0046982,GO:0033625,GO:0008009,GO:0048018,GO:0033634,GO:0002518,GO:0048248,GO:0035754,GO:0008201,GO:0002690,GO:0048535,GO:0010469,GO:0005576	chemokine-mediated signaling pathway|endothelial cell chemotaxis to fibroblast growth factor|positive regulation of T cell chemotaxis|extracellular space|activation of GTPase activity|B cell chemotaxis across high endothelial venule|fibroblast growth factor binding|negative regulation of endothelial cell chemotaxis to fibroblast growth factor|regulation of cell proliferation|CXCR5 chemokine recep…	rno04060,rno04062	Cytokine-cytokine receptor interaction|Chemokine signaling pathway
Cxcl16	4.51556e-19	1.54176	Up	C-X-C motif chemokine ligand 16	GO:0030335,GO:0005044,GO:0034097,GO:0005615,GO:0034341,GO:0006898,GO:0008009,GO:0010469,GO:0034612,GO:0010818,GO:0042379,GO:0071222,GO:0016020,GO:0016021,GO:0005041,GO:0030307	positive regulation of cell migration|scavenger receptor activity|response to cytokine|extracellular space|response to interferon-gamma|receptor-mediated endocytosis|chemokine activity|regulation of signaling receptor activity|response to tumor necrosis factor|T cell chemotaxis|chemokine receptor binding|cellular response to lipopolysaccharide|membrane|integral component of membrane|low-density l…	rno04060,rno04062	Cytokine-cytokine receptor interaction|Chemokine signaling pathway
Cxcl2	0.0190256	4.35595	Up	C-X-C motif chemokine ligand 2	GO:0070098,GO:0010469,GO:0005615,GO:0070997,GO:0030593,GO:0071222,GO:0030595,GO:0071347,GO:0005623,GO:0006954,GO:0006955,GO:0007186,GO:0032355,GO:0007204,GO:0090023,GO:0032496,GO:0008009,GO:0042060,GO:0042127,GO:0001975,GO:0045236,GO:0009408,GO:0002237,GO:0051384,GO:0010332,GO:0002690	chemokine-mediated signaling pathway|regulation of signaling receptor activity|extracellular space|neuron death|neutrophil chemotaxis|cellular response to lipopolysaccharide|leukocyte chemotaxis|cellular response to interleukin-1|cell|inflammatory response|immune response|G-protein coupled receptor signaling pathway|response to estradiol|positive regulation of cytosolic calcium ion concentration|…	rno04064,rno04668,rno04060,rno04621,rno04657,rno04062,rno05132,rno05134,rno05167	NF-kappa B signaling pathway|TNF signaling pathway|Cytokine-cytokine receptor interaction|NOD-like receptor signaling pathway|IL-17 signaling pathway|Chemokine signaling pathway|Salmonella infection|Legionellosis|Kaposi's sarcoma-associated herpesvirus infection
Cxcl3	0.000128715	6.8516	Up	chemokine (C-X-C motif) ligand 3	GO:0030593,GO:0005615,GO:0032496,GO:0005623,GO:0006954,GO:0006955,GO:0007186,GO:0007204,GO:0042127,GO:0008009,GO:0045236,GO:0070098,GO:0071222,GO:0010469,GO:0002690,GO:0090023	neutrophil chemotaxis|extracellular space|response to lipopolysaccharide|cell|inflammatory response|immune response|G-protein coupled receptor signaling pathway|positive regulation of cytosolic calcium ion concentration|regulation of cell proliferation|chemokine activity|CXCR chemokine receptor binding|chemokine-mediated signaling pathway|cellular response to lipopolysaccharide|regulation of sign…	rno04668,rno04060,rno04621,rno04657,rno04062,rno05132,rno05134,rno05167	TNF signaling pathway|Cytokine-cytokine receptor interaction|NOD-like receptor signaling pathway|IL-17 signaling pathway|Chemokine signaling pathway|Salmonella infection|Legionellosis|Kaposi's sarcoma-associated herpesvirus infection
Cxcr2	4.21261e-13	6.38507	Up	C-X-C motif chemokine receptor 2	GO:0006935,GO:0006968,GO:0007165,GO:0007166,GO:0007186,GO:0007200,GO:0031623,GO:0007204,GO:0033030,GO:0008284,GO:0038112,GO:0009986,GO:0042119,GO:0042629,GO:0043066,GO:0043117,GO:0045766,GO:0070098,GO:0002438,GO:0002690,GO:0003674,GO:0004871,GO:0004918,GO:0004950,GO:0005575,GO:0005622,GO:0005886,GO:0010666,GO:0016020,GO:0016021,GO:0016494,GO:0019959,GO:0072173,GO:0030593,GO:0090023,GO:0030901	chemotaxis|cellular defense response|signal transduction|cell surface receptor signaling pathway|G-protein coupled receptor signaling pathway|phospholipase C-activating G-protein coupled receptor signaling pathway|receptor internalization|positive regulation of cytosolic calcium ion concentration|negative regulation of neutrophil apoptotic process|positive regulation of cell proliferation|interle…	rno04072,rno04060,rno04144,rno04062	Phospholipase D signaling pathway|Cytokine-cytokine receptor interaction|Endocytosis|Chemokine signaling pathway
Cyba	7.59094e-09	1.15125	Up	cytochrome b-245 alpha chain	GO:0005925,GO:0006801,GO:0006954,GO:0008217,GO:0009055,GO:0032755,GO:0014823,GO:0032760,GO:0014895,GO:0032930,GO:0016175,GO:0033864,GO:0034137,GO:0042493,GO:0042554,GO:0050665,GO:0050766,GO:0051279,GO:0043020,GO:0055114,GO:0070257,GO:0070555,GO:0001666,GO:1904845,GO:0071230,GO:0001725,GO:0071260,GO:0001938,GO:0071310,GO:0003106,GO:0005515,GO:0005634,GO:0005737,GO:0005768,GO:0005794,GO:0016324,GO:…	focal adhesion|superoxide metabolic process|inflammatory response|regulation of blood pressure|electron transfer activity|positive regulation of interleukin-6 production|response to activity|positive regulation of tumor necrosis factor production|smooth muscle hypertrophy|positive regulation of superoxide anion generation|superoxide-generating NADPH oxidase activity|positive regulation of NAD(P)H…	rno04145,rno04621,rno04670,rno04380,rno05418,rno05140	Phagosome|NOD-like receptor signaling pathway|Leukocyte transendothelial migration|Osteoclast differentiation|Fluid shear stress and atherosclerosis|Leishmaniasis
Cybb	1.77046e-10	2.1942	Up	cytochrome b-245 beta chain	GO:0005887,GO:0006801,GO:0006954,GO:0007584,GO:0009055,GO:0016174,GO:0016175,GO:0045766,GO:0046982,GO:0020037,GO:0048471,GO:0022900,GO:0050660,GO:0050665,GO:0055114,GO:0071276,GO:0071361,GO:0071456,GO:0097411,GO:0005515,GO:0005622,GO:0005635,GO:0005737,GO:0005783,GO:0005791,GO:0005794,GO:0005886,GO:0030425,GO:0042493,GO:0042535,GO:0042554,GO:0043020,GO:0043025,GO:1904044,GO:0045087,GO:1904845,GO:…	integral component of plasma membrane|superoxide metabolic process|inflammatory response|response to nutrient|electron transfer activity|NAD(P)H oxidase activity|superoxide-generating NADPH oxidase activity|positive regulation of angiogenesis|protein heterodimerization activity|heme binding|perinuclear region of cytoplasm|electron transport chain|flavin adenine dinucleotide binding|hydrogen perox…	rno04066,rno04145,rno04216,rno04217,rno04621,rno04670,rno04933,rno05140	HIF-1 signaling pathway|Phagosome|Ferroptosis|Necroptosis|NOD-like receptor signaling pathway|Leukocyte transendothelial migration|AGE-RAGE signaling pathway in diabetic complications|Leishmaniasis
Cyp11b2	0.0443053	1.3519	Up	cytochrome P450, family 11, subfamily b, polypeptide 2	GO:0006700,GO:0006704,GO:0007584,GO:0008203,GO:0008217,GO:0032870,GO:0009651,GO:0034650,GO:0016705,GO:0034651,GO:0016709,GO:0035865,GO:0042493,GO:0043231,GO:0043434,GO:0044281,GO:0044550,GO:0045777,GO:0004497,GO:0004507,GO:0005506,GO:0005739,GO:0005743,GO:0020037,GO:0030425,GO:0031670,GO:0031966,GO:0032342,GO:0047783,GO:0051365,GO:0032868,GO:0055114,GO:0071260,GO:0071375,GO:1900560,GO:1900563	C21-steroid hormone biosynthetic process|glucocorticoid biosynthetic process|response to nutrient|cholesterol metabolic process|regulation of blood pressure|cellular response to hormone stimulus|response to salt stress|cortisol metabolic process|oxidoreductase activity, acting on paired donors, with incorporation or reduction of molecular oxygen|cortisol biosynthetic process|oxidoreductase activi…	rno00140,rno04927,rno04934	Steroid hormone biosynthesis|Cortisol synthesis and secretion|Cushing's syndrome
Cyp1b1	0.00675004	0.910921	Up	cytochrome P450, family 1, subfamily b, polypeptide 1	GO:0048514,GO:0048545,GO:0055114,GO:0061298,GO:0005506,GO:0061304,GO:0005634,GO:0005739,GO:0071603,GO:0061548,GO:0070301,GO:0005789,GO:0071680,GO:0006304,GO:2000377,GO:0008202,GO:0006725,GO:0008210,GO:2000379,GO:2000573,GO:0008285,GO:0010575,GO:0014070,GO:0014911,GO:0008584,GO:0016021,GO:0016491,GO:0016705,GO:0016712,GO:0001525,GO:0030336,GO:0018894,GO:0002930,GO:0031090,GO:0019369,GO:0032088,GO:…	blood vessel morphogenesis|response to steroid hormone|oxidation-reduction process|retina vasculature development in camera-type eye|iron ion binding|retinal blood vessel morphogenesis|nucleus|mitochondrion|endothelial cell-cell adhesion|ganglion development|cellular response to hydrogen peroxide|endoplasmic reticulum membrane|response to indole-3-methanol|DNA modification|regulation of reactive …	rno00140,rno00380,rno00980,rno04913,rno05206,rno05204	Steroid hormone biosynthesis|Tryptophan metabolism|Metabolism of xenobiotics by cytochrome P450|Ovarian Steroidogenesis|MicroRNAs in cancer|Chemical carcinogenesis
Cyp27b1	0.0170837	1.46554	Up	cytochrome P450, family 27, subfamily b, polypeptide 1	GO:0007595,GO:0008285,GO:0010956,GO:0010980,GO:0016705,GO:0020037,GO:0030282,GO:0042369,GO:0030308,GO:0030500,GO:0042493,GO:0031966,GO:0043434,GO:0043627,GO:0045618,GO:0046688,GO:0046697,GO:0051591,GO:0051592,GO:0004497,GO:0004498,GO:0005506,GO:0005737,GO:0005739,GO:0006816,GO:0007568,GO:0032496,GO:0032868,GO:0033280,GO:0034341,GO:0034695,GO:0036378,GO:0055074,GO:0042359,GO:0055114,GO:0070314,GO:…	lactation|negative regulation of cell proliferation|negative regulation of calcidiol 1-monooxygenase activity|positive regulation of vitamin D 24-hydroxylase activity|oxidoreductase activity, acting on paired donors, with incorporation or reduction of molecular oxygen|heme binding|bone mineralization|vitamin D catabolic process|negative regulation of cell growth|regulation of bone mineralization|…	rno00100,rno05152	Steroid biosynthesis|Tuberculosis
Cyp4b1	0.0322882	0.898419	Up	cytochrome P450, family 4, subfamily b, polypeptide 1	GO:0042738,GO:0005506,GO:0043231,GO:0005789,GO:0055114,GO:0006725,GO:0008144,GO:0015643,GO:0070330,GO:0018585,GO:0018879,GO:0018917,GO:0020037,GO:0004497,GO:0031090	exogenous drug catabolic process|iron ion binding|intracellular membrane-bounded organelle|endoplasmic reticulum membrane|oxidation-reduction process|cellular aromatic compound metabolic process|drug binding|toxic substance binding|aromatase activity|fluorene oxygenase activity|biphenyl metabolic process|fluorene metabolic process|heme binding|monooxygenase activity|organelle membrane
Cyp4f1	0.00458198	-0.601561	Down	cytochrome P450, family 4, subfamily f, polypeptide 1	GO:0006690,GO:0008391,GO:0009636,GO:0016705,GO:0019369,GO:0020037,GO:0031090,GO:0043231,GO:0050544,GO:0055114,GO:0004497,GO:0070330,GO:0005506,GO:0005789	icosanoid metabolic process|arachidonic acid monooxygenase activity|response to toxic substance|oxidoreductase activity, acting on paired donors, with incorporation or reduction of molecular oxygen|arachidonic acid metabolic process|heme binding|organelle membrane|intracellular membrane-bounded organelle|arachidonic acid binding|oxidation-reduction process|monooxygenase activity|aromatase activit…	rno00590	Arachidonic acid metabolism
Cyp4f4	0.00116124	-0.696403	Down	cytochrome P450, family 4, subfamily f, polypeptide 4	GO:0031090,GO:0055114,GO:0070330,GO:0005506,GO:0005789,GO:0020037	organelle membrane|oxidation-reduction process|aromatase activity|iron ion binding|endoplasmic reticulum membrane|heme binding
Cyr61	2.55849e-06	2.43262	Up	cysteine-rich, angiogenic inducer, 61	GO:0003278,GO:0003281,GO:0005178,GO:0005520,GO:0010518,GO:0005578,GO:0010811,GO:0005615,GO:0030198,GO:0030335,GO:0045669,GO:0030513,GO:0045766,GO:0045860,GO:0045944,GO:0001558,GO:0070372,GO:0050840,GO:0001649,GO:0072593,GO:0060413,GO:0001934,GO:0002041,GO:0098609,GO:2000304,GO:0003181,GO:0006935,GO:0007155,GO:0007165,GO:0007267,GO:0033690,GO:0008201,GO:0043065,GO:0043066,GO:0043280,GO:0044319,GO:…	apoptotic process involved in heart morphogenesis|ventricular septum development|integrin binding|insulin-like growth factor binding|positive regulation of phospholipase activity|proteinaceous extracellular matrix|positive regulation of cell-substrate adhesion|extracellular space|extracellular matrix organization|positive regulation of cell migration|positive regulation of osteoblast differentiat…
Cyth4	3.75532e-08	0.732281	Up	cytohesin 4	GO:0005086,GO:0005886,GO:0032012	ARF guanyl-nucleotide exchange factor activity|plasma membrane|regulation of ARF protein signal transduction	rno04072,rno04144	Phospholipase D signaling pathway|Endocytosis
Cytip	0.00805635	1.8926	Up	cytohesin 1 interacting protein	GO:0005769,GO:0005829,GO:0005938,GO:0030155,GO:0005654,GO:0005737	early endosome|cytosol|cell cortex|regulation of cell adhesion|nucleoplasm|cytoplasm
Dab2	4.22593e-12	0.965694	Up	DAB2, clathrin adaptor protein	GO:0005546,GO:0005634,GO:0005737,GO:0005886,GO:0005905,GO:0010862,GO:0006898,GO:0010977,GO:0006907,GO:0015031,GO:0016055,GO:0016324,GO:0030099,GO:0032436,GO:0030132,GO:0030136,GO:0032968,GO:0035026,GO:0035091,GO:0035612,GO:0000904,GO:0045893,GO:0035615,GO:0001650,GO:0046332,GO:0038024,GO:0001701,GO:0048268,GO:0001921,GO:0001934,GO:0048471,GO:0002092,GO:0048545,GO:0005178,GO:0090090,GO:0050680,GO:…	phosphatidylinositol-4,5-bisphosphate binding|nucleus|cytoplasm|plasma membrane|clathrin-coated pit|positive regulation of pathway-restricted SMAD protein phosphorylation|receptor-mediated endocytosis|negative regulation of neuron projection development|pinocytosis|protein transport|Wnt signaling pathway|apical plasma membrane|myeloid cell differentiation|positive regulation of proteasomal ubiqui…	rno04144	Endocytosis
Ddc	0.00665081	-0.931893	Down	dopa decarboxylase	GO:0042417,GO:0030170,GO:0005622,GO:0042423,GO:0005737,GO:0042427,GO:0043025,GO:0006520,GO:0007623,GO:0008021,GO:0009636,GO:0030424,GO:0010259,GO:0046684,GO:0033076,GO:0015842,GO:0052314,GO:0035690,GO:0016597,GO:0071312,GO:0036468,GO:0016831,GO:0004058,GO:0071363,GO:0042416,GO:0019899,GO:0019904,GO:0005515	dopamine metabolic process|pyridoxal phosphate binding|intracellular|catecholamine biosynthetic process|cytoplasm|serotonin biosynthetic process|neuronal cell body|cellular amino acid metabolic process|circadian rhythm|synaptic vesicle|response to toxic substance|axon|multicellular organism aging|response to pyrethroid|isoquinoline alkaloid metabolic process|aminergic neurotransmitter loading int…	rno00350,rno00360,rno00380,rno04728,rno04726,rno05030,rno05031,rno05034	Tyrosine metabolism|Phenylalanine metabolism|Tryptophan metabolism|Dopaminergic synapse|Serotonergic synapse|Cocaine addiction|Amphetamine addiction|Alcoholism
Ddx39a	2.23716e-05	0.657162	Up	DEAD-box helicase 39A	GO:0016887,GO:0005524,GO:0042802,GO:0005634,GO:0005681,GO:0005730,GO:0005737,GO:0006406,GO:0006974,GO:0010468,GO:0010501,GO:0000398,GO:0016607,GO:0004004	ATPase activity|ATP binding|identical protein binding|nucleus|spliceosomal complex|nucleolus|cytoplasm|mRNA export from nucleus|cellular response to DNA damage stimulus|regulation of gene expression|RNA secondary structure unwinding|mRNA splicing, via spliceosome|nuclear speck|ATP-dependent RNA helicase activity
Dhrs9	0.00228045	1.59505	Up	dehydrogenase/reductase 9	GO:0055114,GO:0004745,GO:0008209,GO:0030176,GO:0031090,GO:0042448,GO:0042573,GO:0042904,GO:0002138,GO:0047035,GO:0004022	oxidation-reduction process|retinol dehydrogenase activity|androgen metabolic process|integral component of endoplasmic reticulum membrane|organelle membrane|progesterone metabolic process|retinoic acid metabolic process|9-cis-retinoic acid biosynthetic process|retinoic acid biosynthetic process|testosterone dehydrogenase (NAD+) activity|alcohol dehydrogenase (NAD) activity	rno00830	Retinol metabolism
Dlgap5	2.55994e-06	1.81786	Up	DLG associated protein 5	GO:0005739,GO:0005815,GO:0005829,GO:0006470,GO:0023052,GO:0031616,GO:0004721,GO:0005634	mitochondrion|microtubule organizing center|cytosol|protein dephosphorylation|signaling|spindle pole centrosome|phosphoprotein phosphatase activity|nucleus
Dnah5	0.0135991	-0.716468	Down	dynein, axonemal, heavy chain 5	GO:0030317,GO:0003777,GO:0036157,GO:0005524,GO:0005575,GO:0005858,GO:0005874,GO:0005930,GO:0007018,GO:0036158,GO:0007368,GO:0007507,GO:0045503,GO:0008150,GO:0045505,GO:0008569,GO:0003341,GO:0051959,GO:0021670,GO:0060271,GO:0030286,GO:0003674	flagellated sperm motility|microtubule motor activity|outer dynein arm|ATP binding|cellular_component|axonemal dynein complex|microtubule|axoneme|microtubule-based movement|outer dynein arm assembly|determination of left/right symmetry|heart development|dynein light chain binding|biological_process|dynein intermediate chain binding|ATP-dependent microtubule motor activity, minus-end-directed|cili…	rno05016	Huntington's disease
Dnajb13	2.6753e-06	-0.64569	Down	DnaJ heat shock protein family (Hsp40) member B13	GO:0031514,GO:0036126,GO:0051082,GO:0097224,GO:1904158,GO:0005737,GO:0005930,GO:0006457	motile cilium|sperm flagellum|unfolded protein binding|sperm connecting piece|axonemal central apparatus assembly|cytoplasm|axoneme|protein folding
Dock2	1.09251e-05	0.725014	Up	dedicator of cytokinesis 2	GO:0050766,GO:0002277,GO:0005096,GO:0006935,GO:0007010,GO:0030676,GO:0042098,GO:0042110,GO:0042608,GO:0044351,GO:0045059,GO:0045060,GO:0001766,GO:0046631,GO:0001768,GO:0046633,GO:0001771	positive regulation of phagocytosis|myeloid dendritic cell activation involved in immune response|GTPase activator activity|chemotaxis|cytoskeleton organization|Rac guanyl-nucleotide exchange factor activity|T cell proliferation|T cell activation|T cell receptor binding|macropinocytosis|positive thymic T cell selection|negative thymic T cell selection|membrane raft polarization|alpha-beta T cell …	rno04666,rno04062	Fc gamma R-mediated phagocytosis|Chemokine signaling pathway
Dock8	0.000105188	0.831379	Up	dedicator of cytokinesis 8	GO:0007264,GO:0031252,GO:0031256,GO:0036336,GO:0043547,GO:0061485,GO:0070233,GO:1903905,GO:1990869,GO:2000406,GO:0001771,GO:0005085,GO:0005737	small GTPase mediated signal transduction|cell leading edge|leading edge membrane|dendritic cell migration|positive regulation of GTPase activity|memory T cell proliferation|negative regulation of T cell apoptotic process|positive regulation of establishment of T cell polarity|cellular response to chemokine|positive regulation of T cell migration|immunological synapse formation|guanyl-nucleotide …
Dok2	0.00153643	0.978101	Up	docking protein 2	GO:0007169,GO:0007265,GO:0005057,GO:0005068,GO:0005622	transmembrane receptor protein tyrosine kinase signaling pathway|Ras protein signal transduction|signal transducer activity, downstream of receptor|transmembrane receptor protein tyrosine kinase adaptor activity|intracellular
Dok3	0.00130559	0.943345	Up	docking protein 3	GO:0005737,GO:0005886,GO:0007265	cytoplasm|plasma membrane|Ras protein signal transduction
Dram1	0.00416962	1.21956	Up	DNA-damage regulated autophagy modulator 1	GO:0010506,GO:0016021,GO:0005737,GO:0005764	regulation of autophagy|integral component of membrane|cytoplasm|lysosome
Dscc1	0.00256786	1.72755	Up	DNA replication and sister chromatid cohesion 1	GO:0043142,GO:0000785,GO:1900264,GO:0003689,GO:0005654,GO:0006275,GO:0031390,GO:0034088,GO:0000775,GO:0034421	single-stranded DNA-dependent ATPase activity|chromatin|positive regulation of DNA-directed DNA polymerase activity|DNA clamp loader activity|nucleoplasm|regulation of DNA replication|Ctf18 RFC-like complex|maintenance of mitotic sister chromatid cohesion|chromosome, centromeric region|post-translational protein acetylation
Dsg3	0.031114	3.06328	Up	desmoglein 3	GO:0016021,GO:0005509,GO:0005886,GO:0007156	integral component of membrane|calcium ion binding|plasma membrane|homophilic cell adhesion via plasma membrane adhesion molecules
Dtl	3.64854e-07	2.21685	Up	denticleless E3 ubiquitin protein ligase homolog	GO:0045732,GO:0005730,GO:0051726,GO:0072425,GO:0005813,GO:0005829,GO:0006511,GO:0006513,GO:0080008,GO:0006974,GO:0009411,GO:0010971,GO:0019985,GO:0000209,GO:0031464,GO:0004842,GO:0031465,GO:0005634	positive regulation of protein catabolic process|nucleolus|regulation of cell cycle|signal transduction involved in G2 DNA damage checkpoint|centrosome|cytosol|ubiquitin-dependent protein catabolic process|protein monoubiquitination|Cul4-RING E3 ubiquitin ligase complex|cellular response to DNA damage stimulus|response to UV|positive regulation of G2/M transition of mitotic cell cycle|translesion…
Dusp2	0.00066985	1.19571	Up	dual specificity phosphatase 2	GO:0004725,GO:0005634,GO:0005737,GO:0006470,GO:0008138,GO:0017017,GO:0031965,GO:0000188,GO:0035335,GO:0001706,GO:0051019,GO:0004721	protein tyrosine phosphatase activity|nucleus|cytoplasm|protein dephosphorylation|protein tyrosine/serine/threonine phosphatase activity|MAP kinase tyrosine/serine/threonine phosphatase activity|nuclear membrane|inactivation of MAPK activity|peptidyl-tyrosine dephosphorylation|endoderm formation|mitogen-activated protein kinase binding|phosphoprotein phosphatase activity	rno04010	MAPK signaling pathway
Dusp9	0.017808	-0.588649	Down	dual specificity phosphatase 9	GO:0005737,GO:0005829,GO:0006470,GO:0008138,GO:0017017,GO:0035335,GO:0000188,GO:0004725	cytoplasm|cytosol|protein dephosphorylation|protein tyrosine/serine/threonine phosphatase activity|MAP kinase tyrosine/serine/threonine phosphatase activity|peptidyl-tyrosine dephosphorylation|inactivation of MAPK activity|protein tyrosine phosphatase activity	rno04010,rno04550	MAPK signaling pathway|Signaling pathways regulating pluripotency of stem cells
Dynlt1	1.28907e-05	0.697967	Up	dynein light chain Tctex-type 1	GO:0051301,GO:0035022,GO:0005739,GO:0051493,GO:0035795,GO:0005794,GO:0060548,GO:0042802,GO:0005819,GO:0061564,GO:0005868,GO:0005881,GO:0006886,GO:0043025,GO:0008022,GO:0099503,GO:0043087,GO:0008277,GO:0043657,GO:0010976,GO:0044295,GO:0016358,GO:0000132,GO:0048812,GO:0019060,GO:0003774,GO:0050768,GO:0030027,GO:0005515	cell division|positive regulation of Rac protein signal transduction|mitochondrion|regulation of cytoskeleton organization|negative regulation of mitochondrial membrane permeability|Golgi apparatus|negative regulation of cell death|identical protein binding|spindle|axon development|cytoplasmic dynein complex|cytoplasmic microtubule|intracellular protein transport|neuronal cell body|protein C-term…
E2f5	0.00236753	0.664188	Up	E2F transcription factor 5	GO:0051726,GO:0006355,GO:0003700,GO:0008134,GO:0005515,GO:0005634,GO:0005667,GO:0009887,GO:0005730,GO:0005737,GO:0016528,GO:0030030,GO:0006351,GO:0001650,GO:0043565,GO:0046983,GO:0003677	regulation of cell cycle|regulation of transcription, DNA-templated|DNA binding transcription factor activity|transcription factor binding|protein binding|nucleus|transcription factor complex|animal organ morphogenesis|nucleolus|cytoplasm|sarcoplasm|cell projection organization|transcription, DNA-templated|fibrillar center|sequence-specific DNA binding|protein dimerization activity|DNA binding	rno04350,rno04110,rno04218	TGF-beta signaling pathway|Cell cycle|Cellular senescence
E2f7	0.00108414	1.87455	Up	E2F transcription factor 7	GO:0002040,GO:0003677,GO:0003700,GO:0003714,GO:0032877,GO:0005634,GO:0042802,GO:0005667,GO:0045944,GO:0060707,GO:0060718,GO:0070365,GO:0000122,GO:0000977,GO:0001047,GO:0001227,GO:0001890,GO:0006351,GO:0006355,GO:0008285,GO:0016607,GO:0030330,GO:0071930,GO:0032466,GO:2000134	sprouting angiogenesis|DNA binding|DNA binding transcription factor activity|transcription corepressor activity|positive regulation of DNA endoreduplication|nucleus|identical protein binding|transcription factor complex|positive regulation of transcription by RNA polymerase II|trophoblast giant cell differentiation|chorionic trophoblast cell differentiation|hepatocyte differentiation|negative reg…
E2f8	0.0142514	1.55452	Up	E2F transcription factor 8	GO:0001890,GO:0002040,GO:0003677,GO:0003700,GO:0032466,GO:0003714,GO:0032877,GO:0033301,GO:0070365,GO:0042802,GO:0000122,GO:0000978,GO:0001047,GO:0001078,GO:0005634,GO:0005667,GO:0005730,GO:0005829,GO:0042803,GO:0006351,GO:0008283,GO:0045944,GO:0060707,GO:0060718	placenta development|sprouting angiogenesis|DNA binding|DNA binding transcription factor activity|negative regulation of cytokinesis|transcription corepressor activity|positive regulation of DNA endoreduplication|cell cycle comprising mitosis without cytokinesis|hepatocyte differentiation|identical protein binding|negative regulation of transcription by RNA polymerase II|RNA polymerase II proxima…
Ece1	2.11505e-06	0.785751	Up	endothelin converting enzyme 1	GO:0005769,GO:0005886,GO:0006508,GO:0006915,GO:0007507,GO:0016020,GO:0008217,GO:0016021,GO:0008270,GO:0016485,GO:0016486,GO:0030141,GO:0042803,GO:0031410,GO:0043583,GO:0031982,GO:0033093,GO:0043950,GO:0045745,GO:0046686,GO:0048471,GO:0001666,GO:0001921,GO:0060037,GO:0004175,GO:0004222,GO:0005768,GO:0009897,GO:0010613,GO:0010814,GO:0010815,GO:0034959,GO:0010816,GO:0035994,GO:0042447,GO:0042493,GO:…	early endosome|plasma membrane|proteolysis|apoptotic process|heart development|membrane|regulation of blood pressure|integral component of membrane|zinc ion binding|protein processing|peptide hormone processing|secretory granule|protein homodimerization activity|cytoplasmic vesicle|ear development|vesicle|Weibel-Palade body|positive regulation of cAMP-mediated signaling|positive regulation of G-p…
Ecel1	0.000291948	1.34317	Up	endothelin converting enzyme-like 1	GO:0004222,GO:0005622,GO:0006508,GO:0007218,GO:0016021,GO:0035556,GO:0046872,GO:0003016	metalloendopeptidase activity|intracellular|proteolysis|neuropeptide signaling pathway|integral component of membrane|intracellular signal transduction|metal ion binding|respiratory system process
Ecm1	1.2877e-06	0.843625	Up	extracellular matrix protein 1	GO:0045766,GO:0010466,GO:0001938,GO:2000404,GO:0001960,GO:0019899,GO:0002020,GO:0002828,GO:0003674,GO:0005134,GO:0005578,GO:0030502,GO:0005615,GO:0006357,GO:0031012,GO:0006954,GO:0031214,GO:0007165,GO:0001503,GO:0043236,GO:0008022,GO:0001525,GO:0008150	positive regulation of angiogenesis|negative regulation of peptidase activity|positive regulation of endothelial cell proliferation|regulation of T cell migration|negative regulation of cytokine-mediated signaling pathway|enzyme binding|protease binding|regulation of type 2 immune response|molecular_function|interleukin-2 receptor binding|proteinaceous extracellular matrix|negative regulation of …
Ecscr	0.00631429	1.26606	Up	endothelial cell surface expressed chemotaxis and apoptosis regulator	GO:0016021,GO:0016525,GO:0043231,GO:1901800,GO:2000353,GO:0005654,GO:0005829,GO:0005886	integral component of membrane|negative regulation of angiogenesis|intracellular membrane-bounded organelle|positive regulation of proteasomal protein catabolic process|positive regulation of endothelial cell apoptotic process|nucleoplasm|cytosol|plasma membrane
Ect2	0.00070585	1.77359	Up	epithelial cell transforming 2	GO:0051988,GO:0035023,GO:0005096,GO:0070301,GO:0035556,GO:0005634,GO:0070830,GO:0042307,GO:0005737,GO:0071277,GO:0005829,GO:0005911,GO:0005923,GO:0042803,GO:0007165,GO:0071479,GO:0043065,GO:0017048,GO:0072686,GO:0043547,GO:0030496,GO:0090630,GO:0045666,GO:0032147,GO:0000281,GO:0097149,GO:0045859,GO:0032154,GO:0000902,GO:0051260,GO:0032467,GO:0005089	regulation of attachment of spindle microtubules to kinetochore|regulation of Rho protein signal transduction|GTPase activator activity|cellular response to hydrogen peroxide|intracellular signal transduction|nucleus|bicellular tight junction assembly|positive regulation of protein import into nucleus|cytoplasm|cellular response to calcium ion|cytosol|cell-cell junction|bicellular tight junction|…
Efemp2	5.15588e-07	0.675558	Up	EGF-containing fibulin-like extracellular matrix protein 2	GO:0005509,GO:0005615,GO:0048251	calcium ion binding|extracellular space|elastic fiber assembly
Egfl8	0.0102342	-0.591106	Down	EGF-like-domain, multiple 8	GO:0005509,GO:0005576,GO:0009986,GO:0048856,GO:0050789,GO:0001701,GO:0005102	calcium ion binding|extracellular region|cell surface|anatomical structure development|regulation of biological process|in utero embryonic development|signaling receptor binding
Ehd2	1.82789e-07	1.0154	Up	EH-domain containing 2	GO:0055038,GO:0019904,GO:0005829,GO:0072659,GO:0030866,GO:0032456,GO:0005886,GO:0097320,GO:0005901,GO:0006897,GO:0015630,GO:0042802,GO:1901741,GO:0045171,GO:0016020,GO:0016787,GO:0005509,GO:2001137,GO:0048471,GO:0019898,GO:0005524,GO:0005525	recycling endosome membrane|protein domain specific binding|cytosol|protein localization to plasma membrane|cortical actin cytoskeleton organization|endocytic recycling|plasma membrane|plasma membrane tubulation|caveola|endocytosis|microtubule cytoskeleton|identical protein binding|positive regulation of myoblast fusion|intercellular bridge|membrane|hydrolase activity|calcium ion binding|positive…	rno04144	Endocytosis
Eif4ebp1	3.40757e-06	0.942669	Up	eukaryotic translation initiation factor 4E binding protein 1	GO:0045947,GO:0031333,GO:0005515,GO:0051721,GO:0031369,GO:0005634,GO:0071456,GO:0031929,GO:0005737,GO:0071549,GO:0005829,GO:0008190,GO:1990928,GO:0032991,GO:0045471,GO:0008286,GO:0045931,GO:0030324,GO:0000082,GO:0030371,GO:0002192,GO:0002931	negative regulation of translational initiation|negative regulation of protein complex assembly|protein binding|protein phosphatase 2A binding|translation initiation factor binding|nucleus|cellular response to hypoxia|TOR signaling|cytoplasm|cellular response to dexamethasone stimulus|cytosol|eukaryotic initiation factor 4E binding|response to amino acid starvation|protein-containing complex|resp…	rno03013,rno04012,rno04066,rno04151,rno04152,rno04150,rno04218,rno04910,rno04211,rno05231,rno05221,rno05165,rno01521	RNA transport|ErbB signaling pathway|HIF-1 signaling pathway|PI3K-Akt signaling pathway|AMPK signaling pathway|mTOR signaling pathway|Cellular senescence|Insulin signaling pathway|Longevity regulating pathway - mammal|Choline metabolism in cancer|Acute myeloid leukemia|Human papillomavirus infection|EGFR tyrosine kinase inhibitor resistance
Elf4	2.50388e-10	1.94589	Up	E74 like ETS transcription factor 4	GO:0001787,GO:0001866,GO:0005634,GO:0005654,GO:0006357,GO:0006366,GO:0016604,GO:0016605,GO:0030154,GO:0045087,GO:0045893,GO:0000978,GO:0045944,GO:0000981,GO:0001077	natural killer cell proliferation|NK T cell proliferation|nucleus|nucleoplasm|regulation of transcription by RNA polymerase II|transcription by RNA polymerase II|nuclear body|PML body|cell differentiation|innate immune response|positive regulation of transcription, DNA-templated|RNA polymerase II proximal promoter sequence-specific DNA binding|positive regulation of transcription by RNA polymeras…
Elk3	5.0582e-06	0.639996	Up	ELK3, ETS-domain protein	GO:0006366,GO:0001525,GO:0030154,GO:0003677,GO:0032422,GO:0003700,GO:0003714,GO:0005634,GO:0005654,GO:0042060,GO:0043565,GO:0005737,GO:0045892,GO:0005739,GO:0045893,GO:0000978,GO:0045944,GO:0006355,GO:0000981,GO:0006357,GO:0001077	transcription by RNA polymerase II|angiogenesis|cell differentiation|DNA binding|purine-rich negative regulatory element binding|DNA binding transcription factor activity|transcription corepressor activity|nucleus|nucleoplasm|wound healing|sequence-specific DNA binding|cytoplasm|negative regulation of transcription, DNA-templated|mitochondrion|positive regulation of transcription, DNA-templated|R…
Eme1	0.00781274	3.06027	Up	essential meiotic structure-specific endonuclease 1	GO:0003677,GO:0005720,GO:0006302,GO:0008821,GO:0031297,GO:0031573,GO:0048476,GO:0072429,GO:0090305,GO:0000712,GO:0000790	DNA binding|nuclear heterochromatin|double-strand break repair|crossover junction endodeoxyribonuclease activity|replication fork processing|intra-S DNA damage checkpoint|Holliday junction resolvase complex|response to intra-S DNA damage checkpoint signaling|nucleic acid phosphodiester bond hydrolysis|resolution of meiotic recombination intermediates|nuclear chromatin	rno03440,rno03460	Homologous recombination|Fanconi anemia pathway
Emilin2	0.00563607	1.01432	Up	elastin microfibril interfacer 2	GO:0005576,GO:0005615,GO:0031012	extracellular region|extracellular space|extracellular matrix
Emilin3	0.00901367	2.2325	Up	elastin microfibril interfacer 3	GO:0005737,GO:0031012	cytoplasm|extracellular matrix
Emp1	2.38248e-14	2.48019	Up	epithelial membrane protein 1	GO:0008150,GO:0008219,GO:0016021,GO:0032060,GO:0003674,GO:0005886	biological_process|cell death|integral component of membrane|bleb assembly|molecular_function|plasma membrane
Emp2	0.0166393	0.616294	Up	epithelial membrane protein 2	GO:0005178,GO:0005634,GO:0005737,GO:0005794,GO:0005829,GO:0007566,GO:0005886,GO:0008219,GO:0008283,GO:0008284,GO:0032060,GO:0009986,GO:0032147,GO:0010594,GO:0034394,GO:0043534,GO:0000139,GO:0070836,GO:0043549,GO:0001765,GO:0072659,GO:0045022,GO:0001913,GO:2001046,GO:0001952,GO:2001212,GO:0001954,GO:0003093,GO:0005901,GO:0007015,GO:0007155,GO:0007160,GO:0016021,GO:0016324,GO:0016477,GO:0019900,GO:…	integrin binding|nucleus|cytoplasm|Golgi apparatus|cytosol|embryo implantation|plasma membrane|cell death|cell proliferation|positive regulation of cell proliferation|bleb assembly|cell surface|activation of protein kinase activity|regulation of endothelial cell migration|protein localization to cell surface|blood vessel endothelial cell migration|Golgi membrane|caveola assembly|regulation of kin…
Emp3	1.64997e-06	2.38544	Up	epithelial membrane protein 3	GO:0032060,GO:0005886,GO:0008219,GO:0016021	bleb assembly|plasma membrane|cell death|integral component of membrane
Enpp2	0.00329714	-1.28878	Down	ectonucleotide pyrophosphatase/phosphodiesterase 2	GO:0005509,GO:0005615,GO:0005737,GO:0030334,GO:0005794,GO:0006644,GO:0034638,GO:0006898,GO:0044849,GO:0045765,GO:2000394,GO:0046872,GO:0047391,GO:0048714,GO:0001953,GO:0003676,GO:0004528,GO:0004551,GO:0004622,GO:0005044,GO:0006935,GO:0006955,GO:0008270,GO:0008284,GO:0009395,GO:0050731,GO:0010634,GO:0051894,GO:0030247,GO:0060326,GO:0071276,GO:0071392,GO:0090305,GO:1900026,GO:1903165	calcium ion binding|extracellular space|cytoplasm|regulation of cell migration|Golgi apparatus|phospholipid metabolic process|phosphatidylcholine catabolic process|receptor-mediated endocytosis|estrous cycle|regulation of angiogenesis|positive regulation of lamellipodium morphogenesis|metal ion binding|alkylglycerophosphoethanolamine phosphodiesterase activity|positive regulation of oligodendrocy…	rno00565	Ether lipid metabolism
Enpp3	4.71342e-09	2.00938	Up	ectonucleotide pyrophosphatase/phosphodiesterase 3	GO:0051150,GO:0005044,GO:0090305,GO:0006796,GO:0006898,GO:0006955,GO:0009143,GO:0009986,GO:0016021,GO:0030247,GO:0030505,GO:0035529,GO:0046872,GO:0003676,GO:0047429,GO:0004528,GO:0048471,GO:0004551	regulation of smooth muscle cell differentiation|scavenger receptor activity|nucleic acid phosphodiester bond hydrolysis|phosphate-containing compound metabolic process|receptor-mediated endocytosis|immune response|nucleoside triphosphate catabolic process|cell surface|integral component of membrane|polysaccharide binding|inorganic diphosphate transport|NADH pyrophosphatase activity|metal ion bin…	rno00500,rno00230,rno00240,rno00740,rno00760,rno00770	Starch and sucrose metabolism|Purine metabolism|Pyrimidine metabolism|Riboflavin metabolism|Nicotinate and nicotinamide metabolism|Pantothenate and CoA biosynthesis
Epha2	0.0434519	0.617972	Up	Eph receptor A2	GO:0004714,GO:0004871,GO:0004888,GO:0005003,GO:0005005,GO:0005524,GO:0005622,GO:0016525,GO:0005737,GO:0018108,GO:0005886,GO:0021915,GO:0005887,GO:0030027,GO:0030154,GO:0030182,GO:0030216,GO:0043535,GO:0030316,GO:0045296,GO:0031256,GO:0045765,GO:0031434,GO:0046058,GO:0046849,GO:0048013,GO:0048320,GO:0001501,GO:1901491,GO:0048514,GO:0001568,GO:1903078,GO:0048570,GO:0001570,GO:1904238,GO:0048870,GO:…	transmembrane receptor protein tyrosine kinase activity|signal transducer activity|transmembrane signaling receptor activity|ephrin receptor activity|transmembrane-ephrin receptor activity|ATP binding|intracellular|negative regulation of angiogenesis|cytoplasm|peptidyl-tyrosine phosphorylation|plasma membrane|neural tube development|integral component of plasma membrane|lamellipodium|cell differe…	rno04014,rno04015,rno04010,rno04151,rno04360	Ras signaling pathway|Rap1 signaling pathway|MAPK signaling pathway|PI3K-Akt signaling pathway|Axon guidance
Epha8	9.48829e-13	-0.791093	Down	Eph receptor A8	GO:0005524,GO:0005737,GO:0005887,GO:0006929,GO:0030155,GO:0031175,GO:0007155,GO:0031434,GO:0031901,GO:0033628,GO:0043552,GO:0033674,GO:0046777,GO:0048013,GO:0004709,GO:0004713,GO:0004714,GO:0070374,GO:0004871,GO:0004888,GO:0005004,GO:0005005,GO:0007275,GO:0007411,GO:0009968,GO:0016322,GO:0043005,GO:0018108,GO:0030154,GO:0043066,GO:0043235,GO:0043410,GO:0071372	ATP binding|cytoplasm|integral component of plasma membrane|substrate-dependent cell migration|regulation of cell adhesion|neuron projection development|cell adhesion|mitogen-activated protein kinase kinase binding|early endosome membrane|regulation of cell adhesion mediated by integrin|positive regulation of phosphatidylinositol 3-kinase activity|positive regulation of kinase activity|protein au…	rno04360	Axon guidance
Ephx3	0.00769546	2.80421	Up	epoxide hydrolase 3	GO:0008150,GO:0016020,GO:0016021,GO:0043231,GO:0097176,GO:0003674,GO:0004301,GO:0005575	biological_process|membrane|integral component of membrane|intracellular membrane-bounded organelle|epoxide metabolic process|molecular_function|epoxide hydrolase activity|cellular_component
Epn3	0.00133007	-0.956535	Down	epsin 3	GO:0005905,GO:0005938,GO:0008289,GO:0019897,GO:0030136,GO:0043231,GO:0048471,GO:1990175,GO:0005634,GO:0005654	clathrin-coated pit|cell cortex|lipid binding|extrinsic component of plasma membrane|clathrin-coated vesicle|intracellular membrane-bounded organelle|perinuclear region of cytoplasm|EH domain binding|nucleus|nucleoplasm	rno04144	Endocytosis
Epsti1	0.007615	0.796209	Up	epithelial stromal interaction 1 (breast)
Erbb2	0.00839786	0.776463	Up	erb-b2 receptor tyrosine kinase 2	GO:0048709,GO:0050679,GO:0051879,GO:0060056,GO:0004714,GO:0070372,GO:0070374,GO:0004716,GO:0071363,GO:0004871,GO:0004888,GO:0071364,GO:0007165,GO:0005515,GO:0007166,GO:0005524,GO:0007169,GO:0005622,GO:0007275,GO:0007399,GO:0007417,GO:0010628,GO:0007422,GO:0014065,GO:0014068,GO:0007507,GO:0016021,GO:0016323,GO:0016324,GO:0001042,GO:0032886,GO:0033088,GO:0018108,GO:0001889,GO:0033674,GO:0019838,GO:…	oligodendrocyte differentiation|positive regulation of epithelial cell proliferation|Hsp90 protein binding|mammary gland involution|transmembrane receptor protein tyrosine kinase activity|regulation of ERK1 and ERK2 cascade|positive regulation of ERK1 and ERK2 cascade|signal transducer, downstream of receptor, with protein tyrosine kinase activity|cellular response to growth factor stimulus|signa…	rno04010,rno04012,rno04066,rno04020,rno04151,rno04510,rno04520,rno04530,rno05200,rno05230,rno05206,rno05205,rno05212,rno05226,rno05219,rno05215,rno05213,rno05224,rno05223,rno01521,rno01524,rno01522	MAPK signaling pathway|ErbB signaling pathway|HIF-1 signaling pathway|Calcium signaling pathway|PI3K-Akt signaling pathway|Focal adhesion|Adherens junction|Tight junction|Pathways in cancer|Central carbon metabolism in cancer|MicroRNAs in cancer|Proteoglycans in cancer|Pancreatic cancer|Gastric cancer|Bladder cancer|Prostate cancer|Endometrial cancer|Breast cancer|Non-small cell lung cancer|EGFR …
Erbin	2.69634e-14	0.857243	Up	erbb2 interacting protein	GO:0032496,GO:0005634,GO:0070433,GO:0005737,GO:0071356,GO:0005886,GO:0006605,GO:0007165,GO:0016323,GO:0016607,GO:0071638,GO:0030054,GO:0030056,GO:0005102,GO:0032088,GO:0005176,GO:0032495,GO:0005178	response to lipopolysaccharide|nucleus|negative regulation of nucleotide-binding oligomerization domain containing 2 signaling pathway|cytoplasm|cellular response to tumor necrosis factor|plasma membrane|protein targeting|signal transduction|basolateral plasma membrane|nuclear speck|negative regulation of monocyte chemotactic protein-1 production|cell junction|hemidesmosome|signaling receptor bin…	rno04621	NOD-like receptor signaling pathway
Ercc6l	0.00184626	1.98907	Up	ERCC excision repair 6 like, spindle assembly checkpoint helicase	GO:0005524,GO:0015616	ATP binding|DNA translocase activity
Erfe	6.41096e-05	3.49851	Up	erythroferrone	GO:0005576,GO:0005615,GO:0005623,GO:0006879,GO:0010469,GO:0019217,GO:0042803,GO:2000193,GO:0005179	extracellular region|extracellular space|cell|cellular iron ion homeostasis|regulation of signaling receptor activity|regulation of fatty acid metabolic process|protein homodimerization activity|positive regulation of fatty acid transport|hormone activity
Esco2	0.000401259	2.31841	Up	establishment of sister chromatid cohesion N-acetyltransferase 2	GO:0031618,GO:0003674,GO:0034421,GO:0004468,GO:0035861,GO:0005575,GO:0005634,GO:0005794,GO:0006275,GO:0071168,GO:0006302,GO:0007059,GO:0008150,GO:0010369,GO:0000785,GO:0030054,GO:0001741,GO:0002244	nuclear pericentric heterochromatin|molecular_function|post-translational protein acetylation|lysine N-acetyltransferase activity, acting on acetyl phosphate as donor|site of double-strand break|cellular_component|nucleus|Golgi apparatus|regulation of DNA replication|protein localization to chromatin|double-strand break repair|chromosome segregation|biological_process|chromocenter|chromatin|cell …
Espl1	0.000106226	1.45552	Up	extra spindle pole bodies like 1, separase	GO:0004197,GO:0005634,GO:0005737,GO:0005813,GO:0006508,GO:0007059,GO:0007127,GO:0008233,GO:0008234,GO:0045143,GO:0000070,GO:0051307,GO:0000212,GO:0072686,GO:0000278	cysteine-type endopeptidase activity|nucleus|cytoplasm|centrosome|proteolysis|chromosome segregation|meiosis I|peptidase activity|cysteine-type peptidase activity|homologous chromosome segregation|mitotic sister chromatid segregation|meiotic chromosome separation|meiotic spindle organization|mitotic spindle|mitotic cell cycle	rno04110,rno04114	Cell cycle|Oocyte meiosis
Esyt1	0.00323879	0.656134	Up	extended synaptotagmin 1	GO:0005886,GO:0006869,GO:0008289,GO:0030176,GO:0031227,GO:0042802,GO:0044232,GO:0046872,GO:0005543,GO:0061817,GO:0005783	plasma membrane|lipid transport|lipid binding|integral component of endoplasmic reticulum membrane|intrinsic component of endoplasmic reticulum membrane|identical protein binding|organelle membrane contact site|metal ion binding|phospholipid binding|endoplasmic reticulum-plasma membrane tethering|endoplasmic reticulum
Eva1b	4.12814e-05	0.665246	Up	eva-1 homolog B (C. elegans)	GO:0016021	integral component of membrane
Exo1	0.0157056	1.48242	Up	exonuclease 1	GO:0045145,GO:0003682,GO:0045190,GO:0005575,GO:0048256,GO:0005634,GO:0005654,GO:0005886,GO:0006298,GO:0051908,GO:0006310,GO:0090305,GO:0008150,GO:0016446,GO:0016604,GO:0002455,GO:0003674,GO:0035312,GO:0003677	single-stranded DNA 5'-3' exodeoxyribonuclease activity|chromatin binding|isotype switching|cellular_component|flap endonuclease activity|nucleus|nucleoplasm|plasma membrane|mismatch repair|double-stranded DNA 5'-3' exodeoxyribonuclease activity|DNA recombination|nucleic acid phosphodiester bond hydrolysis|biological_process|somatic hypermutation of immunoglobulin genes|nuclear body|humoral immun…	rno03430	Mismatch repair
Ezh2	0.000728681	0.787272	Up	enhancer of zeste 2 polycomb repressive complex 2 subunit	GO:0003682,GO:0003723,GO:0005634,GO:0005737,GO:0006306,GO:0006357,GO:0034244,GO:0010468,GO:0035098,GO:0010629,GO:0035984,GO:0010718,GO:0036333,GO:0042054,GO:0042127,GO:0042752,GO:0051154,GO:0043021,GO:0070301,GO:0043406,GO:0070314,GO:0043433,GO:0070734,GO:0070878,GO:0071168,GO:0000122,GO:0071902,GO:0097421,GO:0000790,GO:0098532,GO:0000978,GO:0000979,GO:0001047,GO:0001932,GO:0014013,GO:0014834,GO:…	chromatin binding|RNA binding|nucleus|cytoplasm|DNA methylation|regulation of transcription by RNA polymerase II|negative regulation of transcription elongation from RNA polymerase II promoter|regulation of gene expression|ESC/E(Z) complex|negative regulation of gene expression|cellular response to trichostatin A|positive regulation of epithelial to mesenchymal transition|hepatocyte homeostasis|h…	rno00310,rno05206	Lysine degradation|MicroRNAs in cancer
F10	0.0280219	1.10946	Up	coagulation factor X	GO:0005509,GO:0005543,GO:0005576,GO:0005783,GO:0006508,GO:0007596,GO:0016020,GO:0043231,GO:0003674,GO:0051897,GO:0004252	calcium ion binding|phospholipid binding|extracellular region|endoplasmic reticulum|proteolysis|blood coagulation|membrane|intracellular membrane-bounded organelle|molecular_function|positive regulation of protein kinase B signaling|serine-type endopeptidase activity	rno04610	Complement and coagulation cascades
F13a1	0.00443665	1.06944	Up	coagulation factor XIII A1 chain	GO:0003810,GO:0005575,GO:0005737,GO:0007596,GO:0018149,GO:0042060,GO:0046872,GO:0072378,GO:0003674	protein-glutamine gamma-glutamyltransferase activity|cellular_component|cytoplasm|blood coagulation|peptide cross-linking|wound healing|metal ion binding|blood coagulation, fibrin clot formation|molecular_function	rno04610	Complement and coagulation cascades
F2rl1	7.79697e-08	2.46668	Up	F2R like trypsin receptor 1	GO:0004930,GO:0005515,GO:0005769,GO:0005886,GO:0005887,GO:0030335,GO:0006954,GO:0030836,GO:0007186,GO:0031143,GO:0031274,GO:0042119,GO:0031681,GO:0043122,GO:0032930,GO:0043123,GO:0043311,GO:0001965,GO:0050921,GO:0043547,GO:0050927,GO:0045087,GO:0002286,GO:0051482,GO:0045217,GO:0051607,GO:0002690,GO:0002741,GO:0060100,GO:0061028,GO:0003104,GO:0097029,GO:0070374,GO:0097755,GO:0070493,GO:1900135,GO:…	G-protein coupled receptor activity|protein binding|early endosome|plasma membrane|integral component of plasma membrane|positive regulation of cell migration|inflammatory response|positive regulation of actin filament depolymerization|G-protein coupled receptor signaling pathway|pseudopodium|positive regulation of pseudopodium assembly|neutrophil activation|G-protein beta-subunit binding|regulat…	rno04080,rno04750,rno05143	Neuroactive ligand-receptor interaction|Inflammatory mediator regulation of TRP channels|African trypanosomiasis
F2rl2	0.00157762	2.74181	Up	coagulation factor II (thrombin) receptor-like 2	GO:0007596,GO:0009611,GO:0015057,GO:0016021,GO:0016324,GO:0032991,GO:0035025,GO:0051482,GO:0070493,GO:0004930,GO:0005887	blood coagulation|response to wounding|thrombin-activated receptor activity|integral component of membrane|apical plasma membrane|protein-containing complex|positive regulation of Rho protein signal transduction|positive regulation of cytosolic calcium ion concentration involved in phospholipase C-activating G-protein coupled signaling pathway|thrombin-activated receptor signaling pathway|G-prote…	rno04080,rno04610	Neuroactive ligand-receptor interaction|Complement and coagulation cascades
F2rl3	0.00333671	2.44577	Up	F2R like thrombin/trypsin receptor 3	GO:0005887,GO:0007596,GO:0015057,GO:0016021,GO:0035025,GO:0051281,GO:0051482,GO:0070493,GO:0004930,GO:0005623	integral component of plasma membrane|blood coagulation|thrombin-activated receptor activity|integral component of membrane|positive regulation of Rho protein signal transduction|positive regulation of release of sequestered calcium ion into cytosol|positive regulation of cytosolic calcium ion concentration involved in phospholipase C-activating G-protein coupled signaling pathway|thrombin-activa…	rno04015,rno04080,rno04610,rno04611,rno05200	Rap1 signaling pathway|Neuroactive ligand-receptor interaction|Complement and coagulation cascades|Platelet activation|Pathways in cancer
F5	0.0190814	-2.04105	Down	coagulation factor V	GO:0005615,GO:0005783,GO:0005794,GO:0007596,GO:0007598,GO:0008015,GO:0031091,GO:0032571,GO:0005507,GO:0005576	extracellular space|endoplasmic reticulum|Golgi apparatus|blood coagulation|blood coagulation, extrinsic pathway|blood circulation|platelet alpha granule|response to vitamin K|copper ion binding|extracellular region	rno04610	Complement and coagulation cascades
F7	1.16214e-06	6.31187	Up	coagulation factor VII	GO:1905217,GO:0050927,GO:0016485,GO:0004175,GO:1905225,GO:0051897,GO:0030194,GO:0004252,GO:1905286,GO:0060416,GO:0031100,GO:0005102,GO:0061476,GO:0005509,GO:0005615,GO:0007596,GO:0031667,GO:0070723,GO:0031982,GO:0007623,GO:0097066,GO:0032355,GO:0009725,GO:0097068,GO:0032571,GO:0010037,GO:0001666,GO:1904400,GO:0033595,GO:0010641,GO:0002690,GO:1904612,GO:0043627,GO:0014070	response to astaxanthin|positive regulation of positive chemotaxis|protein processing|endopeptidase activity|response to thyrotropin-releasing hormone|positive regulation of protein kinase B signaling|positive regulation of blood coagulation|serine-type endopeptidase activity|serine-type peptidase complex|response to growth hormone|animal organ regeneration|signaling receptor binding|response to …	rno04610	Complement and coagulation cascades
Fabp4	0.0420171	2.27203	Up	fatty acid binding protein 4	GO:0071285,GO:0045892,GO:0005504,GO:0050727,GO:0005515,GO:0071356,GO:0050729,GO:0005634,GO:0005811,GO:0005829,GO:0006469,GO:0006631,GO:0050872,GO:0008284,GO:0042493,GO:0050873,GO:0042632,GO:0001816,GO:0051384	cellular response to lithium ion|negative regulation of transcription, DNA-templated|fatty acid binding|regulation of inflammatory response|protein binding|cellular response to tumor necrosis factor|positive regulation of inflammatory response|nucleus|lipid droplet|cytosol|negative regulation of protein kinase activity|fatty acid metabolic process|white fat cell differentiation|positive regulatio…	rno04923,rno03320	Regulation of lipolysis in adipocyte|PPAR signaling pathway
Fabp5	3.17386e-08	0.647193	Up	fatty acid binding protein 5, epidermal	GO:0006629,GO:0006656,GO:0009611,GO:0010829,GO:0042593,GO:0005504,GO:0005737,GO:0006006	lipid metabolic process|phosphatidylcholine biosynthetic process|response to wounding|negative regulation of glucose transmembrane transport|glucose homeostasis|fatty acid binding|cytoplasm|glucose metabolic process	rno03320	PPAR signaling pathway
Fam105a	7.526e-10	1.22616	Up	family with sequence similarity 105, member A
Fam110c	0.00182987	3.43943	Up	family with sequence similarity 110, member C	GO:0060491,GO:0005874,GO:0005938,GO:0030335,GO:0043014,GO:0051897,GO:0000922,GO:0005634,GO:0005815	regulation of cell projection assembly|microtubule|cell cortex|positive regulation of cell migration|alpha-tubulin binding|positive regulation of protein kinase B signaling|spindle pole|nucleus|microtubule organizing center
Fam129b	9.75597e-15	1.50983	Up	family with sequence similarity 129, member B	GO:0045296,GO:0005634,GO:0045892,GO:0005654,GO:0045893,GO:0005737,GO:0005829,GO:0005886,GO:2000279,GO:0005912,GO:2000679,GO:0008285,GO:0032274,GO:0003713,GO:0043066	cadherin binding|nucleus|negative regulation of transcription, DNA-templated|nucleoplasm|positive regulation of transcription, DNA-templated|cytoplasm|cytosol|plasma membrane|negative regulation of DNA biosynthetic process|adherens junction|positive regulation of transcription regulatory region DNA binding|negative regulation of cell proliferation|gonadotropin secretion|transcription coactivator …
Fam167a	0.000133665	2.10283	Up	family with sequence similarity 167, member A
Fam183b	0.000515451	-0.89079	Down	family with sequence similarity 183, member B	GO:0097546	ciliary base
Fam19a3	7.84991e-05	1.29893	Up	family with sequence similarity 19 member A3, C-C motif chemokine like	GO:0005615,GO:1903979,GO:1903980	extracellular space|negative regulation of microglial cell activation|positive regulation of microglial cell activation
Fam47e	0.0089585	-1.24046	Down	family with sequence similarity 47, member E	GO:0005737	cytoplasm
Fam64a	0.000914201	1.66993	Up	family with sequence similarity 64, member A	GO:0005634,GO:0005730	nucleus|nucleolus
Fam69c	0.000111695	-0.647559	Down	family with sequence similarity 69, member C
Fam71e2	0.00164646	Inf	Up	family with sequence similarity 71, member E2	GO:0005634	nucleus
Fam83g	0.00504453	2.22524	Up	family with sequence similarity 83, member G	GO:0005634,GO:0005829,GO:0030509	nucleus|cytosol|BMP signaling pathway
Fanca	0.000227324	0.948411	Up	Fanconi anemia, complementation group A	GO:0007140,GO:0008150,GO:0008584,GO:0008585,GO:0042127,GO:0043240,GO:0045589,GO:0050727,GO:0051090,GO:2000348,GO:0003674,GO:0005575,GO:0005634	male meiotic nuclear division|biological_process|male gonad development|female gonad development|regulation of cell proliferation|Fanconi anaemia nuclear complex|regulation of regulatory T cell differentiation|regulation of inflammatory response|regulation of DNA binding transcription factor activity|regulation of CD40 signaling pathway|molecular_function|cellular_component|nucleus	rno03460	Fanconi anemia pathway
Fas	0.0275419	1.14978	Up	Fas cell surface death receptor	GO:0071345,GO:0071347,GO:0071356,GO:0071391,GO:0005031,GO:0071407,GO:0005515,GO:0071455,GO:0005516,GO:0071456,GO:2001238,GO:0071464,GO:0005576,GO:2001241,GO:0097049,GO:0005615,GO:2001269,GO:0097190,GO:0005737,GO:0007275,GO:0005739,GO:0007283,GO:0005829,GO:0007568,GO:0005886,GO:0007623,GO:0008625,GO:0009636,GO:0030141,GO:0009897,GO:0031104,GO:0009986,GO:0031264,GO:0031265,GO:0031667,GO:0001552,GO:…	cellular response to cytokine stimulus|cellular response to interleukin-1|cellular response to tumor necrosis factor|cellular response to estrogen stimulus|tumor necrosis factor-activated receptor activity|cellular response to organic cyclic compound|protein binding|cellular response to hyperoxia|calmodulin binding|cellular response to hypoxia|positive regulation of extrinsic apoptotic signaling …	rno04010,rno04668,rno04060,rno04210,rno04217,rno04115,rno04650,rno05200,rno05205,rno05320,rno05330,rno05332,rno05010,rno04940,rno04932,rno05162,rno05164,rno05161,rno05168,rno05167,rno05165,rno05142,rno05143,rno01524	MAPK signaling pathway|TNF signaling pathway|Cytokine-cytokine receptor interaction|Apoptosis|Necroptosis|p53 signaling pathway|Natural killer cell mediated cytotoxicity|Pathways in cancer|Proteoglycans in cancer|Autoimmune thyroid disease|Allograft rejection|Graft-versus-host disease|Alzheimer's disease|Type I diabetes mellitus|Non-alcoholic fatty liver disease (NAFLD)|Measles|Influenza A|Hepati…
Fblim1	9.09337e-05	1.87924	Up	filamin binding LIM protein 1	GO:0097157,GO:0001725,GO:0098609,GO:0003674,GO:0005575,GO:0005654,GO:0005925,GO:0006397,GO:0008150,GO:0030054,GO:0031005,GO:0033623,GO:0035770,GO:0000381,GO:0044212,GO:0001650,GO:0046872	pre-mRNA intronic binding|stress fiber|cell-cell adhesion|molecular_function|cellular_component|nucleoplasm|focal adhesion|mRNA processing|biological_process|cell junction|filamin binding|regulation of integrin activation|ribonucleoprotein granule|regulation of alternative mRNA splicing, via spliceosome|transcription regulatory region DNA binding|fibrillar center|metal ion binding
Fbln2	7.83332e-07	1.71687	Up	fibulin 2	GO:0010811,GO:0030198,GO:0031012,GO:0050840,GO:0005509,GO:0005576,GO:0005615	positive regulation of cell-substrate adhesion|extracellular matrix organization|extracellular matrix|extracellular matrix binding|calcium ion binding|extracellular region|extracellular space
Fbxo27	6.91926e-05	0.717667	Up	F-box protein 27	GO:0004842,GO:0019005	ubiquitin-protein transferase activity|SCF ubiquitin ligase complex
Fcar	0.00346902	Inf	Up	Fc fragment of IgA receptor	GO:0097011,GO:0006955,GO:1903209,GO:0016021,GO:0019766,GO:0019862,GO:0033031,GO:0035457,GO:0038093,GO:0042119,GO:0071222,GO:0071346,GO:0002446,GO:0071354,GO:0005057,GO:0071356,GO:0005886	cellular response to granulocyte macrophage colony-stimulating factor stimulus|immune response|positive regulation of oxidative stress-induced cell death|integral component of membrane|IgA receptor activity|IgA binding|positive regulation of neutrophil apoptotic process|cellular response to interferon-alpha|Fc receptor signaling pathway|neutrophil activation|cellular response to lipopolysaccharid…	rno04145,rno05150	Phagosome|Staphylococcus aureus infection
Fcer1g	6.98585e-13	1.0753	Up	Fc fragment of IgE receptor Ig	GO:0002554,GO:0005886,GO:0005887,GO:0006911,GO:0007165,GO:0007166,GO:0007229,GO:0019864,GO:0009897,GO:0019886,GO:0009986,GO:0030316,GO:0030593,GO:0031623,GO:0042590,GO:0042742,GO:0032623,GO:0032733,GO:0042803,GO:0043306,GO:0045087,GO:0001798,GO:0045576,GO:0001805,GO:0050766,GO:0001812,GO:0002283,GO:0002292,GO:0002431,GO:0010543,GO:0016064,GO:0019767,GO:0019863,GO:0032755,GO:0032760,GO:0032765,GO:…	serotonin secretion by platelet|plasma membrane|integral component of plasma membrane|phagocytosis, engulfment|signal transduction|cell surface receptor signaling pathway|integrin-mediated signaling pathway|IgG binding|external side of plasma membrane|antigen processing and presentation of exogenous peptide antigen via MHC class II|cell surface|osteoclast differentiation|neutrophil chemotaxis|rec…	rno04072,rno04071,rno04611,rno04625,rno04650,rno04664,rno05310,rno05152	Phospholipase D signaling pathway|Sphingolipid signaling pathway|Platelet activation|C-type lectin receptor signaling pathway|Natural killer cell mediated cytotoxicity|Fc epsilon RI signaling pathway|Asthma|Tuberculosis
Fcgbpl1	0.0477024	2.28911	Up	Fc fragment of IgG binding protein-like 1
Fcgr1a	2.17469e-08	1.94211	Up	Fc fragment of IgG receptor Ia	GO:0032355,GO:0005515,GO:0038094,GO:0005886,GO:0042590,GO:0006898,GO:0006910,GO:0006911,GO:0007166,GO:0009617,GO:0042742,GO:0009897,GO:0045121,GO:0016021,GO:0050766,GO:0019770,GO:0050776,GO:0019864,GO:0001788,GO:0060100,GO:0019884,GO:0001798,GO:0071871,GO:0031774,GO:0001805	response to estradiol|protein binding|Fc-gamma receptor signaling pathway|plasma membrane|antigen processing and presentation of exogenous peptide antigen via MHC class I|receptor-mediated endocytosis|phagocytosis, recognition|phagocytosis, engulfment|cell surface receptor signaling pathway|response to bacterium|defense response to bacterium|external side of plasma membrane|membrane raft|integral…	rno04145,rno04640,rno04666,rno04380,rno05202,rno05221,rno05322,rno05150,rno05152,rno05140	Phagosome|Hematopoietic cell lineage|Fc gamma R-mediated phagocytosis|Osteoclast differentiation|Transcriptional misregulation in cancers|Acute myeloid leukemia|Systemic lupus erythematosus|Staphylococcus aureus infection|Tuberculosis|Leishmaniasis
Fcgr2a	0.0108655	0.586026	Up	Fc fragment of IgG, low affinity IIa, receptor	GO:1904467,GO:0021675,GO:0001812,GO:1905449,GO:0030593,GO:0001813,GO:0034987,GO:0001820,GO:0005575,GO:0006910,GO:0006911,GO:0007166,GO:0038094,GO:0009897,GO:0042535,GO:0009986,GO:0042590,GO:0045576,GO:0016021,GO:0001788,GO:0050766,GO:0019770,GO:0001798,GO:0050776,GO:0019864,GO:0001805	regulation of tumor necrosis factor secretion|nerve development|positive regulation of type I hypersensitivity|regulation of Fc-gamma receptor signaling pathway involved in phagocytosis|neutrophil chemotaxis|regulation of antibody-dependent cellular cytotoxicity|immunoglobulin receptor binding|serotonin secretion|cellular_component|phagocytosis, recognition|phagocytosis, engulfment|cell surface r…	rno04145,rno04650,rno04666,rno04380,rno05322,rno05150,rno05152,rno05140	Phagosome|Natural killer cell mediated cytotoxicity|Fc gamma R-mediated phagocytosis|Osteoclast differentiation|Systemic lupus erythematosus|Staphylococcus aureus infection|Tuberculosis|Leishmaniasis
Fcgr2b	4.22721e-11	1.8958	Up	Fc fragment of IgG, low affinity IIb, receptor	GO:0006898,GO:0006911,GO:0006952,GO:0006955,GO:0007166,GO:0009617,GO:0032355,GO:0009897,GO:0032456,GO:0009986,GO:0032693,GO:0016021,GO:0033030,GO:0038096,GO:0043197,GO:0044297,GO:1901216,GO:0044877,GO:1902950,GO:0045121,GO:1904646,GO:0045576,GO:1905898,GO:0001540,GO:0001811,GO:0002434,GO:0002638,GO:0002862,GO:0002865,GO:0002924,GO:0005886,GO:0005887,GO:0016064,GO:0016358,GO:0019772,GO:0019864,GO:…	receptor-mediated endocytosis|phagocytosis, engulfment|defense response|immune response|cell surface receptor signaling pathway|response to bacterium|response to estradiol|external side of plasma membrane|endocytic recycling|cell surface|negative regulation of interleukin-10 production|integral component of membrane|negative regulation of neutrophil apoptotic process|Fc-gamma receptor signaling p…	rno04145,rno04662,rno04666,rno04380,rno05150,rno05152,rno05162	Phagosome|B cell receptor signaling pathway|Fc gamma R-mediated phagocytosis|Osteoclast differentiation|Staphylococcus aureus infection|Tuberculosis|Measles
Fcgr3a	1.81358e-07	1.68641	Up	Fc fragment of IgG, low affinity IIIa, receptor	GO:0009986,GO:0016021,GO:0019767,GO:0019770,GO:0038094,GO:0038095,GO:0042060,GO:0042119,GO:0045780,GO:0051930,GO:0071222,GO:0003674,GO:0009897	cell surface|integral component of membrane|IgE receptor activity|IgG receptor activity|Fc-gamma receptor signaling pathway|Fc-epsilon receptor signaling pathway|wound healing|neutrophil activation|positive regulation of bone resorption|regulation of sensory perception of pain|cellular response to lipopolysaccharide|molecular_function|external side of plasma membrane	rno04145,rno04650,rno04380,rno05322,rno05150,rno05152,rno05140	Phagosome|Natural killer cell mediated cytotoxicity|Osteoclast differentiation|Systemic lupus erythematosus|Staphylococcus aureus infection|Tuberculosis|Leishmaniasis
Fchsd1	0.00040547	0.643352	Up	FCH and double SH3 domains 1	GO:0055037,GO:0007274,GO:0030833,GO:0031594	recycling endosome|neuromuscular synaptic transmission|regulation of actin filament polymerization|neuromuscular junction
Fcnb	0.0217422	2.37613	Up	ficolin B	GO:0005576,GO:0005581,GO:0007186,GO:0008329,GO:0030246,GO:0031232,GO:0033691,GO:0034394,GO:0043654,GO:0046597,GO:0046872,GO:0001664,GO:0097367,GO:0001867,GO:2000484,GO:0002752	extracellular region|collagen trimer|G-protein coupled receptor signaling pathway|signaling pattern recognition receptor activity|carbohydrate binding|extrinsic component of external side of plasma membrane|sialic acid binding|protein localization to cell surface|recognition of apoptotic cell|negative regulation of viral entry into host cell|metal ion binding|G-protein coupled receptor binding|ca…
Fcrl2	7.98862e-07	1.1386	Up	Fc receptor-like 2	GO:0005575,GO:0006898,GO:0008150,GO:0009967,GO:0009986,GO:0016020,GO:0003674,GO:0005044,GO:0005070	cellular_component|receptor-mediated endocytosis|biological_process|positive regulation of signal transduction|cell surface|membrane|molecular_function|scavenger receptor activity|SH3/SH2 adaptor activity
Fermt3	5.18093e-14	1.44742	Up	fermitin family member 3	GO:0005575,GO:0007159,GO:0007229,GO:0008150,GO:0030335,GO:0033622,GO:0033632,GO:0034446,GO:0070527,GO:0002102,GO:0003674,GO:0005178	cellular_component|leukocyte cell-cell adhesion|integrin-mediated signaling pathway|biological_process|positive regulation of cell migration|integrin activation|regulation of cell-cell adhesion mediated by integrin|substrate adhesion-dependent cell spreading|platelet aggregation|podosome|molecular_function|integrin binding	rno04611	Platelet activation
Fes	4.10956e-13	1.46203	Up	FES proto-oncogene, tyrosine kinase	GO:0006935,GO:0007098,GO:0007155,GO:0007169,GO:0007173,GO:0008017,GO:0008360,GO:0042127,GO:0010976,GO:0015630,GO:0043304,GO:0016477,GO:0045087,GO:0045595,GO:0045639,GO:0046777,GO:2000145,GO:2000251,GO:0001578,GO:0004672,GO:0004713,GO:0004715,GO:0005102,GO:0005524,GO:0005737,GO:0005925,GO:0018108,GO:0030154,GO:0030155,GO:0031116,GO:0031234,GO:0031410,GO:0034987,GO:0035091,GO:0038083	chemotaxis|centrosome cycle|cell adhesion|transmembrane receptor protein tyrosine kinase signaling pathway|epidermal growth factor receptor signaling pathway|microtubule binding|regulation of cell shape|regulation of cell proliferation|positive regulation of neuron projection development|microtubule cytoskeleton|regulation of mast cell degranulation|cell migration|innate immune response|regulatio…	rno04360	Axon guidance
Fgfbp1	0.0250954	2.56062	Up	fibroblast growth factor binding protein 1	GO:0045743,GO:0005615,GO:0005886,GO:0007267,GO:0008284,GO:0009986,GO:0017134,GO:0005576,GO:0019838,GO:0031012	positive regulation of fibroblast growth factor receptor signaling pathway|extracellular space|plasma membrane|cell-cell signaling|positive regulation of cell proliferation|cell surface|fibroblast growth factor binding|extracellular region|growth factor binding|extracellular matrix
Fgfrl1	1.28901e-08	0.680958	Up	fibroblast growth factor receptor-like 1	GO:0030658,GO:0005007,GO:0034446,GO:0044291,GO:0005794,GO:0005886,GO:0007165,GO:0008201,GO:0051260,GO:0008285,GO:0051291,GO:0008543,GO:0060412,GO:0016021,GO:0060539,GO:0017134,GO:0000139,GO:0098742,GO:0001501,GO:0030133,GO:0003179	transport vesicle membrane|fibroblast growth factor-activated receptor activity|substrate adhesion-dependent cell spreading|cell-cell contact zone|Golgi apparatus|plasma membrane|signal transduction|heparin binding|protein homooligomerization|negative regulation of cell proliferation|protein heterooligomerization|fibroblast growth factor receptor signaling pathway|ventricular septum morphogenesis…
Fgl2	9.94365e-23	1.83507	Up	fibrinogen-like 2	GO:0006508,GO:0007567,GO:0008233	proteolysis|parturition|peptidase activity
Fgr	3.27133e-18	1.94907	Up	FGR proto-oncogene, Src family tyrosine kinase	GO:0005743,GO:0005758,GO:0005829,GO:0005856,GO:0005886,GO:0007169,GO:0018108,GO:0007229,GO:0019901,GO:0030154,GO:0030335,GO:0031234,GO:0045859,GO:0032587,GO:0046777,GO:0034987,GO:0050715,GO:0050764,GO:0001784,GO:0050830,GO:0004713,GO:0004715,GO:0005102,GO:0005515,GO:0005524,GO:0008150,GO:0008360,GO:0014068,GO:0015629,GO:0016235,GO:0034988,GO:0016477,GO:0038083,GO:0042127,GO:0043306,GO:0043552,GO:…	mitochondrial inner membrane|mitochondrial intermembrane space|cytosol|cytoskeleton|plasma membrane|transmembrane receptor protein tyrosine kinase signaling pathway|peptidyl-tyrosine phosphorylation|integrin-mediated signaling pathway|protein kinase binding|cell differentiation|positive regulation of cell migration|extrinsic component of cytoplasmic side of plasma membrane|regulation of protein k…	rno04062,rno05169	Chemokine signaling pathway|Epstein-Barr virus infection
Fhl3	5.27302e-10	1.40454	Up	four and a half LIM domains 3	GO:0003779,GO:0005634,GO:0030018,GO:0030036,GO:0046872,GO:0001725,GO:0003712	actin binding|nucleus|Z disc|actin cytoskeleton organization|metal ion binding|stress fiber|transcription cofactor activity
Fhod1	2.25465e-07	0.784519	Up	formin homology 2 domain containing 1	GO:0005829,GO:0007097,GO:0014704,GO:0019904,GO:0042802,GO:0043621,GO:0045944,GO:0051492,GO:0051496,GO:0051660,GO:0001725,GO:0005623,GO:0005634	cytosol|nuclear migration|intercalated disc|protein domain specific binding|identical protein binding|protein self-association|positive regulation of transcription by RNA polymerase II|regulation of stress fiber assembly|positive regulation of stress fiber assembly|establishment of centrosome localization|stress fiber|cell|nucleus
Fkbp10	0.00443432	0.599747	Up	FK506 binding protein 10	GO:0003755,GO:0005509,GO:0005528,GO:0005730,GO:0005737,GO:0061077,GO:0000412,GO:0000413	peptidyl-prolyl cis-trans isomerase activity|calcium ion binding|FK506 binding|nucleolus|cytoplasm|chaperone-mediated protein folding|histone peptidyl-prolyl isomerization|protein peptidyl-prolyl isomerization
Flna	4.01986e-05	1.46434	Up	filamin A	GO:0005730,GO:0005737,GO:0005802,GO:0005829,GO:0005884,GO:0005886,GO:0021987,GO:0005903,GO:0030018,GO:0005911,GO:0030036,GO:0007195,GO:0030334,GO:0030426,GO:0030863,GO:0031267,GO:0043066,GO:0031523,GO:0043113,GO:0031532,GO:0043198,GO:0031852,GO:0043433,GO:0044319,GO:0044325,GO:0044877,GO:0001525,GO:0060271,GO:0045022,GO:0001664,GO:0071526,GO:0045184,GO:0001837,GO:0072659,GO:0045216,GO:0001974,GO:…	nucleolus|cytoplasm|trans-Golgi network|cytosol|actin filament|plasma membrane|cerebral cortex development|brush border|Z disc|cell-cell junction|actin cytoskeleton organization|adenylate cyclase-inhibiting dopamine receptor signaling pathway|regulation of cell migration|growth cone|cortical cytoskeleton|small GTPase binding|negative regulation of apoptotic process|Myb complex|receptor clustering…	rno04010,rno04510,rno05205,rno05132	MAPK signaling pathway|Focal adhesion|Proteoglycans in cancer|Salmonella infection
Flnc	0.000185884	2.3728	Up	filamin C	GO:0005856,GO:0005886,GO:0008092,GO:0016528,GO:0030018,GO:0030506,GO:0042383,GO:0042802,GO:0043034,GO:0005737,GO:0048747,GO:0005829,GO:0051015	cytoskeleton|plasma membrane|cytoskeletal protein binding|sarcoplasm|Z disc|ankyrin binding|sarcolemma|identical protein binding|costamere|cytoplasm|muscle fiber development|cytosol|actin filament binding	rno04010,rno04510,rno05205,rno05132	MAPK signaling pathway|Focal adhesion|Proteoglycans in cancer|Salmonella infection
Fmo1	0.00215365	-0.892583	Down	flavin containing monooxygenase 1	GO:0070995,GO:0004499,GO:0005789,GO:0006082,GO:0006970,GO:0009404,GO:0016021,GO:0017144,GO:0031090,GO:0032496,GO:0043231,GO:0004497,GO:0050660,GO:0050661	NADPH oxidation|N,N-dimethylaniline monooxygenase activity|endoplasmic reticulum membrane|organic acid metabolic process|response to osmotic stress|toxin metabolic process|integral component of membrane|drug metabolic process|organelle membrane|response to lipopolysaccharide|intracellular membrane-bounded organelle|monooxygenase activity|flavin adenine dinucleotide binding|NADP binding	rno00982	Drug metabolism - cytochrome P450
Fn1	1.68237e-09	1.90594	Up	fibronectin 1	GO:0005178,GO:0005201,GO:0005515,GO:0005576,GO:0005577,GO:0007044,GO:0007155,GO:0005578,GO:0007160,GO:0007161,GO:0008022,GO:0016324,GO:0016504,GO:0008201,GO:0008284,GO:0018149,GO:0019899,GO:0030198,GO:0001503,GO:0042493,GO:0030335,GO:0001525,GO:0042802,GO:0031012,GO:0001775,GO:0001932,GO:0043066,GO:0002020,GO:0045340,GO:0045773,GO:0002931,GO:0070372,GO:0048146,GO:0005102,GO:0071222,GO:0071288,GO:…	integrin binding|extracellular matrix structural constituent|protein binding|extracellular region|fibrinogen complex|cell-substrate junction assembly|cell adhesion|proteinaceous extracellular matrix|cell-matrix adhesion|calcium-independent cell-matrix adhesion|protein C-terminus binding|apical plasma membrane|peptidase activator activity|heparin binding|positive regulation of cell proliferation|p…	rno04151,rno04512,rno04510,rno04810,rno05200,rno05205,rno05222,rno04933,rno05100,rno05165,rno05146	PI3K-Akt signaling pathway|ECM-receptor interaction|Focal adhesion|Regulation of actin cytoskeleton|Pathways in cancer|Proteoglycans in cancer|Small cell lung cancer|AGE-RAGE signaling pathway in diabetic complications|Bacterial invasion of epithelial cells|Human papillomavirus infection|Amoebiasis
Folh1	1.47501e-05	-0.648505	Down	folate hydrolase 1	GO:0016805,GO:0005886,GO:0035609,GO:0005887,GO:0006508,GO:0006760,GO:0043065,GO:0046872,GO:0008233,GO:1904492,GO:0009986,GO:0004180,GO:1904493,GO:0016021,GO:0004181	dipeptidase activity|plasma membrane|C-terminal protein deglutamylation|integral component of plasma membrane|proteolysis|folic acid-containing compound metabolic process|positive regulation of apoptotic process|metal ion binding|peptidase activity|Ac-Asp-Glu binding|cell surface|carboxypeptidase activity|tetrahydrofolyl-poly(glutamate) polymer binding|integral component of membrane|metallocarbox…	rno00250,rno04977	Alanine, aspartate and glutamate metabolism|Vitamin digestion and absorption
Folr1	0.0198628	-1.90316	Down	folate receptor 1	GO:0061713,GO:0031362,GO:0005542,GO:0061714,GO:0071231,GO:0031526,GO:0005634,GO:0005903,GO:0008144,GO:0008517,GO:0046655,GO:0046658,GO:0015884,GO:0048678,GO:0016323,GO:0051870,GO:0016324,GO:0001947,GO:0060828,GO:0017015,GO:0003147,GO:0061626,GO:0031103,GO:0003253	anterior neural tube closure|anchored component of external side of plasma membrane|folic acid binding|folic acid receptor activity|cellular response to folic acid|brush border membrane|nucleus|brush border|drug binding|folic acid transmembrane transporter activity|folic acid metabolic process|anchored component of plasma membrane|folic acid transport|response to axon injury|basolateral plasma me…	rno04144,rno01523	Endocytosis|Antifolate resistance
Folr2	4.20603e-08	2.31611	Up	folate receptor beta	GO:0061714,GO:0005575,GO:0071231,GO:0007155,GO:0007342,GO:0008144,GO:0008150,GO:0008284,GO:0008517,GO:0009986,GO:0015884,GO:0031362,GO:0002548,GO:0035036,GO:0003674,GO:0051870,GO:0005542	folic acid receptor activity|cellular_component|cellular response to folic acid|cell adhesion|fusion of sperm to egg plasma membrane involved in single fertilization|drug binding|biological_process|positive regulation of cell proliferation|folic acid transmembrane transporter activity|cell surface|folic acid transport|anchored component of external side of plasma membrane|monocyte chemotaxis|sper…	rno04144,rno01523	Endocytosis|Antifolate resistance
Fos	0.000847286	1.3786	Up	FBJ osteosarcoma oncogene	GO:0003677,GO:0003682,GO:0003690,GO:0003700,GO:0005515,GO:0007399,GO:0005634,GO:0007565,GO:0007568,GO:0008134,GO:0009409,GO:0009416,GO:0035902,GO:0009612,GO:0035914,GO:0009629,GO:0035976,GO:0009636,GO:0035994,GO:0042493,GO:0043005,GO:0000978,GO:0071277,GO:0043565,GO:1901216,GO:0044212,GO:0000979,GO:1902895,GO:0045672,GO:0000982,GO:0001077,GO:0001102,GO:0001190,GO:0001661,GO:0005654,GO:0005667,GO:…	DNA binding|chromatin binding|double-stranded DNA binding|DNA binding transcription factor activity|protein binding|nervous system development|nucleus|female pregnancy|aging|transcription factor binding|response to cold|response to light stimulus|response to immobilization stress|response to mechanical stimulus|skeletal muscle cell differentiation|response to gravity|transcription factor AP-1 com…	rno04010,rno04668,rno04024,rno04210,rno04620,rno04660,rno04658,rno04659,rno04657,rno04662,rno04915,rno04917,rno04921,rno04926,rno04725,rno04728,rno04380,rno04713,rno05200,rno05231,rno05210,rno05224,rno05323,rno05031,rno05418,rno05132,rno05133,rno05166,rno05161,rno05168,rno05167,rno05140,rno05142,rno01522	MAPK signaling pathway|TNF signaling pathway|cAMP signaling pathway|Apoptosis|Toll-like receptor signaling pathway|T cell receptor signaling pathway|Th1 and Th2 cell differentiation|Th17 cell differentiation|IL-17 signaling pathway|B cell receptor signaling pathway|Estrogen signaling pathway|Prolactin signaling pathway|Oxytocin signaling pathway|Relaxin signaling pathway|Cholinergic synapse|Dopam…
Fosb	0.02742	1.71902	Up	FosB proto-oncogene, AP-1 transcription factor subunit	GO:0071277,GO:0032570,GO:0001077,GO:0032870,GO:0003677,GO:0042493,GO:0003690,GO:0003700,GO:0005634,GO:0043231,GO:0005654,GO:0043278,GO:0043565,GO:0006357,GO:0045944,GO:0006366,GO:0000978,GO:0051412,GO:0007565,GO:0051591,GO:0009612,GO:0000982	cellular response to calcium ion|response to progesterone|transcriptional activator activity, RNA polymerase II proximal promoter sequence-specific DNA binding|cellular response to hormone stimulus|DNA binding|response to drug|double-stranded DNA binding|DNA binding transcription factor activity|nucleus|intracellular membrane-bounded organelle|nucleoplasm|response to morphine|sequence-specific DN…	rno04657,rno04380,rno05030,rno05031,rno05034	IL-17 signaling pathway|Osteoclast differentiation|Cocaine addiction|Amphetamine addiction|Alcoholism
Fosl1	8.34506e-08	3.93722	Up	FOS like 1, AP-1 transcription factor subunit	GO:0051591,GO:0042542,GO:0007612,GO:0000978,GO:0060674,GO:0042734,GO:0008285,GO:0000982,GO:0061614,GO:0043005,GO:0009612,GO:0001077,GO:2000144,GO:0043065,GO:0001701,GO:0003677,GO:0005634,GO:0009629,GO:0005654,GO:0043231,GO:0014070,GO:0045787,GO:0031668,GO:0005829,GO:0045944,GO:0032570,GO:0006357,GO:0000977,GO:0051091,GO:0034097,GO:0007296,GO:0051412,GO:0042493,GO:0007565	response to cAMP|response to hydrogen peroxide|learning|RNA polymerase II proximal promoter sequence-specific DNA binding|placenta blood vessel development|presynaptic membrane|negative regulation of cell proliferation|transcription factor activity, RNA polymerase II proximal promoter sequence-specific DNA binding|pri-miRNA transcription by RNA polymerase II|neuron projection|response to mechanic…	rno04310,rno04657,rno04380,rno05166	Wnt signaling pathway|IL-17 signaling pathway|Osteoclast differentiation|HTLV-I infection
Foxa3	0.0468754	3.20891	Up	forkhead box A3	GO:0003700,GO:0005634,GO:0005654,GO:0009653,GO:0006325,GO:0015629,GO:0006351,GO:0006355,GO:0019904,GO:0030154,GO:0031667,GO:0043565,GO:0044212,GO:0000981,GO:0001678,GO:0003677,GO:0006357,GO:0007275,GO:0007283,GO:0008134,GO:0008285,GO:0045944,GO:0009267,GO:0070368	DNA binding transcription factor activity|nucleus|nucleoplasm|anatomical structure morphogenesis|chromatin organization|actin cytoskeleton|transcription, DNA-templated|regulation of transcription, DNA-templated|protein domain specific binding|cell differentiation|response to nutrient levels|sequence-specific DNA binding|transcription regulatory region DNA binding|RNA polymerase II transcription f…	rno04950	Maturity onset diabetes of the young
Foxd1	0.0294748	0.773623	Up	forkhead box D1	GO:0005634,GO:0006357,GO:0006366,GO:0007411,GO:0008301,GO:0045944,GO:0009653,GO:0010628,GO:0060678,GO:0072076,GO:0072210,GO:0072213,GO:0000978,GO:0000981,GO:0001077,GO:0001658,GO:0001822,GO:0003677,GO:0030154,GO:0030513,GO:0032275,GO:0043565,GO:0045892,GO:0072267,GO:0072268,GO:0090184	nucleus|regulation of transcription by RNA polymerase II|transcription by RNA polymerase II|axon guidance|DNA binding, bending|positive regulation of transcription by RNA polymerase II|anatomical structure morphogenesis|positive regulation of gene expression|dichotomous subdivision of terminal units involved in ureteric bud branching|nephrogenic mesenchyme development|metanephric nephron developm…
Foxd3	2.33634e-09	6.82587	Up	forkhead box D3	GO:0006355,GO:0000977,GO:0006357,GO:0000981,GO:0009653,GO:0001227,GO:0001701,GO:0001829,GO:0001892,GO:0030154,GO:0003677,GO:0044212,GO:0003690,GO:0045944,GO:0003700,GO:0000122,GO:1990830,GO:0005634,GO:0006351,GO:0000790	regulation of transcription, DNA-templated|RNA polymerase II regulatory region sequence-specific DNA binding|regulation of transcription by RNA polymerase II|RNA polymerase II transcription factor activity, sequence-specific DNA binding|anatomical structure morphogenesis|transcriptional repressor activity, RNA polymerase II transcription regulatory region sequence-specific DNA binding|in utero em…
Foxo6	2.78452e-09	-0.682524	Down	forkhead box O6	GO:0005634,GO:0005737,GO:0006357,GO:0007613,GO:0009653,GO:0030154,GO:0060999,GO:0000981	nucleus|cytoplasm|regulation of transcription by RNA polymerase II|memory|anatomical structure morphogenesis|cell differentiation|positive regulation of dendritic spine development|RNA polymerase II transcription factor activity, sequence-specific DNA binding	rno04068	FoxO signaling pathway
Fpgs	1.92448e-05	0.631003	Up	folylpolyglutamate synthase	GO:0004326,GO:0005575,GO:0005737,GO:0005739,GO:0005829,GO:0006536,GO:0006760,GO:0007420,GO:0008283,GO:0008841,GO:0031100,GO:0001889,GO:0046901	tetrahydrofolylpolyglutamate synthase activity|cellular_component|cytoplasm|mitochondrion|cytosol|glutamate metabolic process|folic acid-containing compound metabolic process|brain development|cell proliferation|dihydrofolate synthase activity|animal organ regeneration|liver development|tetrahydrofolylpolyglutamate biosynthetic process	rno00790,rno01523	Folate biosynthesis|Antifolate resistance
Frem3	1.36546e-05	-1.04209	Down	FRAS1 related extracellular matrix 3	GO:0005604,GO:0007154,GO:0016021	basement membrane|cell communication|integral component of membrane
Fscn2	0.00767058	-1.15066	Down	fascin actin-bundling protein 2, retinal	GO:0007163,GO:0008150,GO:0009653,GO:0015629,GO:0016477,GO:0030674,GO:0031941,GO:0032420,GO:0042462,GO:0044877,GO:0051015,GO:0003674,GO:0051017,GO:0005575,GO:0005737	establishment or maintenance of cell polarity|biological_process|anatomical structure morphogenesis|actin cytoskeleton|cell migration|protein binding, bridging|filamentous actin|stereocilium|eye photoreceptor cell development|protein-containing complex binding|actin filament binding|molecular_function|actin filament bundle assembly|cellular_component|cytoplasm
Fst	0.00014951	1.36992	Up	follistatin	GO:0043616,GO:0005515,GO:0045596,GO:0005575,GO:0046882,GO:0005615,GO:0005634,GO:0005737,GO:0007276,GO:0007389,GO:0048185,GO:0008585,GO:0030509,GO:0051798,GO:0031069,GO:0032926,GO:0000122,GO:0042475,GO:0001501,GO:0043395,GO:0002244	keratinocyte proliferation|protein binding|negative regulation of cell differentiation|cellular_component|negative regulation of follicle-stimulating hormone secretion|extracellular space|nucleus|cytoplasm|gamete generation|pattern specification process|activin binding|female gonad development|BMP signaling pathway|positive regulation of hair follicle development|hair follicle morphogenesis|negat…	rno04350	TGF-beta signaling pathway
Fstl3	0.000201681	2.90774	Up	follistatin like 3	GO:0090101,GO:0030324,GO:0002244,GO:0030325,GO:0005615,GO:0030514,GO:0005634,GO:0005654,GO:0005794,GO:0032926,GO:0006351,GO:0044306,GO:0006357,GO:0045671,GO:0007283,GO:0045944,GO:0008584,GO:0001503,GO:0048185,GO:0022409,GO:0001822,GO:0071248,GO:0030141,GO:0001968	negative regulation of transmembrane receptor protein serine/threonine kinase signaling pathway|lung development|hematopoietic progenitor cell differentiation|adrenal gland development|extracellular space|negative regulation of BMP signaling pathway|nucleus|nucleoplasm|Golgi apparatus|negative regulation of activin receptor signaling pathway|transcription, DNA-templated|neuron projection terminus…
Fxyd2	0.00215236	1.70499	Up	FXYD domain-containing ion transport regulator 2	GO:0005515,GO:0005890,GO:0006813,GO:0006814,GO:0010248,GO:0016020,GO:0016323,GO:0017080,GO:0042127,GO:0043231,GO:0001558,GO:2000649,GO:0005216,GO:0005391	protein binding|sodium:potassium-exchanging ATPase complex|potassium ion transport|sodium ion transport|establishment or maintenance of transmembrane electrochemical gradient|membrane|basolateral plasma membrane|sodium channel regulator activity|regulation of cell proliferation|intracellular membrane-bounded organelle|regulation of cell growth|regulation of sodium ion transmembrane transporter ac…	rno04024,rno04022,rno04911,rno04918,rno04919,rno04260,rno04261,rno04970,rno04972,rno04976,rno04973,rno04974,rno04978,rno04960,rno04961,rno04964	cAMP signaling pathway|cGMP - PKG signaling pathway|Insulin secretion|Thyroid hormone synthesis|Thyroid hormone signaling pathway|Cardiac muscle contraction|Adrenergic signaling in cardiomyocytes|Salivary secretion|Pancreatic secretion|Bile secretion|Carbohydrate digestion and absorption|Protein digestion and absorption|Mineral absorption|Aldosterone-regulated sodium reabsorption|Endocrine and ot…
Fxyd5	3.61498e-06	0.989893	Up	FXYD domain-containing ion transport regulator 5	GO:0016021,GO:0017080,GO:0034220,GO:0045296,GO:2000649,GO:0003779,GO:0005216,GO:0005887	integral component of membrane|sodium channel regulator activity|ion transmembrane transport|cadherin binding|regulation of sodium ion transmembrane transporter activity|actin binding|ion channel activity|integral component of plasma membrane
Fyb	0.000181286	0.982984	Up	FYN binding protein	GO:0006955,GO:0007165,GO:0008289,GO:0015629,GO:0044877,GO:0045576,GO:0072659,GO:0005102,GO:0005886	immune response|signal transduction|lipid binding|actin cytoskeleton|protein-containing complex binding|mast cell activation|protein localization to plasma membrane|signaling receptor binding|plasma membrane	rno04015	Rap1 signaling pathway
Gabre	0.000890921	1.99025	Up	gamma-aminobutyric acid type A receptor epsilon subunit	GO:0006821,GO:0007165,GO:0007214,GO:0007268,GO:0008503,GO:0050877,GO:0016021,GO:0051932,GO:0022851,GO:0060078,GO:0098794,GO:0099565,GO:1902476,GO:1902711,GO:1904315,GO:0004890,GO:0005230,GO:0005237,GO:0005254,GO:0005886,GO:0005887,GO:0030054,GO:0032590,GO:0034220,GO:0034707,GO:0042391,GO:0042493,GO:2001226,GO:0043005,GO:0045202,GO:0045211	chloride transport|signal transduction|gamma-aminobutyric acid signaling pathway|chemical synaptic transmission|benzodiazepine receptor activity|nervous system process|integral component of membrane|synaptic transmission, GABAergic|GABA-gated chloride ion channel activity|regulation of postsynaptic membrane potential|postsynapse|chemical synaptic transmission, postsynaptic|chloride transmembrane …	rno04080,rno04727,rno04723,rno05032,rno05033	Neuroactive ligand-receptor interaction|GABAergic synapse|Retrograde endocannabinoid signaling|Morphine addiction|Nicotine addiction
Gabrr2	0.0485329	0.588533	Up	gamma-aminobutyric acid type A receptor rho 2 subunit	GO:0045211,GO:0019904,GO:0004890,GO:0050877,GO:0030054,GO:0005230,GO:1902476,GO:0034220,GO:1902711,GO:0005237,GO:0005254,GO:0005886,GO:0005887,GO:0007165,GO:0034707,GO:0042391,GO:0007214,GO:0042462,GO:0007268,GO:0043005,GO:0007601,GO:0045202,GO:0016021	postsynaptic membrane|protein domain specific binding|GABA-A receptor activity|nervous system process|cell junction|extracellular ligand-gated ion channel activity|chloride transmembrane transport|ion transmembrane transport|GABA-A receptor complex|inhibitory extracellular ligand-gated ion channel activity|chloride channel activity|plasma membrane|integral component of plasma membrane|signal tran…	rno04080,rno04727,rno04723,rno05032,rno05033	Neuroactive ligand-receptor interaction|GABAergic synapse|Retrograde endocannabinoid signaling|Morphine addiction|Nicotine addiction
Gadd45a	1.30356e-10	1.60518	Up	growth arrest and DNA-damage-inducible, alpha	GO:0005737,GO:0006469,GO:0006974,GO:0007098,GO:0046982,GO:0016607,GO:0047485,GO:0019900,GO:0051726,GO:0071260,GO:0071479,GO:0071850,GO:0000086,GO:0000185,GO:0000979,GO:0005634,GO:0042770,GO:0042803,GO:0043065,GO:0046330,GO:1900745,GO:2000379	cytoplasm|negative regulation of protein kinase activity|cellular response to DNA damage stimulus|centrosome cycle|protein heterodimerization activity|nuclear speck|protein N-terminus binding|kinase binding|regulation of cell cycle|cellular response to mechanical stimulus|cellular response to ionizing radiation|mitotic cell cycle arrest|G2/M transition of mitotic cell cycle|activation of MAPKKK a…	rno04010,rno04068,rno04110,rno04210,rno04115,rno04218,rno05200,rno05202,rno05210,rno05212,rno05225,rno05226,rno05214,rno05216,rno05220,rno05217,rno05218,rno05213,rno05224,rno05222,rno05223	MAPK signaling pathway|FoxO signaling pathway|Cell cycle|Apoptosis|p53 signaling pathway|Cellular senescence|Pathways in cancer|Transcriptional misregulation in cancers|Colorectal cancer|Pancreatic cancer|Hepatocellular carcinoma|Gastric cancer|Glioma|Thyroid cancer|Chronic myeloid leukemia|Basal cell carcinoma|Melanoma|Endometrial cancer|Breast cancer|Small cell lung cancer|Non-small cell lung c…
Gadd45b	0.00139105	1.02971	Up	growth arrest and DNA-damage-inducible, beta	GO:0005634,GO:0005737,GO:0006469,GO:0043065,GO:0046330,GO:0051726,GO:1900745,GO:0000185,GO:0000186	nucleus|cytoplasm|negative regulation of protein kinase activity|positive regulation of apoptotic process|positive regulation of JNK cascade|regulation of cell cycle|positive regulation of p38MAPK cascade|activation of MAPKKK activity|activation of MAPKK activity	rno04010,rno04064,rno04068,rno04110,rno04210,rno04115,rno04218,rno05200,rno05202,rno05210,rno05212,rno05225,rno05226,rno05214,rno05216,rno05220,rno05217,rno05218,rno05213,rno05224,rno05222,rno05223	MAPK signaling pathway|NF-kappa B signaling pathway|FoxO signaling pathway|Cell cycle|Apoptosis|p53 signaling pathway|Cellular senescence|Pathways in cancer|Transcriptional misregulation in cancers|Colorectal cancer|Pancreatic cancer|Hepatocellular carcinoma|Gastric cancer|Glioma|Thyroid cancer|Chronic myeloid leukemia|Basal cell carcinoma|Melanoma|Endometrial cancer|Breast cancer|Small cell lung…
Gadd45g	5.6103e-08	1.88092	Up	growth arrest and DNA-damage-inducible, gamma	GO:1900745,GO:0005634,GO:0005737,GO:0006469,GO:0006915,GO:0007275,GO:0030154,GO:0042802,GO:0043065,GO:0046330,GO:0000185,GO:0051726,GO:0000186	positive regulation of p38MAPK cascade|nucleus|cytoplasm|negative regulation of protein kinase activity|apoptotic process|multicellular organism development|cell differentiation|identical protein binding|positive regulation of apoptotic process|positive regulation of JNK cascade|activation of MAPKKK activity|regulation of cell cycle|activation of MAPKK activity	rno04010,rno04068,rno04110,rno04210,rno04115,rno04218,rno05200,rno05202,rno05210,rno05212,rno05225,rno05226,rno05214,rno05216,rno05220,rno05217,rno05218,rno05213,rno05224,rno05222,rno05223	MAPK signaling pathway|FoxO signaling pathway|Cell cycle|Apoptosis|p53 signaling pathway|Cellular senescence|Pathways in cancer|Transcriptional misregulation in cancers|Colorectal cancer|Pancreatic cancer|Hepatocellular carcinoma|Gastric cancer|Glioma|Thyroid cancer|Chronic myeloid leukemia|Basal cell carcinoma|Melanoma|Endometrial cancer|Breast cancer|Small cell lung cancer|Non-small cell lung c…
Gal	0.000145112	1.76641	Up	galanin and GMAP prepropeptide	GO:0005794,GO:0006954,GO:0007218,GO:0007399,GO:0007631,GO:0031943,GO:0008285,GO:0032868,GO:0010469,GO:0035902,GO:0010737,GO:0042493,GO:0043025,GO:0043065,GO:0043204,GO:0043627,GO:0044306,GO:0045944,GO:0001664,GO:0004966,GO:0005184,GO:0005615,GO:0005737,GO:0019933,GO:0030141,GO:0031763,GO:0031764,GO:0031765,GO:0050672,GO:0031766,GO:0050776,GO:0051464,GO:0051795,GO:1902608,GO:1902891	Golgi apparatus|inflammatory response|neuropeptide signaling pathway|nervous system development|feeding behavior|regulation of glucocorticoid metabolic process|negative regulation of cell proliferation|response to insulin|regulation of signaling receptor activity|response to immobilization stress|protein kinase A signaling|response to drug|neuronal cell body|positive regulation of apoptotic proce…	rno04080	Neuroactive ligand-receptor interaction
Galnt4	0.0037004	0.722946	Up	polypeptide N-acetylgalactosaminyltransferase 4	GO:0005794,GO:0048471	Golgi apparatus|perinuclear region of cytoplasm	rno00512	Mucin type O-glycan biosynthesis
Gbp2	1.85645e-25	1.86086	Up	guanylate binding protein 2	GO:0071346,GO:0042832,GO:0005654,GO:0044406,GO:0005829,GO:0015629,GO:0020005,GO:0048471,GO:0050830,GO:0031410,GO:0071222,GO:0035458,GO:0000139,GO:0003924,GO:0005525	cellular response to interferon-gamma|defense response to protozoan|nucleoplasm|adhesion of symbiont to host|cytosol|actin cytoskeleton|symbiont-containing vacuole membrane|perinuclear region of cytoplasm|defense response to Gram-positive bacterium|cytoplasmic vesicle|cellular response to lipopolysaccharide|cellular response to interferon-beta|Golgi membrane|GTPase activity|GTP binding	rno04621	NOD-like receptor signaling pathway
Gcnt2	0.000958359	0.840515	Up	glucosaminyl (N-acetyl) transferase 2, I-branching enzyme	GO:0036438,GO:0005794,GO:0051897,GO:0006486,GO:0070374,GO:0007179,GO:0008109,GO:0008150,GO:0008284,GO:0008375,GO:0010608,GO:0010718,GO:0010812,GO:0016021,GO:0003674,GO:0030335,GO:0005575,GO:0034116	maintenance of lens transparency|Golgi apparatus|positive regulation of protein kinase B signaling|protein glycosylation|positive regulation of ERK1 and ERK2 cascade|transforming growth factor beta receptor signaling pathway|N-acetyllactosaminide beta-1,6-N-acetylglucosaminyltransferase activity|biological_process|positive regulation of cell proliferation|acetylglucosaminyltransferase activity|po…	rno00601	Glycosphingolipid biosynthesis - lacto and neolacto series
Gdf10	0.000118627	-0.605764	Down	growth differentiation factor 10	GO:0045668,GO:0030509,GO:0005125,GO:0031012,GO:0005160,GO:0045669,GO:0005615,GO:0048468,GO:0008083,GO:0010469,GO:0042698,GO:0010862,GO:0060395,GO:0042981,GO:0071559,GO:0043408,GO:0045444,GO:0001649,GO:0021549,GO:0030278	negative regulation of osteoblast differentiation|BMP signaling pathway|cytokine activity|extracellular matrix|transforming growth factor beta receptor binding|positive regulation of osteoblast differentiation|extracellular space|cell development|growth factor activity|regulation of signaling receptor activity|ovulation cycle|positive regulation of pathway-restricted SMAD protein phosphorylation|…
Gdf7	0.0350832	-1.68158	Down	growth differentiation factor 7	GO:0045893,GO:0030509,GO:0005615,GO:0048468,GO:0030855,GO:0048608,GO:0030901,GO:0007411,GO:0048754,GO:0008083,GO:0010469,GO:0010628,GO:0010862,GO:0032924,GO:0048853,GO:0042803,GO:0021509,GO:0060389,GO:0042981,GO:0021527,GO:0060395,GO:0043408,GO:0021915,GO:0005125,GO:0060571,GO:0045165,GO:0022612,GO:0005160,GO:2001051,GO:0045666,GO:0005576	positive regulation of transcription, DNA-templated|BMP signaling pathway|extracellular space|cell development|epithelial cell differentiation|reproductive structure development|midbrain development|axon guidance|branching morphogenesis of an epithelial tube|growth factor activity|regulation of signaling receptor activity|positive regulation of gene expression|positive regulation of pathway-restr…	rno04350,rno04390,rno04360	TGF-beta signaling pathway|Hippo signaling pathway|Axon guidance
Gdnf	0.0179583	1.81009	Up	glial cell derived neurotrophic factor	GO:0001759,GO:0001941,GO:0003337,GO:0008284,GO:0005576,GO:0008584,GO:0009611,GO:0010468,GO:0010469,GO:0021784,GO:0032770,GO:0042803,GO:0030116,GO:0030182,GO:0043235,GO:0043524,GO:0001656,GO:0048485,GO:0001657,GO:0045597,GO:0001658,GO:0050731,GO:0051584,GO:0001755,GO:0090190,GO:0060041,GO:0060676,GO:2001240,GO:0005615,GO:0007399,GO:0007422,GO:0008083,GO:0030432,GO:0008283,GO:0030901,GO:0030971,GO:…	organ induction|postsynaptic membrane organization|mesenchymal to epithelial transition involved in metanephros morphogenesis|positive regulation of cell proliferation|extracellular region|male gonad development|response to wounding|regulation of gene expression|regulation of signaling receptor activity|postganglionic parasympathetic fiber development|positive regulation of monooxygenase activity…
Gem	3.26457e-05	1.79645	Up	GTP binding protein overexpressed in skeletal muscle	GO:0005525,GO:0005634,GO:0007165,GO:0009898,GO:0019003,GO:0030496,GO:0051233,GO:0051276,GO:0051310,GO:0072686,GO:0000278,GO:0000287,GO:0003924	GTP binding|nucleus|signal transduction|cytoplasmic side of plasma membrane|GDP binding|midbody|spindle midzone|chromosome organization|metaphase plate congression|mitotic spindle|mitotic cell cycle|magnesium ion binding|GTPase activity
Gfap	4.63242e-19	1.25815	Up	glial fibrillary acidic protein	GO:1904714,GO:0051580,GO:0031102,GO:0005200,GO:0060020,GO:0042802,GO:0005515,GO:0060252,GO:0042995,GO:0005622,GO:0060291,GO:0005737,GO:0005882,GO:0009611,GO:0043209,GO:0010625,GO:0097386,GO:0044297,GO:0010977,GO:0097449,GO:0045103,GO:0014002,GO:0045109,GO:0016020,GO:0005178,GO:0097450,GO:0019900,GO:0005198,GO:0098574,GO:0045111,GO:0030198	regulation of chaperone-mediated autophagy|regulation of neurotransmitter uptake|neuron projection regeneration|structural constituent of cytoskeleton|Bergmann glial cell differentiation|identical protein binding|protein binding|positive regulation of glial cell proliferation|cell projection|intracellular|long-term synaptic potentiation|cytoplasm|intermediate filament|response to wounding|myelin …	rno04630	Jak-STAT signaling pathway
Ggn	3.09151e-05	1.37897	Up	gametogenetin	GO:0007276,GO:0007283,GO:0007566,GO:0008104,GO:0030154,GO:0031625,GO:0046983,GO:0048471,GO:0005730,GO:0005737,GO:0006302	gamete generation|spermatogenesis|embryo implantation|protein localization|cell differentiation|ubiquitin protein ligase binding|protein dimerization activity|perinuclear region of cytoplasm|nucleolus|cytoplasm|double-strand break repair
Ggta1	8.69399e-05	0.778617	Up	glycoprotein, alpha-galactosyltransferase 1	GO:0016021,GO:0016757,GO:0016758,GO:0030259,GO:0031982,GO:0031985,GO:0032580,GO:0033580,GO:0046872,GO:0005794,GO:0047276,GO:0005975,GO:0009247	integral component of membrane|transferase activity, transferring glycosyl groups|transferase activity, transferring hexosyl groups|lipid glycosylation|vesicle|Golgi cisterna|Golgi cisterna membrane|protein galactosylation at cell surface|metal ion binding|Golgi apparatus|N-acetyllactosaminide 3-alpha-galactosyltransferase activity|carbohydrate metabolic process|glycolipid biosynthetic process	rno00601	Glycosphingolipid biosynthesis - lacto and neolacto series
Ghdc	0.0402847	0.585083	Up	GH3 domain containing	GO:0005783	endoplasmic reticulum
Gins1	0.000257329	1.51176	Up	GINS complex subunit 1	GO:0005737,GO:0006260,GO:0032508,GO:0043138,GO:1902983,GO:0000811,GO:0001833,GO:0005634	cytoplasm|DNA replication|DNA duplex unwinding|3'-5' DNA helicase activity|DNA strand elongation involved in mitotic DNA replication|GINS complex|inner cell mass cell proliferation|nucleus
Gins2	0.00769884	1.02869	Up	GINS complex subunit 2	GO:0032508,GO:0043138,GO:1902975,GO:0000727,GO:0000811,GO:0031298	DNA duplex unwinding|3'-5' DNA helicase activity|mitotic DNA replication initiation|double-strand break repair via break-induced replication|GINS complex|replication fork protection complex
Gja4	0.0149371	0.694594	Up	gap junction protein, alpha 4	GO:0005921,GO:0005922,GO:0006816,GO:0007154,GO:0007267,GO:0016021,GO:0048265,GO:0001568,GO:0003158	gap junction|connexin complex|calcium ion transport|cell communication|cell-cell signaling|integral component of membrane|response to pain|blood vessel development|endothelium development
Gjb3	0.0340255	-1.01851	Down	gap junction protein, beta 3	GO:0005737,GO:0005911,GO:0005921,GO:0005922,GO:0007154,GO:0007283,GO:0016021,GO:0030054,GO:0043231,GO:0001701,GO:0043588,GO:0001890,GO:0071300,GO:0003674	cytoplasm|cell-cell junction|gap junction|connexin complex|cell communication|spermatogenesis|integral component of membrane|cell junction|intracellular membrane-bounded organelle|in utero embryonic development|skin development|placenta development|cellular response to retinoic acid|molecular_function
Gjc3	0.0420913	-0.658218	Down	gap junction protein, gamma 3	GO:0016021,GO:0042552,GO:0042803,GO:0043209,GO:0005922,GO:0007154,GO:0007605	integral component of membrane|myelination|protein homodimerization activity|myelin sheath|connexin complex|cell communication|sensory perception of sound
Gjd2	0.00017103	-0.751677	Down	gap junction protein, delta 2	GO:0005922,GO:0007267,GO:0007268,GO:0007601,GO:0016021,GO:0001508,GO:0005921	connexin complex|cell-cell signaling|chemical synaptic transmission|visual perception|integral component of membrane|action potential|gap junction	rno04540	Gap junction
Gldn	1.6468e-08	3.06397	Up	gliomedin	GO:0005615,GO:0005886,GO:0016021,GO:0030424,GO:0032528,GO:0034113,GO:0045162,GO:0005578,GO:0086080,GO:0005581	extracellular space|plasma membrane|integral component of membrane|axon|microvillus organization|heterotypic cell-cell adhesion|clustering of voltage-gated sodium channels|proteinaceous extracellular matrix|protein binding involved in heterotypic cell-cell adhesion|collagen trimer
Glipr1	6.18178e-12	2.99176	Up	GLI pathogenesis-related 1	GO:0005576,GO:0005615,GO:0016021	extracellular region|extracellular space|integral component of membrane
Glipr2	8.18369e-15	1.98407	Up	GLI pathogenesis-related 2	GO:0010718,GO:0042803,GO:0070374,GO:0000139,GO:0005615,GO:0010634	positive regulation of epithelial to mesenchymal transition|protein homodimerization activity|positive regulation of ERK1 and ERK2 cascade|Golgi membrane|extracellular space|positive regulation of epithelial cell migration
Glis2	4.13711e-09	0.721631	Up	GLIS family zinc finger 2	GO:0061005,GO:0001822,GO:0097730,GO:0003677,GO:1900182,GO:0005634,GO:0005737,GO:0006366,GO:0016607,GO:0043433,GO:0044212,GO:0045879,GO:0045892,GO:0045893,GO:0000122,GO:0045944,GO:0000977,GO:0060994,GO:0001077	cell differentiation involved in kidney development|kidney development|non-motile cilium|DNA binding|positive regulation of protein localization to nucleus|nucleus|cytoplasm|transcription by RNA polymerase II|nuclear speck|negative regulation of DNA binding transcription factor activity|transcription regulatory region DNA binding|negative regulation of smoothened signaling pathway|negative regula…
Glis3	0.000217794	0.976233	Up	GLIS family zinc finger 3	GO:0001077,GO:0001078,GO:0003677,GO:0003700,GO:0005634,GO:0006366,GO:0045944,GO:0000122,GO:0000977,GO:0000978	transcriptional activator activity, RNA polymerase II proximal promoter sequence-specific DNA binding|transcriptional repressor activity, RNA polymerase II proximal promoter sequence-specific DNA binding|DNA binding|DNA binding transcription factor activity|nucleus|transcription by RNA polymerase II|positive regulation of transcription by RNA polymerase II|negative regulation of transcription by …
Glt8d2	0.0139638	0.592225	Up	glycosyltransferase 8 domain containing 2	GO:0016757,GO:0000271,GO:0005794,GO:0016021	transferase activity, transferring glycosyl groups|polysaccharide biosynthetic process|Golgi apparatus|integral component of membrane
Gmfg	0.000323816	1.32308	Up	glia maturation factor, gamma	GO:0010469,GO:0019207,GO:0034316,GO:0042325,GO:0071846,GO:0071933,GO:2000249,GO:0003779,GO:0005622,GO:0008083	regulation of signaling receptor activity|kinase regulator activity|negative regulation of Arp2/3 complex-mediated actin nucleation|regulation of phosphorylation|actin filament debranching|Arp2/3 complex binding|regulation of actin cytoskeleton reorganization|actin binding|intracellular|growth factor activity
Gmnn	0.000583243	1.00598	Up	geminin, DNA replication inhibitor	GO:2000104,GO:0005737,GO:0005829,GO:0008156,GO:0009887,GO:0035563,GO:0042826,GO:0044212,GO:0045786,GO:0045892,GO:0065003,GO:0003682,GO:0070491,GO:0003714,GO:0071163,GO:0005634	negative regulation of DNA-dependent DNA replication|cytoplasm|cytosol|negative regulation of DNA replication|animal organ morphogenesis|positive regulation of chromatin binding|histone deacetylase binding|transcription regulatory region DNA binding|negative regulation of cell cycle|negative regulation of transcription, DNA-templated|protein-containing complex assembly|chromatin binding|repressin…
Gnb4	7.42825e-06	0.681648	Up	G protein subunit beta 4	GO:0043209,GO:0044297,GO:0004871,GO:0007165	myelin sheath|cell body|signal transducer activity|signal transduction	rno04014,rno04371,rno04151,rno04062,rno04926,rno04724,rno04727,rno04725,rno04728,rno04726,rno04723,rno04713,rno05200,rno05032,rno05034,rno05167	Ras signaling pathway|Apelin signaling pathway|PI3K-Akt signaling pathway|Chemokine signaling pathway|Relaxin signaling pathway|Glutamatergic synapse|GABAergic synapse|Cholinergic synapse|Dopaminergic synapse|Serotonergic synapse|Retrograde endocannabinoid signaling|Circadian entrainment|Pathways in cancer|Morphine addiction|Alcoholism|Kaposi's sarcoma-associated herpesvirus infection
Gngt2	5.22853e-05	1.83832	Up	G protein subunit gamma transducin 2	GO:0005575,GO:0005834,GO:0007186,GO:0008150,GO:0003674,GO:0003924,GO:0004871	cellular_component|heterotrimeric G-protein complex|G-protein coupled receptor signaling pathway|biological_process|molecular_function|GTPase activity|signal transducer activity	rno04014,rno04371,rno04151,rno04062,rno04926,rno04724,rno04727,rno04725,rno04728,rno04726,rno04723,rno04713,rno05200,rno05032,rno05034,rno05167	Ras signaling pathway|Apelin signaling pathway|PI3K-Akt signaling pathway|Chemokine signaling pathway|Relaxin signaling pathway|Glutamatergic synapse|GABAergic synapse|Cholinergic synapse|Dopaminergic synapse|Serotonergic synapse|Retrograde endocannabinoid signaling|Circadian entrainment|Pathways in cancer|Morphine addiction|Alcoholism|Kaposi's sarcoma-associated herpesvirus infection
Gpat3	0.000829043	0.78683	Up	glycerol-3-phosphate acyltransferase 3	GO:0005783,GO:0005789,GO:0016021,GO:0016024,GO:0019432,GO:0032006,GO:0102420,GO:0003841,GO:0004366	endoplasmic reticulum|endoplasmic reticulum membrane|integral component of membrane|CDP-diacylglycerol biosynthetic process|triglyceride biosynthetic process|regulation of TOR signaling|sn-1-glycerol-3-phosphate C16:0-DCA-CoA acyl transferase activity|1-acylglycerol-3-phosphate O-acyltransferase activity|glycerol-3-phosphate O-acyltransferase activity	rno00561,rno00564	Glycerolipid metabolism|Glycerophospholipid metabolism
Gpc3	0.000367829	-0.639156	Down	glypican 3	GO:0008150,GO:0008285,GO:0009887,GO:0009948,GO:0010171,GO:0045732,GO:0010466,GO:0030282,GO:0045807,GO:0045879,GO:0045880,GO:0060976,GO:0072111,GO:0045926,GO:0072138,GO:0072180,GO:0072203,GO:0001658,GO:0090090,GO:0001822,GO:0003674,GO:0005575,GO:0005578,GO:0005764,GO:0005886,GO:0030316,GO:0030324,GO:0030513,GO:0035116,GO:0046326,GO:0040008,GO:0046658,GO:0043395,GO:0050680,GO:0060422,GO:2000096	biological_process|negative regulation of cell proliferation|animal organ morphogenesis|anterior/posterior axis specification|body morphogenesis|positive regulation of protein catabolic process|negative regulation of peptidase activity|bone mineralization|positive regulation of endocytosis|negative regulation of smoothened signaling pathway|positive regulation of smoothened signaling pathway|coro…	rno05205	Proteoglycans in cancer
Gpd1	4.64098e-14	0.731746	Up	glycerol-3-phosphate dehydrogenase 1	GO:0046168,GO:0004368,GO:0046486,GO:0005829,GO:0051287,GO:0005975,GO:0006072,GO:0006094,GO:0006116,GO:0071320,GO:0071356,GO:0006127,GO:0006734,GO:0009331,GO:0004367,GO:0042803,GO:0045821	glycerol-3-phosphate catabolic process|glycerol-3-phosphate dehydrogenase activity|glycerolipid metabolic process|cytosol|NAD binding|carbohydrate metabolic process|glycerol-3-phosphate metabolic process|gluconeogenesis|NADH oxidation|cellular response to cAMP|cellular response to tumor necrosis factor|glycerophosphate shuttle|NADH metabolic process|glycerol-3-phosphate dehydrogenase complex|glyc…	rno00564	Glycerophospholipid metabolism
Gpld1	0.0107351	-0.611168	Down	glycosylphosphatidylinositol specific phospholipase D1	GO:0002430,GO:0004621,GO:0004630,GO:0006507,GO:0005576,GO:0005578,GO:0008285,GO:0008286,GO:0010907,GO:0010983,GO:0009749,GO:0017080,GO:0032869,GO:0001503,GO:0045919,GO:0034364,GO:0002042,GO:0035690,GO:0046470,GO:0051044,GO:0002062,GO:0071401,GO:0051047,GO:0071467,GO:0070633,GO:1900076,GO:0005615,GO:0005622,GO:0005737,GO:0010595,GO:0010694,GO:0010867,GO:0010897,GO:0035774,GO:0043065,GO:0043231,GO:…	complement receptor mediated signaling pathway|glycosylphosphatidylinositol phospholipase D activity|phospholipase D activity|GPI anchor release|extracellular region|proteinaceous extracellular matrix|negative regulation of cell proliferation|insulin receptor signaling pathway|positive regulation of glucose metabolic process|positive regulation of high-density lipoprotein particle clearance|respo…	rno00563	Glycosylphosphatidylinositol(GPI)-anchor biosynthesis
Gpnmb	2.13801e-16	3.21461	Up	glycoprotein nmb	GO:0070374,GO:0031410,GO:0005178,GO:1901215,GO:0031954,GO:2000134,GO:0032720,GO:0005887,GO:0007155,GO:0007165,GO:0034103,GO:0007267,GO:0042130,GO:0008201,GO:0042470,GO:0010469,GO:0045545,GO:0016021,GO:0001649,GO:0048018,GO:0030282,GO:0001818,GO:0050868,GO:0030335,GO:0001934	positive regulation of ERK1 and ERK2 cascade|cytoplasmic vesicle|integrin binding|negative regulation of neuron death|positive regulation of protein autophosphorylation|negative regulation of G1/S transition of mitotic cell cycle|negative regulation of tumor necrosis factor production|integral component of plasma membrane|cell adhesion|signal transduction|regulation of tissue remodeling|cell-cell…
Gpr183	0.0143828	0.938903	Up	G protein-coupled receptor 183	GO:0070374,GO:0030595,GO:0008142,GO:0002313,GO:2000458,GO:0030890,GO:0002407,GO:0008150,GO:0036145,GO:0003674,GO:0004930,GO:0010818,GO:0005575,GO:0005886,GO:0060326,GO:0016021,GO:0061470,GO:0030316,GO:0006959,GO:0002250,GO:0007186,GO:0002312	positive regulation of ERK1 and ERK2 cascade|leukocyte chemotaxis|oxysterol binding|mature B cell differentiation involved in immune response|regulation of astrocyte chemotaxis|positive regulation of B cell proliferation|dendritic cell chemotaxis|biological_process|dendritic cell homeostasis|molecular_function|G-protein coupled receptor activity|T cell chemotaxis|cellular_component|plasma membran…
Gpr31	0.0367545	1.29836	Up	G protein-coupled receptor 31	GO:0004930,GO:0007186,GO:0016021	G-protein coupled receptor activity|G-protein coupled receptor signaling pathway|integral component of membrane
Gpr88	0.0352546	1.26369	Up	G-protein coupled receptor 88	GO:0005634,GO:0005737,GO:0005886,GO:0007218,GO:0007268,GO:0007626,GO:0007631,GO:0016021,GO:0019228,GO:0050885,GO:0061743,GO:0003774,GO:0004930	nucleus|cytoplasm|plasma membrane|neuropeptide signaling pathway|chemical synaptic transmission|locomotory behavior|feeding behavior|integral component of membrane|neuronal action potential|neuromuscular process controlling balance|motor learning|motor activity|G-protein coupled receptor activity
Gprc5a	0.00841879	2.70082	Up	G protein-coupled receptor, class C, group 5, member A	GO:0005886,GO:0007175,GO:0007186,GO:0016021,GO:0031982,GO:0043231,GO:0045296,GO:0004930,GO:0005730	plasma membrane|negative regulation of epidermal growth factor-activated receptor activity|G-protein coupled receptor signaling pathway|integral component of membrane|vesicle|intracellular membrane-bounded organelle|cadherin binding|G-protein coupled receptor activity|nucleolus
Gsap	2.87356e-07	1.83408	Up	gamma-secretase activating protein	GO:1902004,GO:0001540,GO:0005802,GO:0030162	positive regulation of amyloid-beta formation|amyloid-beta binding|trans-Golgi network|regulation of proteolysis
Gsta4	0.0133133	-0.754063	Down	glutathione S-transferase alpha 4	GO:0005739,GO:0006749,GO:0006805,GO:0008144,GO:0009635,GO:0010043,GO:0035094,GO:0042802,GO:0042803,GO:0043295,GO:0004364,GO:0071285,GO:0005737	mitochondrion|glutathione metabolic process|xenobiotic metabolic process|drug binding|response to herbicide|response to zinc ion|response to nicotine|identical protein binding|protein homodimerization activity|glutathione binding|glutathione transferase activity|cellular response to lithium ion|cytoplasm	rno00480,rno00980,rno00982,rno00983,rno05200,rno05204,rno05225,rno05418,rno01524	Glutathione metabolism|Metabolism of xenobiotics by cytochrome P450|Drug metabolism - cytochrome P450|Drug metabolism - other enzymes|Pathways in cancer|Chemical carcinogenesis|Hepatocellular carcinoma|Fluid shear stress and atherosclerosis|Platinum drug resistance
Hapln1	1.46318e-08	-0.710613	Down	hyaluronan and proteoglycan link protein 1	GO:0005540,GO:0005578,GO:0007155,GO:0007417,GO:0031012,GO:0001501,GO:0005198,GO:0005201	hyaluronic acid binding|proteinaceous extracellular matrix|cell adhesion|central nervous system development|extracellular matrix|skeletal system development|structural molecule activity|extracellular matrix structural constituent
Has1	0.00171351	5.14752	Up	hyaluronan synthase 1	GO:0010764,GO:0016020,GO:0030213,GO:0036120,GO:0044849,GO:0045226,GO:0050501,GO:0085029,GO:0005737,GO:0005887,GO:0007155	negative regulation of fibroblast migration|membrane|hyaluronan biosynthetic process|cellular response to platelet-derived growth factor stimulus|estrous cycle|extracellular polysaccharide biosynthetic process|hyaluronan synthase activity|extracellular matrix assembly|cytoplasm|integral component of plasma membrane|cell adhesion
Has2	3.75855e-08	2.92077	Up	hyaluronan synthase 2	GO:0010838,GO:0014911,GO:0030212,GO:0030213,GO:0060349,GO:0030335,GO:0070295,GO:0035810,GO:0071347,GO:0036120,GO:0071356,GO:0071498,GO:0085029,GO:0090500,GO:0001570,GO:0001822,GO:0003674,GO:0005575,GO:0005737,GO:0005887,GO:0008284,GO:0036302,GO:0044849,GO:0045226,GO:0050501,GO:1900026,GO:1900127,GO:0051549,GO:1900625,GO:1901201	positive regulation of keratinocyte proliferation|positive regulation of smooth muscle cell migration|hyaluronan metabolic process|hyaluronan biosynthetic process|bone morphogenesis|positive regulation of cell migration|renal water absorption|positive regulation of urine volume|cellular response to interleukin-1|cellular response to platelet-derived growth factor stimulus|cellular response to tum…
Haus3	0.0112818	0.66116	Up	HAUS augmin-like complex, subunit 3	GO:0072686,GO:0005739,GO:0005813,GO:0005819,GO:0007098,GO:0015630,GO:0045171,GO:0051225,GO:0005654,GO:0070652	mitotic spindle|mitochondrion|centrosome|spindle|centrosome cycle|microtubule cytoskeleton|intercellular bridge|spindle assembly|nucleoplasm|HAUS complex
Hba-a1	0.0184219	0.607596	Up	hemoglobin alpha, adult chain 1	GO:0015671,GO:0019825,GO:0020037,GO:0043177,GO:0051291,GO:0005344,GO:0005506,GO:0005833	oxygen transport|oxygen binding|heme binding|organic acid binding|protein heterooligomerization|oxygen carrier activity|iron ion binding|hemoglobin complex	rno05144,rno05143	Malaria|African trypanosomiasis
Hbegf	1.33369e-06	2.50545	Up	heparin-binding EGF-like growth factor	GO:0035313,GO:0008201,GO:0005615,GO:0048661,GO:0050731,GO:0008284,GO:0005887,GO:0051545,GO:0007173,GO:0051549,GO:0009986,GO:0007399,GO:0051897,GO:0010469,GO:0008016,GO:0060326,GO:0016477,GO:0008083,GO:0005154,GO:0090303,GO:0030307,GO:0030335	wound healing, spreading of epidermal cells|heparin binding|extracellular space|positive regulation of smooth muscle cell proliferation|positive regulation of peptidyl-tyrosine phosphorylation|positive regulation of cell proliferation|integral component of plasma membrane|negative regulation of elastin biosynthetic process|epidermal growth factor receptor signaling pathway|positive regulation of …	rno04012,rno04912,rno04915,rno05205,rno05219,rno01522	ErbB signaling pathway|GnRH signaling pathway|Estrogen signaling pathway|Proteoglycans in cancer|Bladder cancer|Endocrine resistance
Hck	2.70264e-09	1.60134	Up	HCK proto-oncogene, Src family tyrosine kinase	GO:0005764,GO:0005794,GO:0005829,GO:0005884,GO:0005886,GO:0005901,GO:0030154,GO:0005925,GO:0031234,GO:0006887,GO:0006909,GO:0038083,GO:0042127,GO:0042995,GO:0043066,GO:0045087,GO:0046777,GO:0001784,GO:0004713,GO:0004715,GO:0005102,GO:0005524,GO:0005654,GO:0006954,GO:0007169,GO:0008284,GO:0008360,GO:0016477,GO:0018108,GO:0050764,GO:0030133,GO:0050830,GO:0051090,GO:0071801,GO:2000251	lysosome|Golgi apparatus|cytosol|actin filament|plasma membrane|caveola|cell differentiation|focal adhesion|extrinsic component of cytoplasmic side of plasma membrane|exocytosis|phagocytosis|peptidyl-tyrosine autophosphorylation|regulation of cell proliferation|cell projection|negative regulation of apoptotic process|innate immune response|protein autophosphorylation|phosphotyrosine residue bindi…	rno04666,rno04062,rno05167	Fc gamma R-mediated phagocytosis|Chemokine signaling pathway|Kaposi's sarcoma-associated herpesvirus infection
Hcls1	1.46167e-08	1.24047	Up	hematopoietic cell specific Lyn substrate 1	GO:0042531,GO:0014068,GO:0005634,GO:0017124,GO:0044877,GO:0019901,GO:0005667,GO:0045651,GO:0005737,GO:0005829,GO:0030041,GO:0005886,GO:0045944,GO:0030218,GO:0050731,GO:0008284,GO:0051897,GO:0030833,GO:0000122,GO:0071345,GO:0030854,GO:0009725,GO:0001085,GO:2000107,GO:0033138,GO:0003779	positive regulation of tyrosine phosphorylation of STAT protein|positive regulation of phosphatidylinositol 3-kinase signaling|nucleus|SH3 domain binding|protein-containing complex binding|protein kinase binding|transcription factor complex|positive regulation of macrophage differentiation|cytoplasm|cytosol|actin filament polymerization|plasma membrane|positive regulation of transcription by RNA …	rno04530,rno05205,rno05100	Tight junction|Proteoglycans in cancer|Bacterial invasion of epithelial cells
Hcst	0.0431928	2.32486	Up	hematopoietic cell signal transducer	GO:0009986,GO:0014068,GO:0016021,GO:0043548,GO:0050776,GO:0005102,GO:0006468	cell surface|positive regulation of phosphatidylinositol 3-kinase signaling|integral component of membrane|phosphatidylinositol 3-kinase binding|regulation of immune response|signaling receptor binding|protein phosphorylation	rno04650	Natural killer cell mediated cytotoxicity
Hebp2	0.0106638	-0.609058	Down	heme binding protein 2	GO:0010940,GO:0035794,GO:1901031,GO:0005737,GO:0005739,GO:0010917	positive regulation of necrotic cell death|positive regulation of mitochondrial membrane permeability|regulation of response to reactive oxygen species|cytoplasm|mitochondrion|negative regulation of mitochondrial membrane potential
Helt	0.00648564	3.02301	Up	helt bHLH transcription factor	GO:0042803,GO:0001967,GO:0045944,GO:0003677,GO:0003700,GO:0005634,GO:0005667,GO:0006351,GO:0007417,GO:0009791,GO:0010259,GO:0010467,GO:0021858,GO:0000122,GO:0030182,GO:0000978,GO:0035264,GO:0001078	protein homodimerization activity|suckling behavior|positive regulation of transcription by RNA polymerase II|DNA binding|DNA binding transcription factor activity|nucleus|transcription factor complex|transcription, DNA-templated|central nervous system development|post-embryonic development|multicellular organism aging|gene expression|GABAergic neuron differentiation in basal ganglia|negative reg…
Hephl1	0.00862334	1.98274	Up	hephaestin-like 1	GO:0055114,GO:0004322,GO:0005507,GO:0016021	oxidation-reduction process|ferroxidase activity|copper ion binding|integral component of membrane
Hes5	1.4946e-06	-0.686279	Down	hes family bHLH transcription factor 5	GO:0006351,GO:0007155,GO:0007219,GO:0007224,GO:0022010,GO:0007420,GO:0030182,GO:0008284,GO:0030513,GO:0031641,GO:0045892,GO:0042491,GO:0045893,GO:0042531,GO:0045944,GO:0046427,GO:0000122,GO:0050767,GO:0046983,GO:0051216,GO:0048469,GO:0001078,GO:0060122,GO:0002062,GO:0065003,GO:0003682,GO:0072049,GO:0003690,GO:0072050,GO:0005634,GO:0072086,GO:0072282,GO:0014003,GO:0021537,GO:0021781,GO:0021861,GO:…	transcription, DNA-templated|cell adhesion|Notch signaling pathway|smoothened signaling pathway|central nervous system myelination|brain development|neuron differentiation|positive regulation of cell proliferation|positive regulation of BMP signaling pathway|regulation of myelination|negative regulation of transcription, DNA-templated|inner ear auditory receptor cell differentiation|positive regu…	rno04330,rno05200,rno05224,rno05165	Notch signaling pathway|Pathways in cancer|Breast cancer|Human papillomavirus infection
Hfe	0.0321103	-0.932911	Down	hemochromatosis	GO:0006879,GO:0006953,GO:0007565,GO:0009897,GO:0010039,GO:0010106,GO:0010628,GO:0045178,GO:0010862,GO:0048260,GO:0016021,GO:0048471,GO:0030509,GO:0055037,GO:0055072,GO:0060586,GO:1990459,GO:0071281,GO:0090277,GO:1990641,GO:0097421,GO:1990712,GO:2000008,GO:2000059,GO:0002626,GO:2000272,GO:0002725,GO:2000273,GO:0003674,GO:2001186,GO:0005102,GO:0005615,GO:0005769,GO:0005886,GO:0030881,GO:0031410,GO:…	cellular iron ion homeostasis|acute-phase response|female pregnancy|external side of plasma membrane|response to iron ion|cellular response to iron ion starvation|positive regulation of gene expression|basal part of cell|positive regulation of pathway-restricted SMAD protein phosphorylation|positive regulation of receptor-mediated endocytosis|integral component of membrane|perinuclear region of c…
Hjurp	0.00366814	1.19764	Up	Holliday junction recognition protein	GO:0005575,GO:0005634,GO:0005730,GO:0005739,GO:0005829,GO:0007059,GO:0008150,GO:0034080,GO:0042393,GO:0042802,GO:0043254,GO:0000775,GO:0051101,GO:0000777,GO:0003674	cellular_component|nucleus|nucleolus|mitochondrion|cytosol|chromosome segregation|biological_process|CENP-A containing nucleosome assembly|histone binding|identical protein binding|regulation of protein complex assembly|chromosome, centromeric region|regulation of DNA binding|condensed chromosome kinetochore|molecular_function
Hk2	7.06834e-06	0.648854	Up	hexokinase 2	GO:0072655,GO:0008865,GO:0004396,GO:0072656,GO:0019158,GO:1904925,GO:0035795,GO:0005524,GO:1990830,GO:0005536,GO:0005739,GO:0005741,GO:0045766,GO:0005829,GO:2000378,GO:0006006,GO:0046324,GO:0006007,GO:0046835,GO:0006096,GO:0001678,GO:0007595,GO:0002931,GO:0051156,GO:0008637,GO:0004340	establishment of protein localization to mitochondrion|fructokinase activity|hexokinase activity|maintenance of protein location in mitochondrion|mannokinase activity|positive regulation of autophagy of mitochondrion in response to mitochondrial depolarization|negative regulation of mitochondrial membrane permeability|ATP binding|cellular response to leukemia inhibitory factor|glucose binding|mit…	rno00010,rno00051,rno00052,rno00500,rno00520,rno00524,rno04066,rno04910,rno04973,rno05230,rno04930	Glycolysis / Gluconeogenesis|Fructose and mannose metabolism|Galactose metabolism|Starch and sucrose metabolism|Amino sugar and nucleotide sugar metabolism|Neomycin, kanamycin and gentamicin biosynthesis|HIF-1 signaling pathway|Insulin signaling pathway|Carbohydrate digestion and absorption|Central carbon metabolism in cancer|Type II diabetes mellitus
Hk3	1.39186e-24	5.878	Up	hexokinase 3	GO:0019158,GO:0004396,GO:0019318,GO:0019899,GO:0005515,GO:0005524,GO:0005536,GO:0005623,GO:0032991,GO:0005739,GO:0042562,GO:0005829,GO:0046835,GO:0006096,GO:0051156,GO:0001678,GO:1901299,GO:0008150,GO:0008865,GO:0004340	mannokinase activity|hexokinase activity|hexose metabolic process|enzyme binding|protein binding|ATP binding|glucose binding|cell|protein-containing complex|mitochondrion|hormone binding|cytosol|carbohydrate phosphorylation|glycolytic process|glucose 6-phosphate metabolic process|cellular glucose homeostasis|negative regulation of hydrogen peroxide-mediated programmed cell death|biological_proces…	rno00010,rno00051,rno00052,rno00500,rno00520,rno00524,rno04066,rno04910,rno04973,rno05230,rno04930	Glycolysis / Gluconeogenesis|Fructose and mannose metabolism|Galactose metabolism|Starch and sucrose metabolism|Amino sugar and nucleotide sugar metabolism|Neomycin, kanamycin and gentamicin biosynthesis|HIF-1 signaling pathway|Insulin signaling pathway|Carbohydrate digestion and absorption|Central carbon metabolism in cancer|Type II diabetes mellitus
Hlx	3.03844e-06	1.3782	Up	H2.0-like homeobox	GO:0006355,GO:0007519,GO:0008284,GO:0030154,GO:0043565,GO:0045627,GO:0045629,GO:0046622,GO:0048484,GO:0048513,GO:0048557,GO:0001889,GO:0005634,GO:0006351	regulation of transcription, DNA-templated|skeletal muscle tissue development|positive regulation of cell proliferation|cell differentiation|sequence-specific DNA binding|positive regulation of T-helper 1 cell differentiation|negative regulation of T-helper 2 cell differentiation|positive regulation of organ growth|enteric nervous system development|animal organ development|embryonic digestive tr…
Hmcn2	0.00127096	1.18182	Up	hemicentin 2	GO:0030054,GO:0031012,GO:0005576,GO:0005604,GO:0005938	cell junction|extracellular matrix|extracellular region|basement membrane|cell cortex
Hmga1	5.21847e-06	0.591213	Up	high mobility group AT-hook 1	GO:0005634,GO:0006284,GO:0006355,GO:0006366,GO:0007283,GO:0042974,GO:0008134,GO:0042975,GO:0008285,GO:0045892,GO:0045893,GO:0045944,GO:0046965,GO:0001077,GO:0001158,GO:0001205,GO:0003680,GO:0003682,GO:0003700,GO:0003906,GO:0009615,GO:0019899,GO:0030374,GO:0035985,GO:0051575,GO:0035986,GO:0090402,GO:0090575,GO:2000774	nucleus|base-excision repair|regulation of transcription, DNA-templated|transcription by RNA polymerase II|spermatogenesis|retinoic acid receptor binding|transcription factor binding|peroxisome proliferator activated receptor binding|negative regulation of cell proliferation|negative regulation of transcription, DNA-templated|positive regulation of transcription, DNA-templated|positive regulation…
Hmga2	0.0116373	4.87823	Up	high mobility group AT-hook 2	GO:0048712,GO:0048762,GO:0048863,GO:0001078,GO:0051091,GO:0051575,GO:0001837,GO:0090276,GO:0060123,GO:0002062,GO:0090402,GO:0060428,GO:0060441,GO:0003131,GO:2000036,GO:0006284,GO:0003680,GO:2000648,GO:0006355,GO:2000679,GO:2000685,GO:0006366,GO:0010628,GO:0007095,GO:0019899,GO:0007165,GO:0021846,GO:0021983,GO:0030178,GO:0030325,GO:0000122,GO:0035500,GO:0031052,GO:0035501,GO:0031492,GO:0000228,GO:…	negative regulation of astrocyte differentiation|mesenchymal cell differentiation|stem cell differentiation|transcriptional repressor activity, RNA polymerase II proximal promoter sequence-specific DNA binding|positive regulation of DNA binding transcription factor activity|5'-deoxyribose-5-phosphate lyase activity|epithelial to mesenchymal transition|regulation of peptide hormone secretion|regul…	rno05202,rno05206	Transcriptional misregulation in cancers|MicroRNAs in cancer
Hmgb2	0.00311081	0.932269	Up	high mobility group box 2	GO:0003677,GO:0003682,GO:0003684,GO:0003690,GO:0006310,GO:0003697,GO:0006338,GO:0003700,GO:0006351,GO:0005615,GO:0006355,GO:0006357,GO:0007283,GO:0019904,GO:0007289,GO:0031100,GO:0007399,GO:0031493,GO:0008134,GO:0032075,GO:0032496,GO:0032728,GO:0000790,GO:0045944,GO:0032991,GO:0048471,GO:0042056,GO:0000793,GO:0042493,GO:0048545,GO:0001158,GO:0050767,GO:0001938,GO:0050786,GO:0002437,GO:0050829,GO:…	DNA binding|chromatin binding|damaged DNA binding|double-stranded DNA binding|DNA recombination|single-stranded DNA binding|chromatin remodeling|DNA binding transcription factor activity|transcription, DNA-templated|extracellular space|regulation of transcription, DNA-templated|regulation of transcription by RNA polymerase II|spermatogenesis|protein domain specific binding|spermatid nucleus diffe…
Hmgcs2	2.06991e-06	-0.809432	Down	3-hydroxy-3-methylglutaryl-CoA synthase 2	GO:0005739,GO:0005743,GO:0005759,GO:0006084,GO:0006695,GO:0007420,GO:0007494,GO:0033574,GO:0007584,GO:0033762,GO:0008299,GO:0034014,GO:0009266,GO:0034284,GO:0034696,GO:0042493,GO:0042594,GO:0071398,GO:0043434,GO:0071407,GO:0045471,GO:0046951,GO:0001822,GO:0001889,GO:0004421,GO:0009617,GO:0010038,GO:0010142,GO:0014070,GO:0016126,GO:0030324,GO:0032868,GO:0032869,GO:0051384,GO:0032870,GO:0051591,GO:…	mitochondrion|mitochondrial inner membrane|mitochondrial matrix|acetyl-CoA metabolic process|cholesterol biosynthetic process|brain development|midgut development|response to testosterone|response to nutrient|response to glucagon|isoprenoid biosynthetic process|response to triglyceride|response to temperature stimulus|response to monosaccharide|response to prostaglandin F|response to drug|respons…	rno00650,rno00072,rno00280,rno00900,rno03320	Butanoate metabolism|Synthesis and degradation of ketone bodies|Valine, leucine and isoleucine degradation|Terpenoid backbone biosynthesis|PPAR signaling pathway
Hmox1	0.00014706	2.98833	Up	heme oxygenase 1	GO:0005634,GO:0005730,GO:0005783,GO:0005789,GO:0005829,GO:0008630,GO:0005886,GO:0010656,GO:0005901,GO:0016020,GO:0006644,GO:0016239,GO:0016242,GO:0019899,GO:0020037,GO:0042542,GO:0042803,GO:0043065,GO:0031670,GO:0043305,GO:0043392,GO:0043433,GO:0043524,GO:0001525,GO:0071243,GO:0043619,GO:0001666,GO:0071276,GO:0043627,GO:0071456,GO:0045766,GO:0002246,GO:0072719,GO:0004392,GO:0090050,GO:0097421,GO:…	nucleus|nucleolus|endoplasmic reticulum|endoplasmic reticulum membrane|cytosol|intrinsic apoptotic signaling pathway in response to DNA damage|plasma membrane|negative regulation of muscle cell apoptotic process|caveola|membrane|phospholipid metabolic process|positive regulation of macroautophagy|negative regulation of macroautophagy|enzyme binding|heme binding|response to hydrogen peroxide|prote…	rno00860,rno04066,rno04216,rno04978,rno05200,rno05206,rno05225,rno05418	Porphyrin and chlorophyll metabolism|HIF-1 signaling pathway|Ferroptosis|Mineral absorption|Pathways in cancer|MicroRNAs in cancer|Hepatocellular carcinoma|Fluid shear stress and atherosclerosis
Hn1l	0.000708818	0.610695	Up	hematological and neurological expressed 1-like	GO:0005886,GO:0005634,GO:0005737,GO:0005829	plasma membrane|nucleus|cytoplasm|cytosol
Hnmt	0.0326782	-0.658625	Down	histamine N-methyltransferase	GO:0043005,GO:0005737,GO:0046539,GO:0005829,GO:0006972,GO:0007420,GO:0008170,GO:0014075,GO:0051384,GO:0032259,GO:0070555,GO:0098603,GO:0035902,GO:0001695,GO:1903955,GO:0042220,GO:0002347	neuron projection|cytoplasm|histamine N-methyltransferase activity|cytosol|hyperosmotic response|brain development|N-methyltransferase activity|response to amine|response to glucocorticoid|methylation|response to interleukin-1|selenol Se-methyltransferase activity|response to immobilization stress|histamine catabolic process|positive regulation of protein targeting to mitochondrion|response to co…	rno00340	Histidine metabolism
Hnrnpf	2.86131e-09	0.627337	Up	heterogeneous nuclear ribonucleoprotein F	GO:0005654,GO:0005829,GO:0006397,GO:0008134,GO:0008380,GO:0017025,GO:0043484,GO:0071013,GO:0003727,GO:0005634	nucleoplasm|cytosol|mRNA processing|transcription factor binding|RNA splicing|TBP-class protein binding|regulation of RNA splicing|catalytic step 2 spliceosome|single-stranded RNA binding|nucleus
Hoxc4	0.0270916	-2.5587	Down	homeo box C4	GO:0071837,GO:0001205,GO:0001501,GO:1904840,GO:0005634,GO:0006366,GO:0009952,GO:1990792,GO:0045944,GO:0048562,GO:0000980,GO:0051216	HMG box domain binding|transcriptional activator activity, RNA polymerase II distal enhancer sequence-specific DNA binding|skeletal system development|positive regulation of male germ-line stem cell asymmetric division|nucleus|transcription by RNA polymerase II|anterior/posterior pattern specification|cellular response to glial cell derived neurotrophic factor|positive regulation of transcription…
Hpgds	0.0410338	1.55466	Up	hematopoietic prostaglandin D synthase	GO:0004364,GO:0004667,GO:0005509,GO:0005737,GO:0006693,GO:0042803,GO:2000255,GO:0000287,GO:0001516	glutathione transferase activity|prostaglandin-D synthase activity|calcium ion binding|cytoplasm|prostaglandin metabolic process|protein homodimerization activity|negative regulation of male germ cell proliferation|magnesium ion binding|prostaglandin biosynthetic process	rno00590,rno00480,rno00980,rno00982,rno05204	Arachidonic acid metabolism|Glutathione metabolism|Metabolism of xenobiotics by cytochrome P450|Drug metabolism - cytochrome P450|Chemical carcinogenesis
Hsd3b7	0.000421261	0.633834	Up	hydroxy-delta-5-steroid dehydrogenase, 3 beta- and steroid delta-isomerase 7	GO:0047016,GO:0005811,GO:0055114,GO:0097421,GO:0006694,GO:0006707,GO:0008206,GO:0016021,GO:0016853,GO:0035754,GO:0043231,GO:0001558,GO:0003854,GO:0005789	cholest-5-ene-3-beta,7-alpha-diol 3-beta-dehydrogenase activity|lipid droplet|oxidation-reduction process|liver regeneration|steroid biosynthetic process|cholesterol catabolic process|bile acid metabolic process|integral component of membrane|isomerase activity|B cell chemotaxis|intracellular membrane-bounded organelle|regulation of cell growth|3-beta-hydroxy-delta5-steroid dehydrogenase activity…	rno00120	Primary bile acid biosynthesis
Hspa1a	0.0165766	0.694551	Up	heat shock 70kD protein 1A	GO:0097201,GO:0097718,GO:1901029,GO:1901673,GO:0005524,GO:0005622,GO:1902236,GO:0005634,GO:1902380,GO:1903265,GO:1904722,GO:0006952,GO:0005737,GO:0006986,GO:0007339,GO:0008180,GO:0016887,GO:0019899,GO:0008285,GO:0030308,GO:0030512,GO:0031072,GO:0000151,GO:0034605,GO:0031249,GO:0001106,GO:0034620,GO:0031396,GO:0042026,GO:0031397,GO:0001664,GO:0001916,GO:0002020,GO:0042623,GO:0002199,GO:0005102,GO:…	negative regulation of transcription from RNA polymerase II promoter in response to stress|disordered domain specific binding|negative regulation of mitochondrial outer membrane permeabilization involved in apoptotic signaling pathway|regulation of mitotic spindle assembly|ATP binding|intracellular|negative regulation of endoplasmic reticulum stress-induced intrinsic apoptotic signaling pathway|n…	rno03040,rno04141,rno04010,rno04144,rno04612,rno04915,rno04213,rno05020,rno05134,rno05162,rno05164,rno05169,rno05145	Spliceosome|Protein processing in endoplasmic reticulum|MAPK signaling pathway|Endocytosis|Antigen processing and presentation|Estrogen signaling pathway|Longevity regulating pathway - multiple species|Prion diseases|Legionellosis|Measles|Influenza A|Epstein-Barr virus infection|Toxoplasmosis
Hspa2	1.47533e-05	0.718212	Up	heat shock protein family A member 2	GO:0005829,GO:0005886,GO:0006986,GO:0007140,GO:0007141,GO:0007275,GO:0007283,GO:0036128,GO:0007286,GO:0042026,GO:0009408,GO:0042623,GO:0043209,GO:0044183,GO:0051082,GO:0051085,GO:0000795,GO:0001673,GO:0001934,GO:0005515,GO:0005524,GO:0005634,GO:0005737,GO:0009409,GO:0009986,GO:0010971,GO:0016192,GO:0016887,GO:0019899,GO:0031072,GO:0051787,GO:0032781,GO:0051861,GO:0034605,GO:0070194,GO:0034620,GO:…	cytosol|plasma membrane|response to unfolded protein|male meiotic nuclear division|male meiosis I|multicellular organism development|spermatogenesis|CatSper complex|spermatid development|protein refolding|response to heat|ATPase activity, coupled|myelin sheath|protein binding involved in protein folding|unfolded protein binding|chaperone cofactor-dependent protein refolding|synaptonemal complex|m…	rno03040,rno04141,rno04010,rno04144,rno04612,rno04915,rno04213,rno05134,rno05162,rno05164,rno05169,rno05145	Spliceosome|Protein processing in endoplasmic reticulum|MAPK signaling pathway|Endocytosis|Antigen processing and presentation|Estrogen signaling pathway|Longevity regulating pathway - multiple species|Legionellosis|Measles|Influenza A|Epstein-Barr virus infection|Toxoplasmosis
Hspb1	1.2957e-38	3.71023	Up	heat shock protein family B (small) member 1	GO:0005634,GO:0005737,GO:0005819,GO:0030018,GO:0005886,GO:0030424,GO:0030425,GO:0031430,GO:0031674,GO:0032731,GO:0043066,GO:0035556,GO:0043122,GO:0035924,GO:0043130,GO:0043204,GO:0043292,GO:0043536,GO:0000502,GO:0097512,GO:0001932,GO:0098839,GO:0044183,GO:0099641,GO:0002931,GO:0005080,GO:1902176,GO:0005515,GO:0005622,GO:1903202,GO:1903545,GO:1904115,GO:0006469,GO:0007565,GO:0007568,GO:0008426,GO:…	nucleus|cytoplasm|spindle|Z disc|plasma membrane|axon|dendrite|M band|I band|positive regulation of interleukin-1 beta production|negative regulation of apoptotic process|intracellular signal transduction|regulation of I-kappaB kinase/NF-kappaB signaling|cellular response to vascular endothelial growth factor stimulus|ubiquitin binding|perikaryon|contractile fiber|positive regulation of blood ves…	rno04010,rno04370,rno05169,rno05146	MAPK signaling pathway|VEGF signaling pathway|Epstein-Barr virus infection|Amoebiasis
Hspb8	1.79724e-05	0.912277	Up	heat shock protein family B (small) member 8	GO:0005634,GO:0005737,GO:0005829,GO:0042802,GO:0004672,GO:0005622	nucleus|cytoplasm|cytosol|identical protein binding|protein kinase activity|intracellular
Hspg2	0.00064007	0.738693	Up	heparan sulfate proteoglycan 2	GO:0048704,GO:0008022,GO:0002020,GO:0048738,GO:0008104,GO:0002062,GO:0060351,GO:0008285,GO:0005576,GO:0070052,GO:0005578,GO:0005604,GO:0005605,GO:0030198,GO:0005615,GO:0031012,GO:0006898,GO:0007162,GO:0007224,GO:0001666,GO:0031100,GO:0007420,GO:0001938,GO:0042493,GO:0007566,GO:0001958	embryonic skeletal system morphogenesis|protein C-terminus binding|protease binding|cardiac muscle tissue development|protein localization|chondrocyte differentiation|cartilage development involved in endochondral bone morphogenesis|negative regulation of cell proliferation|extracellular region|collagen V binding|proteinaceous extracellular matrix|basement membrane|basal lamina|extracellular matr…	rno04512,rno05205,rno05161	ECM-receptor interaction|Proteoglycans in cancer|Hepatitis B
Htr2b	0.000265105	Inf	Up	5-hydroxytryptamine receptor 2B	GO:0050715,GO:0050795,GO:0001965,GO:0002031,GO:0051000,GO:0060548,GO:0003007,GO:0070371,GO:0051209,GO:0005654,GO:0003300,GO:0005737,GO:0070374,GO:0070528,GO:0005886,GO:0007205,GO:0005887,GO:0007210,GO:0007268,GO:0007507,GO:0001755,GO:0014065,GO:0008144,GO:0001819,GO:0014827,GO:0001938,GO:0016020,GO:0042310,GO:0016310,GO:0042493,GO:0019722,GO:0043025,GO:0043066,GO:0043123,GO:0043406,GO:0043547,GO:…	positive regulation of cytokine secretion|regulation of behavior|G-protein alpha-subunit binding|G-protein coupled receptor internalization|positive regulation of nitric-oxide synthase activity|negative regulation of cell death|heart morphogenesis|ERK1 and ERK2 cascade|release of sequestered calcium ion into cytosol|nucleoplasm|cardiac muscle hypertrophy|cytoplasm|positive regulation of ERK1 and …	rno04020,rno04080,rno04540,rno04726,rno04750	Calcium signaling pathway|Neuroactive ligand-receptor interaction|Gap junction|Serotonergic synapse|Inflammatory mediator regulation of TRP channels
Htr2c	0.0052276	-0.641719	Down	5-hydroxytryptamine receptor 2C	GO:0004993,GO:0005515,GO:0005622,GO:0005886,GO:0005887,GO:0007210,GO:0007268,GO:0007626,GO:0007631,GO:0008144,GO:0032098,GO:0009897,GO:0009986,GO:0010513,GO:0035095,GO:0040013,GO:0042493,GO:0001587,GO:0051378,GO:0051482,GO:0043397,GO:0001662,GO:0051930,GO:0004930,GO:0070374,GO:0071886,GO:0006182,GO:0006874,GO:0007187,GO:0007200,GO:0007208,GO:0014054,GO:0014057,GO:0030425,GO:0030594,GO:0031100,GO:…	G-protein coupled serotonin receptor activity|protein binding|intracellular|plasma membrane|integral component of plasma membrane|serotonin receptor signaling pathway|chemical synaptic transmission|locomotory behavior|feeding behavior|drug binding|regulation of appetite|external side of plasma membrane|cell surface|positive regulation of phosphatidylinositol biosynthetic process|behavioral respon…	rno04020,rno04080,rno04540,rno04726,rno04750	Calcium signaling pathway|Neuroactive ligand-receptor interaction|Gap junction|Serotonergic synapse|Inflammatory mediator regulation of TRP channels
Htr5b	6.66869e-11	-1.01933	Down	5-hydroxytryptamine (serotonin) receptor 5B	GO:0005887,GO:0007187,GO:0007198,GO:0007210,GO:0007268,GO:0008144,GO:0016020,GO:0030425,GO:0030594,GO:0051378,GO:0004930,GO:0004993	integral component of plasma membrane|G-protein coupled receptor signaling pathway, coupled to cyclic nucleotide second messenger|adenylate cyclase-inhibiting serotonin receptor signaling pathway|serotonin receptor signaling pathway|chemical synaptic transmission|drug binding|membrane|dendrite|neurotransmitter receptor activity|serotonin binding|G-protein coupled receptor activity|G-protein coupl…	rno04020,rno04080,rno04726	Calcium signaling pathway|Neuroactive ligand-receptor interaction|Serotonergic synapse
Hvcn1	0.0274521	0.937563	Up	hydrogen voltage-gated channel 1	GO:0016021,GO:0030171,GO:0042802,GO:0071294,GO:0071467,GO:1902600,GO:0005887,GO:0009268,GO:0010043	integral component of membrane|voltage-gated proton channel activity|identical protein binding|cellular response to zinc ion|cellular response to pH|proton transmembrane transport|integral component of plasma membrane|response to pH|response to zinc ion
Hydin	0.00778807	-0.59559	Down	Hydin, axonemal central pair apparatus protein	GO:0007420,GO:0021591,GO:0060438,GO:1904158,GO:1990718,GO:0002064,GO:0003341,GO:0007275	brain development|ventricular system development|trachea development|axonemal central apparatus assembly|axonemal central pair projection|epithelial cell development|cilium movement|multicellular organism development
Icam1	0.0026318	0.954413	Up	intercellular adhesion molecule 1	GO:0005178,GO:0005615,GO:0005886,GO:0005887,GO:0007155,GO:0031012,GO:0031669,GO:0007159,GO:0032496,GO:0007569,GO:0032868,GO:0033627,GO:0034698,GO:0042493,GO:0051092,GO:0043200,GO:0051926,GO:0043547,GO:0061028,GO:0044406,GO:0070062,GO:0070374,GO:0071222,GO:0071310,GO:0001541,GO:0098609,GO:0071312,GO:0001666,GO:1900027,GO:0071333,GO:0001772,GO:1902042,GO:0001975,GO:1904996,GO:0002291,GO:1990830,GO:…	integrin binding|extracellular space|plasma membrane|integral component of plasma membrane|cell adhesion|extracellular matrix|cellular response to nutrient levels|leukocyte cell-cell adhesion|response to lipopolysaccharide|cell aging|response to insulin|cell adhesion mediated by integrin|response to gonadotropin|response to drug|positive regulation of NF-kappaB transcription factor activity|respo…	rno04064,rno04668,rno04514,rno04650,rno04670,rno05323,rno05418,rno05416,rno04933,rno05150,rno05166,rno05164,rno05167,rno05169,rno05144,rno05143	NF-kappa B signaling pathway|TNF signaling pathway|Cell adhesion molecules (CAMs)|Natural killer cell mediated cytotoxicity|Leukocyte transendothelial migration|Rheumatoid arthritis|Fluid shear stress and atherosclerosis|Viral myocarditis|AGE-RAGE signaling pathway in diabetic complications|Staphylococcus aureus infection|HTLV-I infection|Influenza A|Kaposi's sarcoma-associated herpesvirus infect…
Ier2	0.000163242	0.733843	Up	immediate early response 2	GO:0003677,GO:0005634,GO:0005654,GO:0005737,GO:0006366,GO:0030182,GO:0045944,GO:0048870,GO:0000977,GO:0071774,GO:0001228	DNA binding|nucleus|nucleoplasm|cytoplasm|transcription by RNA polymerase II|neuron differentiation|positive regulation of transcription by RNA polymerase II|cell motility|RNA polymerase II regulatory region sequence-specific DNA binding|response to fibroblast growth factor|transcriptional activator activity, RNA polymerase II transcription regulatory region sequence-specific DNA binding
Ier3	4.35705e-10	1.30134	Up	immediate early response 3	GO:2001020,GO:0005634,GO:0005739,GO:0006282,GO:0007095,GO:0008630,GO:0010941,GO:0016021,GO:0045732,GO:0045820,GO:0046822,GO:0050728,GO:0001562,GO:1901029,GO:0003085,GO:2000377	regulation of response to DNA damage stimulus|nucleus|mitochondrion|regulation of DNA repair|mitotic G2 DNA damage checkpoint|intrinsic apoptotic signaling pathway in response to DNA damage|regulation of cell death|integral component of membrane|positive regulation of protein catabolic process|negative regulation of glycolytic process|regulation of nucleocytoplasmic transport|negative regulation …
Ier5l	1.03949e-05	0.781722	Up	immediate early response 5-like
Iffo2	0.00597969	0.613066	Up	intermediate filament family orphan 2	GO:0010133,GO:0016021,GO:0016620,GO:0055114,GO:0003842,GO:0005198,GO:0005882	proline catabolic process to glutamate|integral component of membrane|oxidoreductase activity, acting on the aldehyde or oxo group of donors, NAD or NADP as acceptor|oxidation-reduction process|1-pyrroline-5-carboxylate dehydrogenase activity|structural molecule activity|intermediate filament
Ifi27l2b	0.00113543	0.926847	Up	interferon, alpha-inducible protein 27 like 2B	GO:0009615,GO:0016021,GO:0097190,GO:0005739,GO:0006919,GO:0007568	response to virus|integral component of membrane|apoptotic signaling pathway|mitochondrion|activation of cysteine-type endopeptidase activity involved in apoptotic process|aging
Ifi30	4.23448e-08	1.16264	Up	IFI30, lysosomal thiol reductase	GO:0005829,GO:0016667,GO:0019886,GO:0030054,GO:0042590,GO:0043231,GO:0048147,GO:0005576,GO:0050821,GO:0005764,GO:0055114	cytosol|oxidoreductase activity, acting on a sulfur group of donors|antigen processing and presentation of exogenous peptide antigen via MHC class II|cell junction|antigen processing and presentation of exogenous peptide antigen via MHC class I|intracellular membrane-bounded organelle|negative regulation of fibroblast proliferation|extracellular region|protein stabilization|lysosome|oxidation-red…	rno04612	Antigen processing and presentation
Ifi47	0.00024843	1.13869	Up	interferon gamma inducible protein 47	GO:0006952,GO:0016020,GO:0035458,GO:0003924,GO:0005525,GO:0005789	defense response|membrane|cellular response to interferon-beta|GTPase activity|GTP binding|endoplasmic reticulum membrane	rno04668	TNF signaling pathway
Ifit3	0.0493676	0.628482	Up	interferon-induced protein with tetratricopeptide repeats 3	GO:0005829,GO:0008285,GO:0009615,GO:0035457,GO:0035458,GO:0035634,GO:0042802,GO:0043066,GO:0051607,GO:0003723,GO:0005737,GO:0005739	cytosol|negative regulation of cell proliferation|response to virus|cellular response to interferon-alpha|cellular response to interferon-beta|response to stilbenoid|identical protein binding|negative regulation of apoptotic process|defense response to virus|RNA binding|cytoplasm|mitochondrion
Ifitm1	4.10271e-05	1.54891	Up	interferon induced transmembrane protein 1	GO:0060337,GO:0005886,GO:0007507,GO:0009615,GO:0009952,GO:0016021,GO:0034341,GO:0035455,GO:0035456,GO:0045071,GO:0046597,GO:0001756,GO:0051607,GO:0003674,GO:0005575	type I interferon signaling pathway|plasma membrane|heart development|response to virus|anterior/posterior pattern specification|integral component of membrane|response to interferon-gamma|response to interferon-alpha|response to interferon-beta|negative regulation of viral genome replication|negative regulation of viral entry into host cell|somitogenesis|defense response to virus|molecular_funct…	rno04662	B cell receptor signaling pathway
Ifitm2	0.0196684	0.61787	Up	interferon induced transmembrane protein 2	GO:0051607,GO:0007507,GO:0009615,GO:0060337,GO:0016021,GO:0034341,GO:0035455,GO:0035456,GO:0045071,GO:0003674,GO:0046597,GO:0005575,GO:0005886	defense response to virus|heart development|response to virus|type I interferon signaling pathway|integral component of membrane|response to interferon-gamma|response to interferon-alpha|response to interferon-beta|negative regulation of viral genome replication|molecular_function|negative regulation of viral entry into host cell|cellular_component|plasma membrane
Ifitm3	4.32483e-22	1.51586	Up	interferon induced transmembrane protein 3	GO:0055007,GO:0032897,GO:0005737,GO:0060337,GO:0034341,GO:0005765,GO:0035455,GO:0005783,GO:0005886,GO:0006898,GO:0007507,GO:0035456,GO:0008285,GO:0045071,GO:0009615,GO:0045177,GO:0009986,GO:0046597,GO:0016021,GO:0003674,GO:0051607,GO:0031410,GO:0005575,GO:0031902,GO:0005634	cardiac muscle cell differentiation|negative regulation of viral transcription|cytoplasm|type I interferon signaling pathway|response to interferon-gamma|lysosomal membrane|response to interferon-alpha|endoplasmic reticulum|plasma membrane|receptor-mediated endocytosis|heart development|response to interferon-beta|negative regulation of cell proliferation|negative regulation of viral genome repli…
Ifnlr1	0.0407245	0.664612	Up	interferon, lambda receptor 1	GO:0016021,GO:0019221,GO:0032002,GO:0050691,GO:0051607,GO:0002385,GO:0004896,GO:0005886	integral component of membrane|cytokine-mediated signaling pathway|interleukin-28 receptor complex|regulation of defense response to virus by host|defense response to virus|mucosal immune response|cytokine receptor activity|plasma membrane	rno04630,rno04060	Jak-STAT signaling pathway|Cytokine-cytokine receptor interaction
Igf2	5.52084e-05	-0.918589	Down	insulin-like growth factor 2	GO:0005158,GO:0005159,GO:0005179,GO:0009314,GO:0005515,GO:0009749,GO:0005615,GO:0009887,GO:0010033,GO:0010468,GO:0010469,GO:0014068,GO:0040018,GO:0014070,GO:0042060,GO:0016021,GO:0042104,GO:0030546,GO:0042493,GO:0042593,GO:0043066,GO:0000122,GO:0046628,GO:0043085,GO:0043410,GO:0000187,GO:0001649,GO:0048018,GO:0001701,GO:0050731,GO:0001892,GO:0051146,GO:0001934,GO:0051147,GO:0051781,GO:0005737,GO:…	insulin receptor binding|insulin-like growth factor receptor binding|hormone activity|response to radiation|protein binding|response to glucose|extracellular space|animal organ morphogenesis|response to organic substance|regulation of gene expression|regulation of signaling receptor activity|positive regulation of phosphatidylinositol 3-kinase signaling|positive regulation of multicellular organi…	rno04014,rno04010,rno04151,rno05200,rno05205,rno05225	Ras signaling pathway|MAPK signaling pathway|PI3K-Akt signaling pathway|Pathways in cancer|Proteoglycans in cancer|Hepatocellular carcinoma
Igfbp3	7.51982e-05	0.609726	Up	insulin-like growth factor binding protein 3	GO:0001968,GO:0005515,GO:0005520,GO:0005615,GO:0005634,GO:0010906,GO:0014912,GO:0005720,GO:0006468,GO:0031091,GO:0031994,GO:0043065,GO:0031995,GO:0043410,GO:0043567,GO:0043568,GO:0001558,GO:1990418,GO:0043666,GO:2000844,GO:0044342,GO:0001649,GO:0001666,GO:0001933,GO:0007565,GO:0007568,GO:0008160,GO:0008285,GO:0032496,GO:0032868,GO:0010666,GO:0040008,GO:0042493,GO:0042567,GO:0045663,GO:0042568,GO:…	fibronectin binding|protein binding|insulin-like growth factor binding|extracellular space|nucleus|regulation of glucose metabolic process|negative regulation of smooth muscle cell migration|nuclear heterochromatin|protein phosphorylation|platelet alpha granule|insulin-like growth factor I binding|positive regulation of apoptotic process|insulin-like growth factor II binding|positive regulation o…	rno04115,rno04218,rno05202	p53 signaling pathway|Cellular senescence|Transcriptional misregulation in cancers
Igsf10	0.00840541	0.669707	Up	immunoglobulin superfamily, member 10	GO:0005576,GO:0042246,GO:2001222,GO:0001503	extracellular region|tissue regeneration|regulation of neuron migration|ossification
Igsf6	7.46286e-08	3.32747	Up	immunoglobulin superfamily, member 6	GO:0016021	integral component of membrane
Igsf7	2.62254e-06	4.92473	Up	immunoglobulin superfamily, member 7
Igsf9	0.00360223	0.809235	Up	immunoglobulin superfamily, member 9	GO:0016021,GO:0016358,GO:0030054,GO:0030154,GO:0030424,GO:0030425,GO:0050807,GO:0060077,GO:0098609,GO:0098632,GO:0005886,GO:0007156,GO:0007399	integral component of membrane|dendrite development|cell junction|cell differentiation|axon|dendrite|regulation of synapse organization|inhibitory synapse|cell-cell adhesion|cell-cell adhesion mediator activity|plasma membrane|homophilic cell adhesion via plasma membrane adhesion molecules|nervous system development
Igsf9b	0.0194026	0.763792	Up	immunoglobulin superfamily, member 9B	GO:0016021,GO:0019900,GO:0030054,GO:0030425,GO:0043025,GO:0045211,GO:0060077,GO:0097151,GO:0007156,GO:0007399,GO:0014069	integral component of membrane|kinase binding|cell junction|dendrite|neuronal cell body|postsynaptic membrane|inhibitory synapse|positive regulation of inhibitory postsynaptic potential|homophilic cell adhesion via plasma membrane adhesion molecules|nervous system development|postsynaptic density
Ikbke	0.000668035	0.750171	Up	inhibitor of kappa light polypeptide gene enhancer in B-cells, kinase epsilon	GO:0035456,GO:0005634,GO:0036435,GO:0005737,GO:0038061,GO:0006468,GO:0007252,GO:0008384,GO:0008630,GO:0043123,GO:0010884,GO:0045087,GO:0016605,GO:0051260,GO:0018105,GO:0070530,GO:0031625,GO:0004674,GO:0098586,GO:0031966,GO:0004704,GO:0034340,GO:0005524	response to interferon-beta|nucleus|K48-linked polyubiquitin modification-dependent protein binding|cytoplasm|NIK/NF-kappaB signaling|protein phosphorylation|I-kappaB phosphorylation|IkappaB kinase activity|intrinsic apoptotic signaling pathway in response to DNA damage|positive regulation of I-kappaB kinase/NF-kappaB signaling|positive regulation of lipid storage|innate immune response|PML body|…	rno04620,rno04621,rno04622,rno04623,rno04625,rno04657,rno05162,rno05164,rno05161,rno05160,rno05168,rno05167,rno05165	Toll-like receptor signaling pathway|NOD-like receptor signaling pathway|RIG-I-like receptor signaling pathway|Cytosolic DNA-sensing pathway|C-type lectin receptor signaling pathway|IL-17 signaling pathway|Measles|Influenza A|Hepatitis B|Hepatitis C|Herpes simplex infection|Kaposi's sarcoma-associated herpesvirus infection|Human papillomavirus infection
Ikzf1	0.000295135	0.830691	Up	IKAROS family zinc finger 1	GO:0005634,GO:0005654,GO:0005721,GO:0006355,GO:0006357,GO:0035881,GO:0008187,GO:0040018,GO:0010628,GO:0043565,GO:0019904,GO:0044212,GO:0045184,GO:0045579,GO:0060040,GO:0045660,GO:0060041,GO:0045892,GO:0045893,GO:0000122,GO:0000977,GO:0000978,GO:0000980,GO:0001227,GO:0001779,GO:0003677,GO:0003700,GO:0030097,GO:0030098,GO:0030183,GO:0030217,GO:0030218,GO:0030900,GO:0031618,GO:0045899,GO:0032968,GO:…	nucleus|nucleoplasm|pericentric heterochromatin|regulation of transcription, DNA-templated|regulation of transcription by RNA polymerase II|amacrine cell differentiation|poly-pyrimidine tract binding|positive regulation of multicellular organism growth|positive regulation of gene expression|sequence-specific DNA binding|protein domain specific binding|transcription regulatory region DNA binding|e…
Il10ra	0.00533996	0.646614	Up	interleukin 10 receptor subunit alpha	GO:0005886,GO:0016021,GO:0019221,GO:0019969,GO:0032496,GO:0050807,GO:0004896,GO:0004920	plasma membrane|integral component of membrane|cytokine-mediated signaling pathway|interleukin-10 binding|response to lipopolysaccharide|regulation of synapse organization|cytokine receptor activity|interleukin-10 receptor activity	rno04630,rno04060,rno05152,rno05169,rno05145	Jak-STAT signaling pathway|Cytokine-cytokine receptor interaction|Tuberculosis|Epstein-Barr virus infection|Toxoplasmosis
Il11	5.43034e-09	4.16763	Up	interleukin 11	GO:0050731,GO:0033138,GO:0005142,GO:1903659,GO:0043410,GO:0005615,GO:2000352,GO:0005737,GO:0008083,GO:0045944,GO:0008284,GO:0005125,GO:0046888,GO:0010469	positive regulation of peptidyl-tyrosine phosphorylation|positive regulation of peptidyl-serine phosphorylation|interleukin-11 receptor binding|regulation of complement-dependent cytotoxicity|positive regulation of MAPK cascade|extracellular space|negative regulation of endothelial cell apoptotic process|cytoplasm|growth factor activity|positive regulation of transcription by RNA polymerase II|po…	rno04630,rno04060,rno04640,rno05323	Jak-STAT signaling pathway|Cytokine-cytokine receptor interaction|Hematopoietic cell lineage|Rheumatoid arthritis
Il13ra1	0.000192767	1.17494	Up	interleukin 13 receptor subunit alpha 1	GO:0016515,GO:0030890,GO:0035772,GO:0002639,GO:0005575,GO:0016021	interleukin-13 receptor activity|positive regulation of B cell proliferation|interleukin-13-mediated signaling pathway|positive regulation of immunoglobulin production|cellular_component|integral component of membrane	rno04630,rno04060,rno05200	Jak-STAT signaling pathway|Cytokine-cytokine receptor interaction|Pathways in cancer
Il17ra	6.60216e-14	0.856708	Up	interleukin 17 receptor A	GO:0005886,GO:0005887,GO:0019221,GO:0030368,GO:0032747,GO:0050729,GO:0050832,GO:0071345,GO:0071621,GO:0072537,GO:1900017,GO:0003674,GO:2000664,GO:0005102,GO:2000667,GO:0005575	plasma membrane|integral component of plasma membrane|cytokine-mediated signaling pathway|interleukin-17 receptor activity|positive regulation of interleukin-23 production|positive regulation of inflammatory response|defense response to fungus|cellular response to cytokine stimulus|granulocyte chemotaxis|fibroblast activation|positive regulation of cytokine production involved in inflammatory res…	rno04060,rno04657	Cytokine-cytokine receptor interaction|IL-17 signaling pathway
Il18	0.00300818	1.17543	Up	interleukin 18	GO:0071374,GO:0071375,GO:0071407,GO:0005515,GO:1901224,GO:0005615,GO:2000256,GO:2000504,GO:0005622,GO:0005737,GO:0006954,GO:0014911,GO:0016324,GO:0007611,GO:0030101,GO:0008283,GO:0030155,GO:0030324,GO:0032729,GO:0030431,GO:0032731,GO:0032740,GO:0031663,GO:0032757,GO:0032760,GO:0032819,GO:0000165,GO:0042104,GO:0032930,GO:0001525,GO:0042119,GO:0032967,GO:0042267,GO:0001649,GO:0001666,GO:0042531,GO:…	cellular response to parathyroid hormone stimulus|cellular response to peptide hormone stimulus|cellular response to organic cyclic compound|protein binding|positive regulation of NIK/NF-kappaB signaling|extracellular space|positive regulation of male germ cell proliferation|positive regulation of blood vessel remodeling|intracellular|cytoplasm|inflammatory response|positive regulation of smooth …	rno04060,rno04621,rno04623,rno05323,rno05321,rno05132,rno05134,rno05152,rno05164,rno05144,rno05143	Cytokine-cytokine receptor interaction|NOD-like receptor signaling pathway|Cytosolic DNA-sensing pathway|Rheumatoid arthritis|Inflammatiory bowel disease (IBD)|Salmonella infection|Legionellosis|Tuberculosis|Influenza A|Malaria|African trypanosomiasis
Il18rap	0.00600308	2.26863	Up	interleukin 18 receptor accessory protein	GO:0032609,GO:0032635,GO:0035655,GO:0035744,GO:0042007,GO:0042119,GO:0045954,GO:0070301,GO:0071345,GO:0071351,GO:0005575,GO:0008283,GO:0016021	interferon-gamma production|interleukin-6 production|interleukin-18-mediated signaling pathway|T-helper 1 cell cytokine production|interleukin-18 binding|neutrophil activation|positive regulation of natural killer cell mediated cytotoxicity|cellular response to hydrogen peroxide|cellular response to cytokine stimulus|cellular response to interleukin-18|cellular_component|cell proliferation|integr…	rno04060,rno05321	Cytokine-cytokine receptor interaction|Inflammatiory bowel disease (IBD)
Il19	0.0228924	Inf	Up	interleukin 19	GO:0016021,GO:0042226,GO:0072593,GO:2001235,GO:2001237,GO:2001244,GO:0003674,GO:0005575,GO:0008150	integral component of membrane|interleukin-6 biosynthetic process|reactive oxygen species metabolic process|positive regulation of apoptotic signaling pathway|negative regulation of extrinsic apoptotic signaling pathway|positive regulation of intrinsic apoptotic signaling pathway|molecular_function|cellular_component|biological_process	rno04630,rno04060	Jak-STAT signaling pathway|Cytokine-cytokine receptor interaction
Il1b	1.82411e-09	3.00671	Up	interleukin 1 beta	GO:0090023,GO:0097192,GO:1900745,GO:1901224,GO:1903140,GO:2000173,GO:0035690,GO:0035902,GO:0042060,GO:0042102,GO:0001934,GO:0002437,GO:0042493,GO:0002439,GO:0043065,GO:0002526,GO:0045086,GO:0043122,GO:0005125,GO:0043123,GO:0045410,GO:0007204,GO:0005149,GO:0045429,GO:0007584,GO:0007611,GO:0005178,GO:0045471,GO:0007613,GO:0046330,GO:0045665,GO:0008284,GO:0046627,GO:0045687,GO:0008285,GO:0045766,GO:…	positive regulation of neutrophil chemotaxis|extrinsic apoptotic signaling pathway in absence of ligand|positive regulation of p38MAPK cascade|positive regulation of NIK/NF-kappaB signaling|regulation of establishment of endothelial barrier|negative regulation of branching morphogenesis of a nerve|cellular response to drug|response to immobilization stress|wound healing|positive regulation of T c…	rno04010,rno04064,rno04668,rno04060,rno04217,rno04640,rno04620,rno04621,rno04623,rno04625,rno04659,rno04657,rno04750,rno04380,rno05323,rno05321,rno05332,rno05010,rno05020,rno05418,rno04940,rno04932,rno04933,rno05132,rno05133,rno05134,rno05152,rno05162,rno05164,rno05168,rno05146,rno05144,rno05140,rno05142,rno05143,rno01523	MAPK signaling pathway|NF-kappa B signaling pathway|TNF signaling pathway|Cytokine-cytokine receptor interaction|Necroptosis|Hematopoietic cell lineage|Toll-like receptor signaling pathway|NOD-like receptor signaling pathway|Cytosolic DNA-sensing pathway|C-type lectin receptor signaling pathway|Th17 cell differentiation|IL-17 signaling pathway|Inflammatory mediator regulation of TRP channels|Oste…
Il1r2	0.000249143	3.07543	Up	interleukin 1 receptor type 2	GO:2000660,GO:0005737,GO:0005886,GO:0010955,GO:0016021,GO:0019221,GO:0019966,GO:0050712,GO:0004908,GO:1900016,GO:0004910,GO:0005576	negative regulation of interleukin-1-mediated signaling pathway|cytoplasm|plasma membrane|negative regulation of protein processing|integral component of membrane|cytokine-mediated signaling pathway|interleukin-1 binding|negative regulation of interleukin-1 alpha secretion|interleukin-1 receptor activity|negative regulation of cytokine production involved in inflammatory response|interleukin-1, T…	rno04060,rno04640,rno05202,rno05215,rno05418,rno05166,rno05146	Cytokine-cytokine receptor interaction|Hematopoietic cell lineage|Transcriptional misregulation in cancers|Prostate cancer|Fluid shear stress and atherosclerosis|HTLV-I infection|Amoebiasis
Il1rl2	0.0103506	3.18576	Up	interleukin 1 receptor-like 2	GO:0032755,GO:0045582,GO:0050727,GO:0004908,GO:0016021,GO:0019221	positive regulation of interleukin-6 production|positive regulation of T cell differentiation|regulation of inflammatory response|interleukin-1 receptor activity|integral component of membrane|cytokine-mediated signaling pathway
Il1rn	5.45885e-12	3.18207	Up	interleukin 1 receptor antagonist	GO:0005150,GO:0005151,GO:0005152,GO:0005576,GO:0005615,GO:0019221,GO:0019233,GO:0006629,GO:0019752,GO:0006953,GO:0030073,GO:0030336,GO:0031982,GO:0032496,GO:0070555,GO:0034115,GO:0070670,GO:0071874,GO:0042493,GO:2000660,GO:0001660,GO:0002439,GO:0005125,GO:0005149,GO:0006954,GO:0006955,GO:0007565,GO:0007613,GO:0009968,GO:0010243,GO:0010469,GO:0042594,GO:0014050,GO:0043066,GO:0014070,GO:0043507,GO:…	interleukin-1, Type I receptor binding|interleukin-1, Type II receptor binding|interleukin-1 receptor antagonist activity|extracellular region|extracellular space|cytokine-mediated signaling pathway|sensory perception of pain|lipid metabolic process|carboxylic acid metabolic process|acute-phase response|insulin secretion|negative regulation of cell migration|vesicle|response to lipopolysaccharide…
Il20rb	0.0169627	0.905839	Up	interleukin 20 receptor subunit beta	GO:0050863,GO:0004896,GO:0004920,GO:0005886,GO:0016021,GO:0019221,GO:0032689,GO:0032703,GO:0032733,GO:0032753,GO:0042015,GO:0001808,GO:0042130,GO:0002437,GO:0048873,GO:0002765	regulation of T cell activation|cytokine receptor activity|interleukin-10 receptor activity|plasma membrane|integral component of membrane|cytokine-mediated signaling pathway|negative regulation of interferon-gamma production|negative regulation of interleukin-2 production|positive regulation of interleukin-10 production|positive regulation of interleukin-4 production|interleukin-20 binding|negat…	rno04630,rno04060	Jak-STAT signaling pathway|Cytokine-cytokine receptor interaction
Il27	0.00905847	4.18245	Up	interleukin 27	GO:0005575,GO:0005615,GO:0009617,GO:0042129,GO:0045078,GO:0045523,GO:0045625,GO:0002230,GO:0003674,GO:0005102	cellular_component|extracellular space|response to bacterium|regulation of T cell proliferation|positive regulation of interferon-gamma biosynthetic process|interleukin-27 receptor binding|regulation of T-helper 1 cell differentiation|positive regulation of defense response to virus by host|molecular_function|signaling receptor binding
Il2rg	0.0012041	1.26152	Up	interleukin 2 receptor subunit gamma	GO:0010628,GO:0016021,GO:0019221,GO:0019976,GO:0032831,GO:0033089,GO:0045579,GO:0045621,GO:0004896,GO:0009897,GO:0010468	positive regulation of gene expression|integral component of membrane|cytokine-mediated signaling pathway|interleukin-2 binding|positive regulation of CD4-positive, CD25-positive, alpha-beta regulatory T cell differentiation|positive regulation of T cell differentiation in thymus|positive regulation of B cell differentiation|positive regulation of lymphocyte differentiation|cytokine receptor acti…	rno04630,rno04151,rno04060,rno04144,rno04658,rno04659,rno05200,rno05321,rno05340,rno05166,rno05162	Jak-STAT signaling pathway|PI3K-Akt signaling pathway|Cytokine-cytokine receptor interaction|Endocytosis|Th1 and Th2 cell differentiation|Th17 cell differentiation|Pathways in cancer|Inflammatiory bowel disease (IBD)|Primary immunodeficiency|HTLV-I infection|Measles
Il31ra	0.00281849	3.73574	Up	interleukin 31 receptor A	GO:0007259,GO:0008284,GO:0009897,GO:0019955,GO:0030224,GO:0035745,GO:0042531,GO:0098542,GO:0002067,GO:0002438,GO:0005622	JAK-STAT cascade|positive regulation of cell proliferation|external side of plasma membrane|cytokine binding|monocyte differentiation|T-helper 2 cell cytokine production|positive regulation of tyrosine phosphorylation of STAT protein|defense response to other organism|glandular epithelial cell differentiation|acute inflammatory response to antigenic stimulus|intracellular
Il4r	3.33998e-05	0.940196	Up	interleukin 4 receptor	GO:0043306,GO:0004896,GO:0043627,GO:0005615,GO:0045626,GO:0005886,GO:0006954,GO:0006955,GO:0016021,GO:0016064,GO:0045630,GO:0019221,GO:0046982,GO:0030728,GO:0090197,GO:0042127,GO:1901741,GO:0042832,GO:0002532,GO:1990834,GO:0043032,GO:0002639,GO:0043235,GO:0003674	positive regulation of mast cell degranulation|cytokine receptor activity|response to estrogen|extracellular space|negative regulation of T-helper 1 cell differentiation|plasma membrane|inflammatory response|immune response|integral component of membrane|immunoglobulin mediated immune response|positive regulation of T-helper 2 cell differentiation|cytokine-mediated signaling pathway|protein heter…	rno04630,rno04151,rno04060,rno04640,rno04658,rno04659,rno05200,rno05321	Jak-STAT signaling pathway|PI3K-Akt signaling pathway|Cytokine-cytokine receptor interaction|Hematopoietic cell lineage|Th1 and Th2 cell differentiation|Th17 cell differentiation|Pathways in cancer|Inflammatiory bowel disease (IBD)
Il6	9.35059e-05	4.47618	Up	interleukin 6	GO:0071222,GO:0071345,GO:0071347,GO:0005138,GO:0071356,GO:0005615,GO:0071392,GO:0071549,GO:0005737,GO:0071864,GO:0005896,GO:0009617,GO:0006469,GO:0009897,GO:0006953,GO:0010469,GO:0006954,GO:0010574,GO:0010628,GO:0010976,GO:0032966,GO:0010996,GO:0033138,GO:0014070,GO:0033160,GO:0019221,GO:0034097,GO:0035729,GO:0042060,GO:0042102,GO:0001781,GO:0045188,GO:0042110,GO:0001878,GO:0045429,GO:0042127,GO:…	cellular response to lipopolysaccharide|cellular response to cytokine stimulus|cellular response to interleukin-1|interleukin-6 receptor binding|cellular response to tumor necrosis factor|extracellular space|cellular response to estradiol stimulus|cellular response to dexamethasone stimulus|cytoplasm|positive regulation of cell proliferation in bone marrow|interleukin-6 receptor complex|response …	rno04630,rno04668,rno04066,rno04068,rno04151,rno04060,rno04218,rno04640,rno04620,rno04621,rno04623,rno04625,rno04659,rno04657,rno04672,rno05200,rno05202,rno05323,rno05321,rno05332,rno05020,rno05410,rno04932,rno04931,rno04933,rno05132,rno05133,rno05134,rno05152,rno05166,rno05162,rno05164,rno05161,rno05168,rno05167,rno05146,rno05144,rno05142,rno05143,rno01521,rno01523	Jak-STAT signaling pathway|TNF signaling pathway|HIF-1 signaling pathway|FoxO signaling pathway|PI3K-Akt signaling pathway|Cytokine-cytokine receptor interaction|Cellular senescence|Hematopoietic cell lineage|Toll-like receptor signaling pathway|NOD-like receptor signaling pathway|Cytosolic DNA-sensing pathway|C-type lectin receptor signaling pathway|Th17 cell differentiation|IL-17 signaling path…
Inhba	0.000673002	2.6037	Up	inhibin beta A subunit	GO:0005102,GO:0005125,GO:0005160,GO:0005179,GO:0005576,GO:0010469,GO:0010628,GO:0005615,GO:0010862,GO:0017046,GO:0021773,GO:0030308,GO:0042701,GO:0042802,GO:0032270,GO:0042981,GO:0032924,GO:0043408,GO:0043509,GO:0043512,GO:0000082,GO:0048468,GO:0048471,GO:0045648,GO:0001541,GO:0051799,GO:0060021,GO:0001707,GO:0001942,GO:0060279,GO:0002244,GO:0060395,GO:0061029,GO:0006357,GO:0007050,GO:0008083,GO:…	signaling receptor binding|cytokine activity|transforming growth factor beta receptor binding|hormone activity|extracellular region|regulation of signaling receptor activity|positive regulation of gene expression|extracellular space|positive regulation of pathway-restricted SMAD protein phosphorylation|peptide hormone binding|striatal medium spiny neuron differentiation|negative regulation of cel…	rno04350,rno04060,rno04550	TGF-beta signaling pathway|Cytokine-cytokine receptor interaction|Signaling pathways regulating pluripotency of stem cells
Inhbb	2.60295e-06	-0.758733	Down	inhibin beta B subunit	GO:0008584,GO:0008585,GO:0009267,GO:0009611,GO:0034711,GO:0042803,GO:0010469,GO:0010862,GO:0042981,GO:0043408,GO:0043513,GO:0046882,GO:0044320,GO:0046982,GO:0048178,GO:0045444,GO:0048468,GO:0048471,GO:0005125,GO:0071944,GO:0005160,GO:0005179,GO:0072520,GO:0048599,GO:0005615,GO:0097067,GO:1904017,GO:1990636,GO:2001235,GO:0007283,GO:0008083,GO:0014070,GO:0017085,GO:0021983,GO:0032869,GO:0032924,GO:…	male gonad development|female gonad development|cellular response to starvation|response to wounding|inhibin binding|protein homodimerization activity|regulation of signaling receptor activity|positive regulation of pathway-restricted SMAD protein phosphorylation|regulation of apoptotic process|regulation of MAPK cascade|inhibin B complex|negative regulation of follicle-stimulating hormone secret…	rno04350,rno04060,rno04550	TGF-beta signaling pathway|Cytokine-cytokine receptor interaction|Signaling pathways regulating pluripotency of stem cells
Inmt	0.000529275	1.26884	Up	indolethylamine N-methyltransferase	GO:0030748,GO:0032259,GO:0004790,GO:0005829,GO:0009308	amine N-methyltransferase activity|methylation|thioether S-methyltransferase activity|cytosol|amine metabolic process	rno00380,rno00450	Tryptophan metabolism|Selenocompound metabolism
Iqgap1	0.00119941	0.610283	Up	IQ motif containing GTPase activating protein 1	GO:0005886,GO:0005911,GO:0005925,GO:0007173,GO:0007346,GO:0008543,GO:0032991,GO:0015629,GO:0035305,GO:0015630,GO:0036120,GO:0016020,GO:0036464,GO:0043005,GO:0043087,GO:0071277,GO:0043406,GO:0071364,GO:0043539,GO:1900006,GO:0044344,GO:1900086,GO:1903829,GO:1904754,GO:1990138,GO:0001726,GO:1990776,GO:0001817,GO:0005515,GO:0005516,GO:0005547,GO:0005634,GO:0005737,GO:0005874,GO:0016328,GO:0017048,GO:…	plasma membrane|cell-cell junction|focal adhesion|epidermal growth factor receptor signaling pathway|regulation of mitotic cell cycle|fibroblast growth factor receptor signaling pathway|protein-containing complex|actin cytoskeleton|negative regulation of dephosphorylation|microtubule cytoskeleton|cellular response to platelet-derived growth factor stimulus|membrane|cytoplasmic ribonucleoprotein g…	rno04520,rno04810,rno05205	Adherens junction|Regulation of actin cytoskeleton|Proteoglycans in cancer
Iqgap3	0.000463581	0.96604	Up	IQ motif containing GTPase activating protein 3	GO:0070856,GO:0005516,GO:0071310,GO:0005737,GO:0005911,GO:0007265,GO:0008361,GO:0010628,GO:0010629,GO:0016328,GO:0017016,GO:0017048,GO:0033601,GO:0000082,GO:0043087,GO:0000187,GO:0070371,GO:0001934	myosin VI light chain binding|calmodulin binding|cellular response to organic substance|cytoplasm|cell-cell junction|Ras protein signal transduction|regulation of cell size|positive regulation of gene expression|negative regulation of gene expression|lateral plasma membrane|Ras GTPase binding|Rho GTPase binding|positive regulation of mammary gland epithelial cell proliferation|G1/S transition of …	rno04810	Regulation of actin cytoskeleton
Irak3	0.00138928	0.816151	Up	interleukin-1 receptor-associated kinase 3	GO:0005634,GO:0005737,GO:0005886,GO:0006468,GO:0008150,GO:0042803,GO:0010933,GO:0043242,GO:0010936,GO:0043244,GO:0019221,GO:0043330,GO:0043407,GO:0045824,GO:0046777,GO:0046982,GO:0051092,GO:0000287,GO:0002224,GO:0002755,GO:0003674,GO:0004672,GO:0004674,GO:0005524,GO:0005575,GO:0032088,GO:0032494,GO:0032496,GO:0032695,GO:0032715,GO:0032720,GO:0034122,GO:0070498,GO:0035556,GO:0042177,GO:0070555	nucleus|cytoplasm|plasma membrane|protein phosphorylation|biological_process|protein homodimerization activity|positive regulation of macrophage tolerance induction|negative regulation of protein complex disassembly|negative regulation of macrophage cytokine production|regulation of protein complex disassembly|cytokine-mediated signaling pathway|response to exogenous dsRNA|negative regulation of …	rno04722	Neurotrophin signaling pathway
Irf8	1.17847e-06	0.681853	Up	interferon regulatory factor 8	GO:0071346,GO:0032735,GO:0001078,GO:0042742,GO:0003677,GO:0042832,GO:0005515,GO:0005634,GO:0005654,GO:0005737,GO:0044130,GO:0006351,GO:0045893,GO:0006909,GO:0045944,GO:0006955,GO:0060261,GO:0009617,GO:0000122,GO:0030099,GO:0000977,GO:0071222,GO:0032729,GO:0000978	cellular response to interferon-gamma|positive regulation of interleukin-12 production|transcriptional repressor activity, RNA polymerase II proximal promoter sequence-specific DNA binding|defense response to bacterium|DNA binding|defense response to protozoan|protein binding|nucleus|nucleoplasm|cytoplasm|negative regulation of growth of symbiont in host|transcription, DNA-templated|positive regu…	rno05133	Pertussis
Ism1	0.0114491	-0.636706	Down	isthmin 1, angiogenesis inhibitor	GO:0016525	negative regulation of angiogenesis
Itga2b	4.83777e-05	1.09111	Up	integrin subunit alpha 2b	GO:0005925,GO:0007160,GO:0008305,GO:0009897,GO:0009986,GO:0016021,GO:0042802,GO:0050840,GO:0070051,GO:0070062,GO:0002687,GO:0070527,GO:0003674,GO:0005575	focal adhesion|cell-matrix adhesion|integrin complex|external side of plasma membrane|cell surface|integral component of membrane|identical protein binding|extracellular matrix binding|fibrinogen binding|extracellular exosome|positive regulation of leukocyte migration|platelet aggregation|molecular_function|cellular_component	rno04015,rno04151,rno04512,rno04510,rno04810,rno04640,rno04611,rno05200,rno05222,rno05418,rno05410,rno05412,rno05414,rno05165	Rap1 signaling pathway|PI3K-Akt signaling pathway|ECM-receptor interaction|Focal adhesion|Regulation of actin cytoskeleton|Hematopoietic cell lineage|Platelet activation|Pathways in cancer|Small cell lung cancer|Fluid shear stress and atherosclerosis|Hypertrophic cardiomyopathy (HCM)|Arrhythmogenic right ventricular cardiomyopathy (ARVC)|Dilated cardiomyopathy (DCM)|Human papillomavirus infection
Itga5	7.08014e-08	2.3512	Up	integrin subunit alpha 5	GO:0050731,GO:0032587,GO:0007613,GO:0005615,GO:0050839,GO:0033627,GO:0008305,GO:0005737,GO:1903672,GO:0033631,GO:0009897,GO:0005783,GO:2000811,GO:0034113,GO:0005794,GO:0005886,GO:0005911,GO:0005925,GO:0009986,GO:0035313,GO:0010811,GO:0007044,GO:0035987,GO:0016021,GO:0007155,GO:0038023,GO:0030335,GO:0007157,GO:0005154,GO:0045202,GO:0031410,GO:0007159,GO:0005178,GO:0045765,GO:0031589,GO:0007229	positive regulation of peptidyl-tyrosine phosphorylation|ruffle membrane|memory|extracellular space|cell adhesion molecule binding|cell adhesion mediated by integrin|integrin complex|cytoplasm|positive regulation of sprouting angiogenesis|cell-cell adhesion mediated by integrin|external side of plasma membrane|endoplasmic reticulum|negative regulation of anoikis|heterotypic cell-cell adhesion|Gol…	rno04151,rno04512,rno04145,rno04510,rno04810,rno04640,rno05206,rno05205,rno05410,rno05412,rno05414,rno05133,rno05100,rno05165	PI3K-Akt signaling pathway|ECM-receptor interaction|Phagosome|Focal adhesion|Regulation of actin cytoskeleton|Hematopoietic cell lineage|MicroRNAs in cancer|Proteoglycans in cancer|Hypertrophic cardiomyopathy (HCM)|Arrhythmogenic right ventricular cardiomyopathy (ARVC)|Dilated cardiomyopathy (DCM)|Pertussis|Bacterial invasion of epithelial cells|Human papillomavirus infection
Itga9	0.00384361	0.585452	Up	integrin subunit alpha 9	GO:0007229,GO:0009925,GO:0016020,GO:0030593,GO:0034679,GO:0042060,GO:0043236,GO:0005515,GO:0005518,GO:0007155	integrin-mediated signaling pathway|basal plasma membrane|membrane|neutrophil chemotaxis|integrin alpha9-beta1 complex|wound healing|laminin binding|protein binding|collagen binding|cell adhesion	rno04151,rno04512,rno04514,rno04510,rno04810,rno05410,rno05412,rno05414,rno05165	PI3K-Akt signaling pathway|ECM-receptor interaction|Cell adhesion molecules (CAMs)|Focal adhesion|Regulation of actin cytoskeleton|Hypertrophic cardiomyopathy (HCM)|Arrhythmogenic right ventricular cardiomyopathy (ARVC)|Dilated cardiomyopathy (DCM)|Human papillomavirus infection
Itgal	8.37676e-48	2.55928	Up	integrin subunit alpha L	GO:0043113,GO:0007157,GO:0044877,GO:0007159,GO:0046982,GO:0007160,GO:0007166,GO:0007229,GO:0009897,GO:0009986,GO:0050798,GO:0050839,GO:0022407,GO:0050850,GO:0022409,GO:0098609,GO:0030369,GO:0001772,GO:0034687,GO:0002291,GO:0042102,GO:0005911	receptor clustering|heterophilic cell-cell adhesion via plasma membrane cell adhesion molecules|protein-containing complex binding|leukocyte cell-cell adhesion|protein heterodimerization activity|cell-matrix adhesion|cell surface receptor signaling pathway|integrin-mediated signaling pathway|external side of plasma membrane|cell surface|activated T cell proliferation|cell adhesion molecule bindin…	rno04015,rno04514,rno04810,rno04650,rno04670,rno05323,rno05416,rno05150,rno05166,rno05169,rno05144	Rap1 signaling pathway|Cell adhesion molecules (CAMs)|Regulation of actin cytoskeleton|Natural killer cell mediated cytotoxicity|Leukocyte transendothelial migration|Rheumatoid arthritis|Viral myocarditis|Staphylococcus aureus infection|HTLV-I infection|Epstein-Barr virus infection|Malaria
Itgam	2.16646e-30	1.34586	Up	integrin subunit alpha M	GO:0098609,GO:0044853,GO:0009986,GO:0001851,GO:1901216,GO:0045123,GO:0010668,GO:0002523,GO:1903980,GO:0045963,GO:0014005,GO:0005615,GO:2000363,GO:0046982,GO:0005634,GO:0005886,GO:0006909,GO:0006911,GO:0016021,GO:0007155,GO:0050798,GO:0030593,GO:0007159,GO:0060376,GO:0031072,GO:0007229,GO:0061756,GO:0032930,GO:0008201,GO:0001774,GO:0090314,GO:0043315,GO:0008305,GO:0001781,GO:0097242,GO:0043395,GO:…	cell-cell adhesion|plasma membrane raft|cell surface|complement component C3b binding|positive regulation of neuron death|cellular extravasation|ectodermal cell differentiation|leukocyte migration involved in inflammatory response|positive regulation of microglial cell activation|negative regulation of dopamine metabolic process|microglia development|extracellular space|positive regulation of pro…	rno04015,rno04514,rno04145,rno04810,rno04640,rno04610,rno04670,rno05202,rno05221,rno05133,rno05134,rno05150,rno05152,rno05146,rno05140	Rap1 signaling pathway|Cell adhesion molecules (CAMs)|Phagosome|Regulation of actin cytoskeleton|Hematopoietic cell lineage|Complement and coagulation cascades|Leukocyte transendothelial migration|Transcriptional misregulation in cancers|Acute myeloid leukemia|Pertussis|Legionellosis|Staphylococcus aureus infection|Tuberculosis|Amoebiasis|Leishmaniasis
Itgax	0.000110978	3.3875	Up	integrin subunit alpha X	GO:0009986,GO:0034113,GO:0050798,GO:0051607,GO:1903955,GO:0007229,GO:0008305,GO:0009897	cell surface|heterotypic cell-cell adhesion|activated T cell proliferation|defense response to virus|positive regulation of protein targeting to mitochondrion|integrin-mediated signaling pathway|integrin complex|external side of plasma membrane	rno04810,rno04610,rno05152	Regulation of actin cytoskeleton|Complement and coagulation cascades|Tuberculosis
Itgb2	5.71963e-09	1.4539	Up	integrin subunit beta 2	GO:0007229,GO:0007568,GO:0009986,GO:0016020,GO:0019901,GO:0030101,GO:0044877,GO:0030369,GO:0045121,GO:0030593,GO:0045123,GO:0031072,GO:0045429,GO:0045766,GO:0046982,GO:0050730,GO:0050798,GO:0050839,GO:0001540,GO:0001851,GO:0002523,GO:0005886,GO:0006911,GO:0007155,GO:0007159,GO:0007160,GO:0031623,GO:0032930,GO:0034113,GO:0034687,GO:0035987,GO:0043113,GO:0043235,GO:0043315,GO:0051092,GO:0043542,GO:…	integrin-mediated signaling pathway|aging|cell surface|membrane|protein kinase binding|natural killer cell activation|protein-containing complex binding|ICAM-3 receptor activity|membrane raft|neutrophil chemotaxis|cellular extravasation|heat shock protein binding|positive regulation of nitric oxide biosynthetic process|positive regulation of angiogenesis|protein heterodimerization activity|regula…	rno04015,rno04390,rno04514,rno04145,rno04810,rno04610,rno04650,rno04670,rno05323,rno05416,rno05133,rno05134,rno05150,rno05152,rno05166,rno05146,rno05144,rno05140	Rap1 signaling pathway|Hippo signaling pathway|Cell adhesion molecules (CAMs)|Phagosome|Regulation of actin cytoskeleton|Complement and coagulation cascades|Natural killer cell mediated cytotoxicity|Leukocyte transendothelial migration|Rheumatoid arthritis|Viral myocarditis|Pertussis|Legionellosis|Staphylococcus aureus infection|Tuberculosis|HTLV-I infection|Amoebiasis|Malaria|Leishmaniasis
Itgb7	0.00775458	2.54465	Up	integrin subunit beta 7	GO:0009986,GO:0034113,GO:0034446,GO:0034669,GO:0038023,GO:0043113,GO:0043235,GO:0050839,GO:0050900,GO:0050901,GO:0072678,GO:0003366,GO:0007160,GO:0007229	cell surface|heterotypic cell-cell adhesion|substrate adhesion-dependent cell spreading|integrin alpha4-beta7 complex|signaling receptor activity|receptor clustering|receptor complex|cell adhesion molecule binding|leukocyte migration|leukocyte tethering or rolling|T cell migration|cell-matrix adhesion involved in ameboidal cell migration|cell-matrix adhesion|integrin-mediated signaling pathway	rno04151,rno04512,rno04514,rno04510,rno04810,rno04672,rno05202,rno05410,rno05412,rno05414,rno05165	PI3K-Akt signaling pathway|ECM-receptor interaction|Cell adhesion molecules (CAMs)|Focal adhesion|Regulation of actin cytoskeleton|Intestinal immune network for IgA production|Transcriptional misregulation in cancers|Hypertrophic cardiomyopathy (HCM)|Arrhythmogenic right ventricular cardiomyopathy (ARVC)|Dilated cardiomyopathy (DCM)|Human papillomavirus infection
Itk	0.0485109	1.46328	Up	IL2-inducible T-cell kinase	GO:0050853,GO:0031234,GO:0002250,GO:0032609,GO:0032633,GO:0004715,GO:0005102,GO:0005524,GO:0035556,GO:0005634,GO:0038083,GO:0005911,GO:0042127,GO:0006468,GO:0045087,GO:0007169,GO:0001816,GO:0050852,GO:0007202,GO:0001865,GO:0030154	B cell receptor signaling pathway|extrinsic component of cytoplasmic side of plasma membrane|adaptive immune response|interferon-gamma production|interleukin-4 production|non-membrane spanning protein tyrosine kinase activity|signaling receptor binding|ATP binding|intracellular signal transduction|nucleus|peptidyl-tyrosine autophosphorylation|cell-cell junction|regulation of cell proliferation|pr…	rno04660,rno04670,rno04062	T cell receptor signaling pathway|Leukocyte transendothelial migration|Chemokine signaling pathway
Itpkc	0.000959655	0.672541	Up	inositol-trisphosphate 3-kinase C	GO:0008440,GO:0016301,GO:0016310,GO:0016607,GO:0032958,GO:0005516,GO:0005524,GO:0005737	inositol-1,4,5-trisphosphate 3-kinase activity|kinase activity|phosphorylation|nuclear speck|inositol phosphate biosynthetic process|calmodulin binding|ATP binding|cytoplasm	rno00562,rno04020,rno04070	Inositol phosphate metabolism|Calcium signaling pathway|Phosphatidylinositol signaling system
Jak2	2.98143e-08	0.645097	Up	Janus kinase 2	GO:0043560,GO:0045087,GO:0045121,GO:0045429,GO:0005131,GO:0045597,GO:0045822,GO:0005143,GO:0045944,GO:0005515,GO:0051770,GO:0046425,GO:0005524,GO:0046677,GO:0005634,GO:0060333,GO:0046777,GO:0060396,GO:0006979,GO:0060397,GO:0007165,GO:0005654,GO:0007167,GO:0060399,GO:0007169,GO:0060548,GO:0007186,GO:0061180,GO:0007204,GO:0014068,GO:0007259,GO:0016363,GO:0018108,GO:0007260,GO:0019221,GO:0019901,GO:…	insulin receptor substrate binding|innate immune response|membrane raft|positive regulation of nitric oxide biosynthetic process|growth hormone receptor binding|positive regulation of cell differentiation|negative regulation of heart contraction|interleukin-12 receptor binding|positive regulation of transcription by RNA polymerase II|protein binding|positive regulation of nitric-oxide synthase bi…	rno04630,rno04151,rno04217,rno04550,rno04658,rno04659,rno04062,rno04920,rno04917,rno04725,rno05200,rno04933,rno05152,rno05162,rno05164,rno05168,rno05167,rno05145,rno05140,rno01521	Jak-STAT signaling pathway|PI3K-Akt signaling pathway|Necroptosis|Signaling pathways regulating pluripotency of stem cells|Th1 and Th2 cell differentiation|Th17 cell differentiation|Chemokine signaling pathway|Adipocytokine signaling pathway|Prolactin signaling pathway|Cholinergic synapse|Pathways in cancer|AGE-RAGE signaling pathway in diabetic complications|Tuberculosis|Measles|Influenza A|Herp…
Jun	0.000164023	0.606742	Up	Jun proto-oncogene, AP-1 transcription factor subunit	GO:0046982,GO:0048146,GO:0048661,GO:0001525,GO:0051365,GO:0051591,GO:0001774,GO:0001836,GO:1904707,GO:0051726,GO:0001889,GO:1990441,GO:0001938,GO:2000144,GO:0051899,GO:0003151,GO:0005654,GO:0003677,GO:0003682,GO:0005667,GO:0003690,GO:0005719,GO:0005829,GO:0006351,GO:0008285,GO:0006355,GO:0009314,GO:0006366,GO:0009612,GO:0009987,GO:0010033,GO:0000122,GO:0033554,GO:0000790,GO:0033613,GO:0010634,GO:…	protein heterodimerization activity|positive regulation of fibroblast proliferation|positive regulation of smooth muscle cell proliferation|angiogenesis|cellular response to potassium ion starvation|response to cAMP|microglial cell activation|release of cytochrome c from mitochondria|positive regulation of vascular smooth muscle cell proliferation|regulation of cell cycle|liver development|negati…	rno04010,rno04012,rno04310,rno04668,rno04024,rno04137,rno04210,rno04510,rno04530,rno04620,rno04621,rno04625,rno04660,rno04658,rno04659,rno04657,rno04662,rno04912,rno04915,rno04921,rno04926,rno04722,rno04380,rno05200,rno05231,rno05203,rno05210,rno05211,rno05224,rno05323,rno05321,rno05030,rno05031,rno05418,rno04932,rno04933,rno05132,rno05133,rno05166,rno05164,rno05161,rno05168,rno05167,rno05169,rno…	MAPK signaling pathway|ErbB signaling pathway|Wnt signaling pathway|TNF signaling pathway|cAMP signaling pathway|Mitophagy - animal|Apoptosis|Focal adhesion|Tight junction|Toll-like receptor signaling pathway|NOD-like receptor signaling pathway|C-type lectin receptor signaling pathway|T cell receptor signaling pathway|Th1 and Th2 cell differentiation|Th17 cell differentiation|IL-17 signaling path…
Kcne2	0.00937055	-1.55429	Down	potassium voltage-gated channel subfamily E regulatory subunit 2	GO:0005886,GO:0007568,GO:0008076,GO:0044325,GO:0009986,GO:0010107,GO:0060306,GO:0060307,GO:0071435,GO:1901387,GO:1901800,GO:0071805,GO:1901979,GO:1902159,GO:1902259,GO:0005242,GO:1902260,GO:0005249,GO:1902282,GO:0005251,GO:0005261,GO:0005515,GO:0005783,GO:0005794,GO:0015459,GO:0016020,GO:0016021,GO:0034613,GO:0035690,GO:0086002,GO:0086005,GO:0042803,GO:0086009,GO:0043586,GO:0086011,GO:0086091,GO:…	plasma membrane|aging|voltage-gated potassium channel complex|ion channel binding|cell surface|potassium ion import|regulation of membrane repolarization|regulation of ventricular cardiac muscle cell membrane repolarization|potassium ion export|positive regulation of voltage-gated calcium channel activity|positive regulation of proteasomal protein catabolic process|potassium ion transmembrane tra…	rno04971	Gastric acid secretion
Kcne4	0.000567963	0.955525	Up	potassium voltage-gated channel subfamily E regulatory subunit 4	GO:0016021,GO:0016324,GO:0044325,GO:0071805,GO:0003674,GO:0005249,GO:0008150	integral component of membrane|apical plasma membrane|ion channel binding|potassium ion transmembrane transport|molecular_function|voltage-gated potassium channel activity|biological_process
Kcnj13	0.00399107	-1.84896	Down	potassium voltage-gated channel subfamily J member 13	GO:0034765,GO:0005242,GO:0005887,GO:0010107	regulation of ion transmembrane transport|inward rectifier potassium channel activity|integral component of plasma membrane|potassium ion import	rno04974	Protein digestion and absorption
Kcnj15	0.0345339	1.96114	Up	potassium voltage-gated channel subfamily J member 15	GO:0005886,GO:0005887,GO:0006813,GO:0010107,GO:0034765,GO:0005242,GO:0005267	plasma membrane|integral component of plasma membrane|potassium ion transport|potassium ion import|regulation of ion transmembrane transport|inward rectifier potassium channel activity|potassium channel activity	rno04971	Gastric acid secretion
Kcnk10	0.00489214	0.593176	Up	potassium two pore domain channel subfamily K member 10	GO:0005887,GO:0007613,GO:0022841,GO:0030322,GO:0034765,GO:0071805,GO:0005244,GO:0005267,GO:0005886	integral component of plasma membrane|memory|potassium ion leak channel activity|stabilization of membrane potential|regulation of ion transmembrane transport|potassium ion transmembrane transport|voltage-gated ion channel activity|potassium channel activity|plasma membrane	rno04971	Gastric acid secretion
Kcnk13	0.0255103	0.715253	Up	potassium two pore domain channel subfamily K member 13	GO:0016021,GO:0022841,GO:0030322,GO:0034765,GO:0071805,GO:0005244,GO:0005267,GO:0005887	integral component of membrane|potassium ion leak channel activity|stabilization of membrane potential|regulation of ion transmembrane transport|potassium ion transmembrane transport|voltage-gated ion channel activity|potassium channel activity|integral component of plasma membrane
Kcnn4	2.16433e-22	3.44859	Up	potassium calcium-activated channel subfamily N member 4	GO:0006816,GO:0006820,GO:0006884,GO:0015269,GO:0016021,GO:0016286,GO:0045121,GO:0045332,GO:0016323,GO:0016324,GO:0046541,GO:0050714,GO:0050862,GO:0071435,GO:0002376,GO:0005267,GO:0005516,GO:0005886,GO:0006813,GO:0019903,GO:0022894,GO:0030322,GO:0031982,GO:0071805,GO:0043025	calcium ion transport|anion transport|cell volume homeostasis|calcium-activated potassium channel activity|integral component of membrane|small conductance calcium-activated potassium channel activity|membrane raft|phospholipid translocation|basolateral plasma membrane|apical plasma membrane|saliva secretion|positive regulation of protein secretion|positive regulation of T cell receptor signaling…	rno04911,rno04970,rno04974	Insulin secretion|Salivary secretion|Protein digestion and absorption
Kcnq1	0.00366543	-1.7478	Down	potassium voltage-gated channel subfamily Q member 1	GO:0086089,GO:0086091,GO:0005267,GO:0097110,GO:0005515,GO:0005516,GO:0097623,GO:0005546,GO:0098914,GO:0005783,GO:0005737,GO:0005886,GO:0005764,GO:0005887,GO:0006349,GO:0006813,GO:0016021,GO:0008076,GO:0016323,GO:0016458,GO:0030659,GO:0005249,GO:0045121,GO:0034236,GO:0034237,GO:0046676,GO:0005251,GO:0048839,GO:0070293,GO:0050892,GO:0060048,GO:0060306,GO:0071320,GO:0071435,GO:0071805,GO:0072347,GO:…	voltage-gated potassium channel activity involved in atrial cardiac muscle cell action potential repolarization|regulation of heart rate by cardiac conduction|potassium channel activity|scaffold protein binding|protein binding|calmodulin binding|potassium ion export across plasma membrane|phosphatidylinositol-4,5-bisphosphate binding|membrane repolarization during atrial cardiac muscle cell actio…	rno04261,rno04971,rno04972,rno04974,rno04725	Adrenergic signaling in cardiomyocytes|Gastric acid secretion|Pancreatic secretion|Protein digestion and absorption|Cholinergic synapse
Kcnq4	0.0017369	-0.718894	Down	potassium voltage-gated channel subfamily Q member 4	GO:0042472,GO:0005267,GO:0005737,GO:0043005,GO:0005886,GO:0006813,GO:0007605,GO:0071805,GO:0008076,GO:0009925,GO:0016021,GO:0005249,GO:0032227,GO:0034765	inner ear morphogenesis|potassium channel activity|cytoplasm|neuron projection|plasma membrane|potassium ion transport|sensory perception of sound|potassium ion transmembrane transport|voltage-gated potassium channel complex|basal plasma membrane|integral component of membrane|voltage-gated potassium channel activity|negative regulation of synaptic transmission, dopaminergic|regulation of ion tra…	rno04725	Cholinergic synapse
Kcnt1	0.0311751	0.626374	Up	potassium sodium-activated channel subfamily T member 1	GO:0005886,GO:0006813,GO:0008076,GO:0015269,GO:0015271,GO:0016021,GO:0042391,GO:0071805,GO:0005228,GO:0005249,GO:0005267	plasma membrane|potassium ion transport|voltage-gated potassium channel complex|calcium-activated potassium channel activity|outward rectifier potassium channel activity|integral component of membrane|regulation of membrane potential|potassium ion transmembrane transport|intracellular sodium activated potassium channel activity|voltage-gated potassium channel activity|potassium channel activity
Kcp	0.00918949	-0.607031	Down	kielin/chordin-like protein	GO:0002244,GO:0005615,GO:0030513	hematopoietic progenitor cell differentiation|extracellular space|positive regulation of BMP signaling pathway
Kctd4	9.80383e-06	-0.589132	Down	potassium channel tetramerization domain containing 4	GO:0051260	protein homooligomerization
Kif11	3.62367e-05	1.58842	Up	kinesin family member 11	GO:0072686,GO:0008017,GO:0005634,GO:0005819,GO:0090307,GO:0008574,GO:0005829,GO:0005871,GO:0005874,GO:0016887,GO:0005876,GO:0019901,GO:0044877,GO:0007018,GO:0007051,GO:0000922,GO:0046602,GO:0007059,GO:0003777,GO:0051225,GO:0007100,GO:0005524	mitotic spindle|microtubule binding|nucleus|spindle|mitotic spindle assembly|ATP-dependent microtubule motor activity, plus-end-directed|cytosol|kinesin complex|microtubule|ATPase activity|spindle microtubule|protein kinase binding|protein-containing complex binding|microtubule-based movement|spindle organization|spindle pole|regulation of mitotic centrosome separation|chromosome segregation|micr…
Kif14	0.00242491	2.1428	Up	kinesin family member 14	GO:0007018,GO:0007019,GO:0007080,GO:0008017,GO:0008284,GO:0008574,GO:0030165,GO:0010389,GO:0030334,GO:0015631,GO:0030496,GO:0016887,GO:0030705,GO:0031146,GO:0031641,GO:0032147,GO:1903429,GO:0032467,GO:2000045,GO:0032487,GO:0033624,GO:0001558,GO:0003777,GO:0005524,GO:0005829,GO:0005871,GO:0005874,GO:0005886,GO:0019901,GO:0021685,GO:0021693,GO:0021695,GO:0021766,GO:0021772,GO:0034446,GO:0021846,GO:…	microtubule-based movement|microtubule depolymerization|mitotic metaphase plate congression|microtubule binding|positive regulation of cell proliferation|ATP-dependent microtubule motor activity, plus-end-directed|PDZ domain binding|regulation of G2/M transition of mitotic cell cycle|regulation of cell migration|tubulin binding|midbody|ATPase activity|cytoskeleton-dependent intracellular transpor…
Kif18a	0.0108277	1.34933	Up	kinesin family member 18A	GO:1990023,GO:0015630,GO:0007018,GO:0003674,GO:0016887,GO:0007019,GO:0003777,GO:0051010,GO:0003779,GO:0061673,GO:0005524,GO:0005575,GO:0005634,GO:0007080,GO:0005737,GO:0070463,GO:0007140,GO:0005828,GO:0070507,GO:0008017,GO:0005871,GO:0071392,GO:0005874,GO:0000070,GO:0072520,GO:0008574,GO:0005901,GO:0000776,GO:0001726	mitotic spindle midzone|microtubule cytoskeleton|microtubule-based movement|molecular_function|ATPase activity|microtubule depolymerization|microtubule motor activity|microtubule plus-end binding|actin binding|mitotic spindle astral microtubule|ATP binding|cellular_component|nucleus|mitotic metaphase plate congression|cytoplasm|tubulin-dependent ATPase activity|male meiotic nuclear division|kinet…
Kif18b	2.23284e-05	1.45742	Up	kinesin family member 18B	GO:1990752,GO:0016604,GO:0005874,GO:0000278,GO:0016887,GO:0007018,GO:0003774,GO:0019894,GO:0003777,GO:0035371,GO:0005524,GO:0005634,GO:0007019,GO:0051301,GO:0005737,GO:0051302,GO:0008017,GO:0005829,GO:0000070,GO:0061673,GO:0008574,GO:0000235,GO:1990023,GO:0005871	microtubule end|nuclear body|microtubule|mitotic cell cycle|ATPase activity|microtubule-based movement|motor activity|kinesin binding|microtubule motor activity|microtubule plus-end|ATP binding|nucleus|microtubule depolymerization|cell division|cytoplasm|regulation of cell division|microtubule binding|cytosol|mitotic sister chromatid segregation|mitotic spindle astral microtubule|ATP-dependent mi…
Kif20a	3.79091e-06	1.53848	Up	kinesin family member 20A	GO:0016887,GO:0003777,GO:0019901,GO:0005524,GO:0030496,GO:0005634,GO:0005654,GO:0005794,GO:0005819,GO:0032154,GO:0005871,GO:0005874,GO:0032465,GO:0007018,GO:0000281,GO:0045171,GO:0008017,GO:0000920,GO:0001578	ATPase activity|microtubule motor activity|protein kinase binding|ATP binding|midbody|nucleus|nucleoplasm|Golgi apparatus|spindle|cleavage furrow|kinesin complex|microtubule|regulation of cytokinesis|microtubule-based movement|mitotic cytokinesis|intercellular bridge|microtubule binding|cell separation after cytokinesis|microtubule bundle formation
Kif22	0.000448934	1.53805	Up	kinesin family member 22	GO:0007080,GO:0005524,GO:0008017,GO:0005819,GO:0005829,GO:0005871,GO:0005874,GO:0016607,GO:0005929,GO:0006281,GO:0016887,GO:0007018,GO:0051310,GO:0007062,GO:0000785,GO:0003677,GO:0072686,GO:0003777	mitotic metaphase plate congression|ATP binding|microtubule binding|spindle|cytosol|kinesin complex|microtubule|nuclear speck|cilium|DNA repair|ATPase activity|microtubule-based movement|metaphase plate congression|sister chromatid cohesion|chromatin|DNA binding|mitotic spindle|microtubule motor activity	rno04914	Progesterone-mediated oocyte maturation
Kif2c	0.00372922	1.39922	Up	kinesin family member 2C	GO:0005634,GO:0005813,GO:0005819,GO:0005871,GO:0005874,GO:0035371,GO:0005881,GO:0007018,GO:0051010,GO:0051301,GO:0051310,GO:0051315,GO:0000775,GO:0000776,GO:0000777,GO:0003777,GO:0005524,GO:0007019,GO:0007080,GO:0008017,GO:0015630,GO:0016887,GO:0030951,GO:0051983	nucleus|centrosome|spindle|kinesin complex|microtubule|microtubule plus-end|cytoplasmic microtubule|microtubule-based movement|microtubule plus-end binding|cell division|metaphase plate congression|attachment of mitotic spindle microtubules to kinetochore|chromosome, centromeric region|kinetochore|condensed chromosome kinetochore|microtubule motor activity|ATP binding|microtubule depolymerization…
Kif4a	0.0403838	0.608865	Up	kinesin family member 4A	GO:0005654,GO:0005871,GO:0005874,GO:0007018,GO:0007052,GO:0008017,GO:0008574,GO:0016887,GO:0030496,GO:0045171,GO:0000281,GO:0051256,GO:0003777,GO:0005524	nucleoplasm|kinesin complex|microtubule|microtubule-based movement|mitotic spindle organization|microtubule binding|ATP-dependent microtubule motor activity, plus-end-directed|ATPase activity|midbody|intercellular bridge|mitotic cytokinesis|mitotic spindle midzone assembly|microtubule motor activity|ATP binding
Kifc1	0.000190511	1.12928	Up	kinesin family member C1	GO:0008017,GO:0005634,GO:0016887,GO:0005769,GO:0005815,GO:0005819,GO:0005871,GO:0051301,GO:0005874,GO:0072686,GO:0090307,GO:0007018,GO:0007080,GO:0003777,GO:0005515,GO:0007283,GO:0005524	microtubule binding|nucleus|ATPase activity|early endosome|microtubule organizing center|spindle|kinesin complex|cell division|microtubule|mitotic spindle|mitotic spindle assembly|microtubule-based movement|mitotic metaphase plate congression|microtubule motor activity|protein binding|spermatogenesis|ATP binding
Kirrel2	0.0427782	-0.715735	Down	kin of IRRE like 2 (Drosophila)	GO:0036057,GO:0098609,GO:0001933,GO:0005911,GO:0016021	slit diaphragm|cell-cell adhesion|negative regulation of protein phosphorylation|cell-cell junction|integral component of membrane
Kiss1r	0.016237	-0.624108	Down	KISS1 receptor	GO:0046887,GO:0008528,GO:0005622,GO:0050482,GO:0009986,GO:0005886,GO:0050806,GO:0016020,GO:0005887,GO:0051496,GO:0007165,GO:0007186,GO:0007200,GO:0016021,GO:0007218,GO:0008188,GO:0019722,GO:0008285,GO:0030336,GO:0000186,GO:0042923,GO:0001631,GO:0043231,GO:0004930	positive regulation of hormone secretion|G-protein coupled peptide receptor activity|intracellular|arachidonic acid secretion|cell surface|plasma membrane|positive regulation of synaptic transmission|membrane|integral component of plasma membrane|positive regulation of stress fiber assembly|signal transduction|G-protein coupled receptor signaling pathway|phospholipase C-activating G-protein coupl…	rno04080	Neuroactive ligand-receptor interaction
Kl	0.0330179	-1.8274	Down	Klotho	GO:0090080,GO:0017134,GO:0007568,GO:0004566,GO:0008286,GO:0004871,GO:1901657,GO:0030501,GO:0008422,GO:0005104,GO:1990776,GO:0005615,GO:0005887,GO:0008543,GO:0005975,GO:0033280,GO:0014823,GO:0006112,GO:0042421,GO:0016020,GO:0055074,GO:0016021,GO:0002526,GO:0016324,GO:0003085,GO:0071774,GO:0004553	positive regulation of MAPKKK cascade by fibroblast growth factor receptor signaling pathway|fibroblast growth factor binding|aging|beta-glucuronidase activity|insulin receptor signaling pathway|signal transducer activity|glycosyl compound metabolic process|positive regulation of bone mineralization|beta-glucosidase activity|fibroblast growth factor receptor binding|response to angiotensin|extrac…	rno00040,rno04961,rno04211	Pentose and glucuronate interconversions|Endocrine and other factor-regulated calcium reabsorption|Longevity regulating pathway - mammal
Klf6	1.40658e-09	0.872841	Up	Kruppel-like factor 6	GO:0045944,GO:0003676,GO:0046872,GO:0003690,GO:0070301,GO:0003700,GO:0005634,GO:0005730,GO:0005737,GO:0071407,GO:0005829,GO:0071409,GO:0006366,GO:1901653,GO:0019221,GO:0042060,GO:0000978,GO:0043231,GO:0001077,GO:0001650	positive regulation of transcription by RNA polymerase II|nucleic acid binding|metal ion binding|double-stranded DNA binding|cellular response to hydrogen peroxide|DNA binding transcription factor activity|nucleus|nucleolus|cytoplasm|cellular response to organic cyclic compound|cytosol|cellular response to cycloheximide|transcription by RNA polymerase II|cellular response to peptide|cytokine-medi…
Klhdc7a	5.8379e-05	-1.10168	Down	kelch domain containing 7A	GO:0016567,GO:0031463,GO:0004842	protein ubiquitination|Cul3-RING ubiquitin ligase complex|ubiquitin-protein transferase activity
Klhl14	0.00310908	-0.742011	Down	kelch-like family member 14	GO:0043025,GO:0005783,GO:0005829,GO:0015629,GO:0016235,GO:0016567,GO:0031463,GO:0043005,GO:0004842	neuronal cell body|endoplasmic reticulum|cytosol|actin cytoskeleton|aggresome|protein ubiquitination|Cul3-RING ubiquitin ligase complex|neuron projection|ubiquitin-protein transferase activity
Klhl30	0.0130302	1.20387	Up	kelch-like family member 30	GO:0016567,GO:0031463,GO:0004842	protein ubiquitination|Cul3-RING ubiquitin ligase complex|ubiquitin-protein transferase activity
Klhl40	0.0185048	1.28498	Up	kelch-like family member 40	GO:0032436,GO:0016567,GO:0048741,GO:0031397,GO:0031398,GO:0031463,GO:0098528,GO:0031672,GO:0031674,GO:0004842,GO:0032435,GO:0005737	positive regulation of proteasomal ubiquitin-dependent protein catabolic process|protein ubiquitination|skeletal muscle fiber development|negative regulation of protein ubiquitination|positive regulation of protein ubiquitination|Cul3-RING ubiquitin ligase complex|skeletal muscle fiber differentiation|A band|I band|ubiquitin-protein transferase activity|negative regulation of proteasomal ubiquiti…
Klhl6	0.00025701	0.989771	Up	kelch-like family member 6	GO:0005634,GO:0005737,GO:0006357,GO:0045893,GO:0050853,GO:0000976,GO:0002467,GO:0003700	nucleus|cytoplasm|regulation of transcription by RNA polymerase II|positive regulation of transcription, DNA-templated|B cell receptor signaling pathway|transcription regulatory region sequence-specific DNA binding|germinal center formation|DNA binding transcription factor activity
Klk6	0.00190503	0.740466	Up	kallikrein related-peptidase 6	GO:0005737,GO:0006508,GO:0008233,GO:0010975,GO:0045745,GO:0070997,GO:0004252,GO:0005575,GO:0005576	cytoplasm|proteolysis|peptidase activity|regulation of neuron projection development|positive regulation of G-protein coupled receptor protein signaling pathway|neuron death|serine-type endopeptidase activity|cellular_component|extracellular region
Kng1l1	1.06241e-05	4.73905	Up	kininogen 1-like 1	GO:0005615,GO:0005623,GO:0006953,GO:0007162,GO:0007204,GO:0010951,GO:0030195,GO:0031012,GO:0042311,GO:0004869,GO:0072562,GO:0005102	extracellular space|cell|acute-phase response|negative regulation of cell adhesion|positive regulation of cytosolic calcium ion concentration|negative regulation of endopeptidase activity|negative regulation of blood coagulation|extracellular matrix|vasodilation|cysteine-type endopeptidase inhibitor activity|blood microparticle|signaling receptor binding	rno04610	Complement and coagulation cascades
Kntc1	0.000442276	0.885323	Up	kinetochore associated 1	GO:0005829,GO:0005886,GO:0007093,GO:0015629,GO:1990423,GO:0000922,GO:0005828	cytosol|plasma membrane|mitotic cell cycle checkpoint|actin cytoskeleton|RZZ complex|spindle pole|kinetochore microtubule
Kpna2	2.93102e-06	0.694517	Up	karyopherin subunit alpha 2	GO:0061608,GO:0005829,GO:0070491,GO:0006606,GO:0006607,GO:0006886,GO:0008139,GO:0008565,GO:0005643,GO:0042826,GO:0005654,GO:0046015	nuclear import signal receptor activity|cytosol|repressing transcription factor binding|protein import into nucleus|NLS-bearing protein import into nucleus|intracellular protein transport|nuclear localization sequence binding|protein transporter activity|nuclear pore|histone deacetylase binding|nucleoplasm|regulation of transcription by glucose	rno05164	Influenza A
Krt14	0.00360784	4.09466	Up	keratin 14	GO:0045095,GO:0005634,GO:0045110,GO:0005737,GO:0005882,GO:0007568,GO:0045178,GO:0010043,GO:0071944,GO:0010212,GO:1990254,GO:0030855,GO:0003674,GO:0042633,GO:0005198,GO:0005622	keratin filament|nucleus|intermediate filament bundle assembly|cytoplasm|intermediate filament|aging|basal part of cell|response to zinc ion|cell periphery|response to ionizing radiation|keratin filament binding|epithelial cell differentiation|molecular_function|hair cycle|structural molecule activity|intracellular	rno04915	Estrogen signaling pathway
Krt16	0.0473205	1.99544	Up	keratin 16	GO:0061436,GO:0005575,GO:0005856,GO:0005882,GO:0006954,GO:0007568,GO:0008150,GO:0030216,GO:0030336,GO:0031424,GO:0042633,GO:0045087,GO:0002009,GO:0045104,GO:0003674,GO:0051546,GO:0005200	establishment of skin barrier|cellular_component|cytoskeleton|intermediate filament|inflammatory response|aging|biological_process|keratinocyte differentiation|negative regulation of cell migration|keratinization|hair cycle|innate immune response|morphogenesis of an epithelium|intermediate filament cytoskeleton organization|molecular_function|keratinocyte migration|structural constituent of cytos…	rno04915	Estrogen signaling pathway
Krt18	0.00808301	-1.13436	Down	keratin 18	GO:0045095,GO:0005737,GO:0045104,GO:0005815,GO:0071944,GO:0005829,GO:0005882,GO:0005913,GO:0008150,GO:0097110,GO:0016363,GO:0097191,GO:0033209,GO:0097284,GO:0034451,GO:0098609,GO:0043000,GO:0003674,GO:0098641,GO:0043066,GO:0005198,GO:0005730	keratin filament|cytoplasm|intermediate filament cytoskeleton organization|microtubule organizing center|cell periphery|cytosol|intermediate filament|cell-cell adherens junction|biological_process|scaffold protein binding|nuclear matrix|extrinsic apoptotic signaling pathway|tumor necrosis factor-mediated signaling pathway|hepatocyte apoptotic process|centriolar satellite|cell-cell adhesion|Golgi …	rno04915	Estrogen signaling pathway
Lama2	0.000487608	-0.619444	Down	laminin subunit alpha 2	GO:0005605,GO:0005615,GO:0007155,GO:0007411,GO:0014037,GO:0030155,GO:0030334,GO:0031012,GO:0032224,GO:0042383,GO:0003674,GO:0043197,GO:0005102,GO:0045995,GO:0005604	basal lamina|extracellular space|cell adhesion|axon guidance|Schwann cell differentiation|regulation of cell adhesion|regulation of cell migration|extracellular matrix|positive regulation of synaptic transmission, cholinergic|sarcolemma|molecular_function|dendritic spine|signaling receptor binding|regulation of embryonic development|basement membrane	rno04151,rno04512,rno04510,rno05200,rno05222,rno05410,rno05412,rno05414,rno05416,rno05165,rno05146,rno05145	PI3K-Akt signaling pathway|ECM-receptor interaction|Focal adhesion|Pathways in cancer|Small cell lung cancer|Hypertrophic cardiomyopathy (HCM)|Arrhythmogenic right ventricular cardiomyopathy (ARVC)|Dilated cardiomyopathy (DCM)|Viral myocarditis|Human papillomavirus infection|Amoebiasis|Toxoplasmosis
Lama3	0.0265636	-1.04203	Down	laminin subunit alpha 3	GO:0005608,GO:0005610,GO:0005783,GO:0005913,GO:0030056,GO:0031012,GO:0031581,GO:0035987,GO:0098609,GO:0005515,GO:0005604	laminin-3 complex|laminin-5 complex|endoplasmic reticulum|cell-cell adherens junction|hemidesmosome|extracellular matrix|hemidesmosome assembly|endodermal cell differentiation|cell-cell adhesion|protein binding|basement membrane	rno04151,rno04512,rno04510,rno05200,rno05222,rno05165,rno05146,rno05145	PI3K-Akt signaling pathway|ECM-receptor interaction|Focal adhesion|Pathways in cancer|Small cell lung cancer|Human papillomavirus infection|Amoebiasis|Toxoplasmosis
Lamb3	0.0379223	0.989263	Up	laminin subunit beta 3	GO:0005610,GO:0008150,GO:0035987,GO:0044877,GO:0050873,GO:0005575,GO:0005604	laminin-5 complex|biological_process|endodermal cell differentiation|protein-containing complex binding|brown fat cell differentiation|cellular_component|basement membrane	rno04151,rno04512,rno04510,rno05200,rno05222,rno05165,rno05146,rno05145	PI3K-Akt signaling pathway|ECM-receptor interaction|Focal adhesion|Pathways in cancer|Small cell lung cancer|Human papillomavirus infection|Amoebiasis|Toxoplasmosis
Lamc1	3.76134e-05	0.632414	Up	laminin subunit gamma 1	GO:0043208,GO:0005604,GO:0043259,GO:0005605,GO:0065003,GO:0005606,GO:0005615,GO:0007155,GO:0016477,GO:0022617,GO:0031012,GO:0031175,GO:0005201,GO:0031581,GO:0005578,GO:0034446	glycosphingolipid binding|basement membrane|laminin-10 complex|basal lamina|protein-containing complex assembly|laminin-1 complex|extracellular space|cell adhesion|cell migration|extracellular matrix disassembly|extracellular matrix|neuron projection development|extracellular matrix structural constituent|hemidesmosome assembly|proteinaceous extracellular matrix|substrate adhesion-dependent cell …	rno04151,rno04512,rno04510,rno05200,rno05222,rno05020,rno05165,rno05146,rno05145	PI3K-Akt signaling pathway|ECM-receptor interaction|Focal adhesion|Pathways in cancer|Small cell lung cancer|Prion diseases|Human papillomavirus infection|Amoebiasis|Toxoplasmosis
Lamc2	0.00331478	1.09954	Up	laminin subunit gamma 2	GO:0005604,GO:0005607,GO:0005610,GO:0005615,GO:0005938,GO:0008150,GO:0008201,GO:0008284,GO:0016020,GO:0030335,GO:0048471,GO:0003674,GO:0048731,GO:0005578,GO:0070831	basement membrane|laminin-2 complex|laminin-5 complex|extracellular space|cell cortex|biological_process|heparin binding|positive regulation of cell proliferation|membrane|positive regulation of cell migration|perinuclear region of cytoplasm|molecular_function|system development|proteinaceous extracellular matrix|basement membrane assembly	rno04151,rno04512,rno04510,rno05200,rno05222,rno05165,rno05146,rno05145	PI3K-Akt signaling pathway|ECM-receptor interaction|Focal adhesion|Pathways in cancer|Small cell lung cancer|Human papillomavirus infection|Amoebiasis|Toxoplasmosis
Lap3	3.95812e-09	0.604039	Up	leucine aminopeptidase 3	GO:0005654,GO:0005802,GO:0005829,GO:0006508,GO:0008150,GO:0008233,GO:0008235,GO:0030145,GO:0030496,GO:0003674,GO:0004177,GO:0005575	nucleoplasm|trans-Golgi network|cytosol|proteolysis|biological_process|peptidase activity|metalloexopeptidase activity|manganese ion binding|midbody|molecular_function|aminopeptidase activity|cellular_component	rno00330,rno00480	Arginine and proline metabolism|Glutathione metabolism
Lat2	4.03099e-06	0.922494	Up	linker for activation of T cells family, member 2	GO:0016021,GO:0019722,GO:0035556,GO:0042113,GO:0042169,GO:0042629,GO:0043303,GO:0045121,GO:0050853,GO:0002250,GO:0002764,GO:0005886	integral component of membrane|calcium-mediated signaling|intracellular signal transduction|B cell activation|SH2 domain binding|mast cell granule|mast cell degranulation|membrane raft|B cell receptor signaling pathway|adaptive immune response|immune response-regulating signaling pathway|plasma membrane
Lbp	0.0154154	1.15922	Up	lipopolysaccharide binding protein	GO:0005102,GO:0005615,GO:0006953,GO:0032722,GO:0009986,GO:0032755,GO:0015920,GO:0032757,GO:0032760,GO:0045919,GO:0033036,GO:0050829,GO:0034145,GO:0050830,GO:0060100,GO:0060265,GO:0001530,GO:0070891,GO:0001889,GO:0002232,GO:0002281,GO:0016020,GO:0031663,GO:0032490,GO:0032496,GO:0042535,GO:0032720,GO:0043032,GO:0044130,GO:0071222,GO:0045087,GO:0071223,GO:0071723,GO:0090023,GO:0090559	signaling receptor binding|extracellular space|acute-phase response|positive regulation of chemokine production|cell surface|positive regulation of interleukin-6 production|lipopolysaccharide transport|positive regulation of interleukin-8 production|positive regulation of tumor necrosis factor production|positive regulation of cytolysis|macromolecule localization|defense response to Gram-negative…	rno04064,rno04620,rno05132,rno05152	NF-kappa B signaling pathway|Toll-like receptor signaling pathway|Salmonella infection|Tuberculosis
Lcn2	1.65698e-08	4.42693	Up	lipocalin 2	GO:0045087,GO:0015891,GO:0005576,GO:0055072,GO:0031346,GO:0070207,GO:0031667,GO:0005615,GO:0070301,GO:0005829,GO:0006811,GO:0006979,GO:0031669,GO:0009615,GO:0071222,GO:0036094,GO:0009617,GO:0071347,GO:0042493,GO:0009635,GO:0071356,GO:0010046,GO:0002020,GO:0097192,GO:0042803,GO:0010628,GO:0005506	innate immune response|siderophore transport|extracellular region|iron ion homeostasis|positive regulation of cell projection organization|protein homotrimerization|response to nutrient levels|extracellular space|cellular response to hydrogen peroxide|cytosol|ion transport|response to oxidative stress|cellular response to nutrient levels|response to virus|cellular response to lipopolysaccharide|s…	rno04657	IL-17 signaling pathway
Lcp1	2.535e-05	0.950556	Up	lymphocyte cytosolic protein 1	GO:0051639,GO:0033157,GO:0005925,GO:0002102,GO:0051764,GO:0042802,GO:0010737,GO:0002286,GO:0071803,GO:0044319,GO:0015629,GO:0003674,GO:0048471,GO:0005178,GO:0005509,GO:0005575,GO:0005737,GO:0016477,GO:0051015,GO:0022617,GO:0005829,GO:0030175,GO:0005884,GO:0051017,GO:0031100,GO:0001725,GO:0032432,GO:0001726,GO:0051020,GO:0005886,GO:0001891	actin filament network formation|regulation of intracellular protein transport|focal adhesion|podosome|actin crosslink formation|identical protein binding|protein kinase A signaling|T cell activation involved in immune response|positive regulation of podosome assembly|wound healing, spreading of cells|actin cytoskeleton|molecular_function|perinuclear region of cytoplasm|integrin binding|calcium i…
Lexm	0.00190551	2.69568	Up	lymphocyte expansion molecule	GO:0008284,GO:1903862,GO:0005739,GO:0005761	positive regulation of cell proliferation|positive regulation of oxidative phosphorylation|mitochondrion|mitochondrial ribosome
Lgals1	0.000498347	1.32653	Up	galectin 1	GO:0045445,GO:0031012,GO:0005578,GO:0046598,GO:0005615,GO:0048678,GO:0031295,GO:0005622,GO:0071333,GO:0005634,GO:0005737,GO:0005829,GO:0006915,GO:0034120,GO:0007165,GO:0071407,GO:0035900,GO:0009986,GO:2001200,GO:0042493,GO:0010812,GO:0042803,GO:0010977,GO:0002317,GO:0043236,GO:0030246,GO:0005515,GO:0045185,GO:0030395,GO:0005576	myoblast differentiation|extracellular matrix|proteinaceous extracellular matrix|positive regulation of viral entry into host cell|extracellular space|response to axon injury|T cell costimulation|intracellular|cellular response to glucose stimulus|nucleus|cytoplasm|cytosol|apoptotic process|positive regulation of erythrocyte aggregation|signal transduction|cellular response to organic cyclic comp…
Lgals3	6.16119e-16	4.19825	Up	lectin, galactoside-binding, soluble, 3	GO:0005634,GO:0005681,GO:0005737,GO:0005743,GO:0030198,GO:0030246,GO:0005886,GO:0030593,GO:0006397,GO:0030855,GO:0031012,GO:0045806,GO:0048029,GO:0034988,GO:0048030,GO:0048245,GO:0048246,GO:0001501,GO:1902041,GO:0001772,GO:0050785,GO:1903769,GO:0050860,GO:0002548,GO:2000521,GO:2001189,GO:0005576,GO:2001200,GO:0005578,GO:2001237,GO:0005615,GO:0007165,GO:0008284,GO:0008380,GO:0009897,GO:0009986,GO:…	nucleus|spliceosomal complex|cytoplasm|mitochondrial inner membrane|extracellular matrix organization|carbohydrate binding|plasma membrane|neutrophil chemotaxis|mRNA processing|epithelial cell differentiation|extracellular matrix|negative regulation of endocytosis|monosaccharide binding|Fc-gamma receptor I complex binding|disaccharide binding|eosinophil chemotaxis|macrophage chemotaxis|skeletal s…
Lgmn	1.23334e-07	0.767479	Up	legumain	GO:0045177,GO:0010447,GO:0004197,GO:0051603,GO:0032801,GO:0005764,GO:0005770,GO:0040015,GO:0006508,GO:1901185,GO:0003014,GO:0043524,GO:0006624,GO:0008233	apical part of cell|response to acidic pH|cysteine-type endopeptidase activity|proteolysis involved in cellular protein catabolic process|receptor catabolic process|lysosome|late endosome|negative regulation of multicellular organism growth|proteolysis|negative regulation of ERBB signaling pathway|renal system process|negative regulation of neuron apoptotic process|vacuolar protein processing|pep…	rno04142,rno04612	Lysosome|Antigen processing and presentation
Lgr5	0.0315747	-0.728974	Down	leucine rich repeat containing G protein coupled receptor 5	GO:0048839,GO:0004888,GO:0090263,GO:0004930,GO:0005575,GO:0005887,GO:0007186,GO:2001013,GO:0008150,GO:0009994,GO:0016500,GO:0032588,GO:0001942,GO:0003674,GO:0042127	inner ear development|transmembrane signaling receptor activity|positive regulation of canonical Wnt signaling pathway|G-protein coupled receptor activity|cellular_component|integral component of plasma membrane|G-protein coupled receptor signaling pathway|epithelial cell proliferation involved in renal tubule morphogenesis|biological_process|oocyte differentiation|protein-hormone receptor activi…
Lhb	0.00703117	-0.863407	Down	luteinizing hormone beta polypeptide	GO:0005179,GO:0005575,GO:0005576,GO:0005615,GO:0005737,GO:0007186,GO:0007267,GO:0008150,GO:0009755,GO:0010469,GO:0003674,GO:0030728,GO:0030823	hormone activity|cellular_component|extracellular region|extracellular space|cytoplasm|G-protein coupled receptor signaling pathway|cell-cell signaling|biological_process|hormone-mediated signaling pathway|regulation of signaling receptor activity|molecular_function|ovulation|regulation of cGMP metabolic process	rno04080,rno04912,rno04913,rno04917	Neuroactive ligand-receptor interaction|GnRH signaling pathway|Ovarian Steroidogenesis|Prolactin signaling pathway
Lif	5.19313e-05	3.90157	Up	leukemia inhibitory factor	GO:0005615,GO:0005622,GO:0005829,GO:0006955,GO:0007260,GO:0019827,GO:0007566,GO:0030324,GO:0031100,GO:0033138,GO:0033141,GO:0046697,GO:0046888,GO:0042531,GO:0048286,GO:0048644,GO:0001974,GO:0060290,GO:0048666,GO:0060426,GO:0005102,GO:0048708,GO:0005125,GO:0060463,GO:0005146,GO:0060707,GO:1903025,GO:0060708,GO:0070373,GO:0008083,GO:0008284,GO:0008285,GO:0010469,GO:0043410,GO:0010628,GO:0010976,GO:…	extracellular space|intracellular|cytosol|immune response|tyrosine phosphorylation of STAT protein|stem cell population maintenance|embryo implantation|lung development|animal organ regeneration|positive regulation of peptidyl-serine phosphorylation|positive regulation of peptidyl-serine phosphorylation of STAT protein|decidualization|negative regulation of hormone secretion|positive regulation o…	rno04630,rno04668,rno04060,rno04550	Jak-STAT signaling pathway|TNF signaling pathway|Cytokine-cytokine receptor interaction|Signaling pathways regulating pluripotency of stem cells
Lilrb3	0.00546052	1.48179	Up	leukocyte immunoglobulin like receptor B3	GO:0016021	integral component of membrane	rno04380	Osteoclast differentiation
Lilrb3a	6.86064e-05	3.37703	Up	leukocyte immunoglobulin-like receptor, subfamily B (with TM and ITIM domains), member 3A	GO:0005886,GO:0005887,GO:0015026,GO:0016021,GO:0032687,GO:0032720,GO:0032998,GO:0034156,GO:0034164,GO:0038095,GO:0001540,GO:0002250,GO:0005102	plasma membrane|integral component of plasma membrane|coreceptor activity|integral component of membrane|negative regulation of interferon-alpha production|negative regulation of tumor necrosis factor production|Fc-epsilon receptor I complex|negative regulation of toll-like receptor 7 signaling pathway|negative regulation of toll-like receptor 9 signaling pathway|Fc-epsilon receptor signaling pat…	rno04380	Osteoclast differentiation
Lilrb4	2.18077e-25	6.25024	Up	leukocyte immunoglobulin like receptor B4	GO:0050860,GO:1900181,GO:1902894,GO:0016021,GO:0045591,GO:0045671	negative regulation of T cell receptor signaling pathway|negative regulation of protein localization to nucleus|negative regulation of pri-miRNA transcription by RNA polymerase II|integral component of membrane|positive regulation of regulatory T cell differentiation|negative regulation of osteoclast differentiation	rno04380	Osteoclast differentiation
Lilrc2	0.00728494	3.21802	Up	leukocyte immunoglobulin-like receptor, subfamily C, member 2	GO:0016021	integral component of membrane	rno04380	Osteoclast differentiation
Lims1	1.3005e-07	0.698528	Up	LIM zinc finger domain containing 1	GO:0051894,GO:0043547,GO:0005925,GO:0071560,GO:0045184,GO:0098609,GO:0045216,GO:0007160,GO:1900026,GO:0007163,GO:0008270,GO:0010628,GO:0010811,GO:0045892,GO:0019901,GO:1901224,GO:0048471,GO:0019904,GO:2000178,GO:0050678,GO:0032991,GO:2000346,GO:0050680,GO:0033209,GO:0001837,GO:2001046,GO:0051291,GO:0043009,GO:0005886,GO:0043066,GO:0005911	positive regulation of focal adhesion assembly|positive regulation of GTPase activity|focal adhesion|cellular response to transforming growth factor beta stimulus|establishment of protein localization|cell-cell adhesion|cell-cell junction organization|cell-matrix adhesion|positive regulation of substrate adhesion-dependent cell spreading|establishment or maintenance of cell polarity|zinc ion bind…
Litaf	8.70276e-11	0.827497	Up	lipopolysaccharide-induced TNF factor	GO:0050699,GO:0008270,GO:0004871,GO:0071222,GO:0005576,GO:0098559,GO:0009898,GO:0005654,GO:0005765,GO:0005794,GO:0005829,GO:0098560,GO:0032496,GO:0043123,GO:0005886,GO:0098574,GO:0043231,GO:0006351,GO:0000139,GO:0045944,GO:0007165,GO:0000978,GO:1901223,GO:0007568,GO:0001817	WW domain binding|zinc ion binding|signal transducer activity|cellular response to lipopolysaccharide|extracellular region|cytoplasmic side of early endosome membrane|cytoplasmic side of plasma membrane|nucleoplasm|lysosomal membrane|Golgi apparatus|cytosol|cytoplasmic side of late endosome membrane|response to lipopolysaccharide|positive regulation of I-kappaB kinase/NF-kappaB signaling|plasma m…	rno04142	Lysosome
Lix1	1.75031e-10	-0.656834	Down	limb and CNS expressed 1	GO:0005737,GO:0006914,GO:0097352	cytoplasm|autophagy|autophagosome maturation
Llgl2	0.0339884	-0.607546	Down	LLGL2, scribble cell polarity complex component	GO:0060670,GO:0030866,GO:0005737,GO:0060716,GO:0032878,GO:0005829,GO:0005886,GO:0008593,GO:0009791,GO:0016332,GO:0035264,GO:0017137,GO:0043231,GO:0017157,GO:0019905,GO:0043547,GO:0001890,GO:0050708,GO:0030165,GO:0005096,GO:0051294,GO:0030864	branching involved in labyrinthine layer morphogenesis|cortical actin cytoskeleton organization|cytoplasm|labyrinthine layer blood vessel development|regulation of establishment or maintenance of cell polarity|cytosol|plasma membrane|regulation of Notch signaling pathway|post-embryonic development|establishment or maintenance of polarity of embryonic epithelium|multicellular organism growth|Rab G…	rno04390,rno04530,rno05165	Hippo signaling pathway|Tight junction|Human papillomavirus infection
Llph	0.00629258	0.673626	Up	LLP homolog, long-term synaptic facilitation	GO:0060999,GO:0097484,GO:0001099,GO:0005694,GO:0005730	positive regulation of dendritic spine development|dendrite extension|basal RNA polymerase II transcription machinery binding|chromosome|nucleolus
Lmna	1.44903e-06	0.742946	Up	lamin A/C	GO:0005654,GO:0005882,GO:0006997,GO:0006998,GO:0007283,GO:0034504,GO:0007517,GO:0008157,GO:0034613,GO:0008285,GO:0042802,GO:0045669,GO:0048471,GO:0055015,GO:1903243,GO:0071456,GO:1904178,GO:2001237,GO:0005198,GO:0005515,GO:0005634,GO:0005635,GO:0005638,GO:0009612,GO:0010628,GO:0016363,GO:0030334,GO:0030951,GO:0072201,GO:0031965,GO:0090201,GO:0032204,GO:0090343,GO:0090398,GO:1900180	nucleoplasm|intermediate filament|nucleus organization|nuclear envelope organization|spermatogenesis|protein localization to nucleus|muscle organ development|protein phosphatase 1 binding|cellular protein localization|negative regulation of cell proliferation|identical protein binding|positive regulation of osteoblast differentiation|perinuclear region of cytoplasm|ventricular cardiac muscle cell…	rno04210,rno05410,rno05412,rno05414	Apoptosis|Hypertrophic cardiomyopathy (HCM)|Arrhythmogenic right ventricular cardiomyopathy (ARVC)|Dilated cardiomyopathy (DCM)
LOC100360205	0.000424364	0.868008	Up	palladin	GO:0042060,GO:0003334,GO:0043025,GO:0003382,GO:0044295,GO:0005634,GO:0005829,GO:0005884,GO:0005886,GO:0008092,GO:0060707,GO:0015629,GO:0071456,GO:0030036,GO:0071803,GO:0030175,GO:0030424,GO:0001725,GO:0031175,GO:0001726,GO:0031529,GO:0002102	wound healing|keratinocyte development|neuronal cell body|epithelial cell morphogenesis|axonal growth cone|nucleus|cytosol|actin filament|plasma membrane|cytoskeletal protein binding|trophoblast giant cell differentiation|actin cytoskeleton|cellular response to hypoxia|actin cytoskeleton organization|positive regulation of podosome assembly|filopodium|axon|stress fiber|neuron projection developme…
LOC100360856	0.00806967	-0.679602	Down	hypothetical protein LOC100360856
LOC100362684	0.0152042	0.80862	Up	ribosomal protein S20-like	GO:0002181,GO:0003735	cytoplasmic translation|structural constituent of ribosome
LOC100364016	0.00211838	2.91021	Up	cyclin B2-like
LOC100365773	0.00588268	1.31877	Up	pink-eyed dilution-like	GO:0005789,GO:0007286,GO:0008150,GO:0008283,GO:0010008,GO:0016021,GO:0030318,GO:0033162,GO:0042438,GO:0043473,GO:0048066,GO:0003674,GO:0055085,GO:0005575,GO:0005765	endoplasmic reticulum membrane|spermatid development|biological_process|cell proliferation|endosome membrane|integral component of membrane|melanocyte differentiation|melanosome membrane|melanin biosynthetic process|pigmentation|developmental pigmentation|molecular_function|transmembrane transport|cellular_component|lysosomal membrane
LOC100909671	0.0016068	Inf	Up	CMRF35-like molecule-like
LOC100909795	0.0123179	-1.74802	Down	colorectal mutant cancer protein-like
LOC100910255	0.00124727	2.20093	Up	nestin-like
LOC100910308	0.0232952	1.32775	Up	multifunctional protein ADE2-like	GO:0004639,GO:0006189	phosphoribosylaminoimidazolesuccinocarboxamide synthase activity|'de novo' IMP biosynthetic process
LOC100910418	2.19978e-06	1.83322	Up	tissue-type plasminogen activator-like	GO:0004252,GO:0005576,GO:0031639	serine-type endopeptidase activity|extracellular region|plasminogen activation
LOC100910478	0.002813	-1.36326	Down	leucine-rich repeat-containing protein 57-like
LOC100911104	0.000479129	2.17056	Up	lymphocyte antigen 6B-like
LOC100911492	0.0222622	-1.85168	Down	homeobox protein OTX2-like	GO:0007275,GO:0043565,GO:0003700,GO:0005634,GO:0006355	multicellular organism development|sequence-specific DNA binding|DNA binding transcription factor activity|nucleus|regulation of transcription, DNA-templated
LOC100911727	0.0477646	1.00307	Up	DNA ligase 1-like	GO:0005634,GO:0005737,GO:0005739,GO:0006273,GO:0006310,GO:0051103,GO:0071897,GO:1903461,GO:0003677,GO:0003910,GO:0005524	nucleus|cytoplasm|mitochondrion|lagging strand elongation|DNA recombination|DNA ligation involved in DNA repair|DNA biosynthetic process|Okazaki fragment processing involved in mitotic DNA replication|DNA binding|DNA ligase (ATP) activity|ATP binding
LOC100911951	0.00642145	-0.607959	Down	Kv channel-interacting protein 2-like	GO:0015459,GO:1901379,GO:0005509,GO:0005886,GO:0008076	potassium channel regulator activity|regulation of potassium ion transmembrane transport|calcium ion binding|plasma membrane|voltage-gated potassium channel complex
LOC100912163	0.0139982	0.926339	Up	AT-rich interactive domain-containing protein 4B-like	GO:0003677,GO:0005634,GO:0006355	DNA binding|nucleus|regulation of transcription, DNA-templated
LOC100912604	1.69632e-05	0.794813	Up	spermidine synthase-like	GO:0004766,GO:0008295	spermidine synthase activity|spermidine biosynthetic process
LOC100912904	0.0264432	-1.53402	Down	disks large homolog 5-like
LOC102547798	0.0319401	-3.88406	Down	protein phosphatase 1 regulatory subunit 26-like
LOC102548728	0.0236911	-0.809121	Down	zinc finger protein 845-like
LOC102548734	0.0442358	#NAME?	Down	proline-rich protein HaeIII subfamily 1-like
LOC102549389	0.0188439	4.91514	Up	sarcoplasmic/endoplasmic reticulum calcium ATPase 3-like
LOC102550664	0.0320309	-3.25227	Down	zinc finger protein 85-like
LOC102551435	0.0197738	1.16277	Up	endothelin-converting enzyme 2-like
LOC102553270	0.00442469	1.8219	Up	uncharacterized LOC102553270
LOC102554501	0.0347952	-1.54067	Down	uncharacterized LOC102554501
LOC102555439	0.00056978	0.974961	Up	splicing factor 1-like
LOC103690018	0.0422618	0.707195	Up	Golgi reassembly-stacking protein 2-like
LOC103690026	0.00921289	1.31424	Up	S-adenosyl-L-methionine-dependent tRNA 4-demethylwyosine synthase-like
LOC103690028	8.40917e-05	-1.67941	Down	zinc finger protein 622	GO:0061709,GO:0003676,GO:0008270,GO:0030176	reticulophagy|nucleic acid binding|zinc ion binding|integral component of endoplasmic reticulum membrane
LOC103690060	0.000333945	#NAME?	Down	uncharacterized protein C1orf168 homolog
LOC103690118	0.028545	2.12517	Up	nuclear distribution protein nudE homolog 1-like
LOC103690147	9.30839e-06	-1.12195	Down	small conductance calcium-activated potassium channel protein 2-like
LOC103693936	0.00537966	1.97098	Up	palladin-like
LOC108348074	0.0122992	1.43509	Up	collagen alpha-1(XV) chain-like	GO:0005198,GO:0005581,GO:0007155	structural molecule activity|collagen trimer|cell adhesion
LOC108348127	0.0153494	2.38687	Up	cartilage-associated protein-like
LOC108348143	0.00819081	1.43255	Up	dimethyladenosine transferase 2, mitochondrial-like
LOC108348216	0.00426016	3.62369	Up	probable G-protein coupled receptor 173
LOC108348486	0.0113145	3.15463	Up	uncharacterized LOC108348486
LOC24906	0.0217818	2.46017	Up	RoBo-1	GO:0005576,GO:0046849	extracellular region|bone remodeling
LOC303566	0.00157931	2.19153	Up	E2F1-inducible gene
LOC500028	0.0310763	0.93875	Up	hypothetical protein LOC500028
LOC654482	0.0336158	-0.588857	Down	hypothetical protein LOC654482
LOC683404	0.00192789	3.06782	Up	similar to Retinitis pigmentosa 1-like 1 protein (Retinitis pigmentosa 1-like protein 1)	GO:0032391,GO:0035082,GO:0035556,GO:0042461,GO:0045494,GO:0060041,GO:0001750,GO:0005930	photoreceptor connecting cilium|axoneme assembly|intracellular signal transduction|photoreceptor cell development|photoreceptor cell maintenance|retina development in camera-type eye|photoreceptor outer segment|axoneme
LOC685067	0.0181062	0.768306	Up	similar to guanylate binding protein family, member 6
LOC685184	0.0360468	#NAME?	Down	similar to protein expressed in prostate, ovary, testis, and placenta 8 isoform 2
LOC688459	0.0275916	0.840384	Up	hypothetical protein LOC688459
LOC691141	7.22458e-09	2.6758	Up	hypothetical protein LOC691141	GO:0016021	integral component of membrane
LOC691418	0.00349225	1.60625	Up	hypothetical protein LOC691418	GO:0005886,GO:0007266,GO:0008360,GO:0017049,GO:0030838,GO:0031274,GO:0043547,GO:0005096,GO:0005737,GO:0005856	plasma membrane|Rho protein signal transduction|regulation of cell shape|GTP-Rho binding|positive regulation of actin filament polymerization|positive regulation of pseudopodium assembly|positive regulation of GTPase activity|GTPase activator activity|cytoplasm|cytoskeleton
LOC691485	0.0474347	-1.69357	Down	hypothetical protein LOC691485	GO:0005886,GO:0016021	plasma membrane|integral component of membrane
Lox	0.000345209	2.47584	Up	lysyl oxidase	GO:0048251,GO:0030199,GO:0004720,GO:0048514,GO:0005507,GO:0005576,GO:0005578,GO:0030324,GO:0005581,GO:0048545,GO:0035904,GO:0005615,GO:0055114,GO:0042060,GO:0005634,GO:0001568,GO:0007507,GO:0042493,GO:0009725	elastic fiber assembly|collagen fibril organization|protein-lysine 6-oxidase activity|blood vessel morphogenesis|copper ion binding|extracellular region|proteinaceous extracellular matrix|lung development|collagen trimer|response to steroid hormone|aorta development|extracellular space|oxidation-reduction process|wound healing|nucleus|blood vessel development|heart development|response to drug|re…
Loxl2	0.0450485	0.691007	Up	lysyl oxidase-like 2	GO:0001837,GO:0001935,GO:0002040,GO:0005615,GO:0005634,GO:0005654,GO:0005783,GO:0018057,GO:0030199,GO:0006351,GO:0006464,GO:0032332,GO:0000122,GO:0070828,GO:0043542,GO:0000785,GO:1902455,GO:0001666,GO:0004720,GO:0005044,GO:0005507,GO:0005604,GO:0006898,GO:0010718,GO:0016020,GO:0016641,GO:0045892,GO:0046688,GO:0055114,GO:0070492	epithelial to mesenchymal transition|endothelial cell proliferation|sprouting angiogenesis|extracellular space|nucleus|nucleoplasm|endoplasmic reticulum|peptidyl-lysine oxidation|collagen fibril organization|transcription, DNA-templated|cellular protein modification process|positive regulation of chondrocyte differentiation|negative regulation of transcription by RNA polymerase II|heterochromatin…
Loxl4	0.00752077	0.774515	Up	lysyl oxidase-like 4	GO:0005044,GO:0005507,GO:0005576,GO:0005615,GO:0006898,GO:0016020,GO:0018057,GO:0030199,GO:0043235,GO:0055114,GO:0002040,GO:0004720	scavenger receptor activity|copper ion binding|extracellular region|extracellular space|receptor-mediated endocytosis|membrane|peptidyl-lysine oxidation|collagen fibril organization|receptor complex|oxidation-reduction process|sprouting angiogenesis|protein-lysine 6-oxidase activity
Lpar4	0.0268418	-0.990091	Down	lysophosphatidic acid receptor 4	GO:0007186,GO:0016604,GO:0035025,GO:0035727,GO:0043231,GO:0051482,GO:0070915,GO:0004930,GO:0005886,GO:0005887	G-protein coupled receptor signaling pathway|nuclear body|positive regulation of Rho protein signal transduction|lysophosphatidic acid binding|intracellular membrane-bounded organelle|positive regulation of cytosolic calcium ion concentration involved in phospholipase C-activating G-protein coupled signaling pathway|lysophosphatidic acid receptor activity|G-protein coupled receptor activity|plasm…	rno04015,rno04072,rno04151,rno04080,rno05200	Rap1 signaling pathway|Phospholipase D signaling pathway|PI3K-Akt signaling pathway|Neuroactive ligand-receptor interaction|Pathways in cancer
Lrg1	4.20473e-05	1.37389	Up	leucine-rich alpha-2-glycoprotein 1	GO:0005615,GO:0030511,GO:0043231,GO:0045766,GO:0050873,GO:0001938,GO:0005160,GO:0005576	extracellular space|positive regulation of transforming growth factor beta receptor signaling pathway|intracellular membrane-bounded organelle|positive regulation of angiogenesis|brown fat cell differentiation|positive regulation of endothelial cell proliferation|transforming growth factor beta receptor binding|extracellular region
[truncated: 561 more rows]
