# Supplementary material for: N6-methyladenosine RNA is modified in the rat hippocampus following traumatic brain injury with hypothermia treatment
Source: Front Neurosci. 2023 Feb 15;17:1069640. doi: 10.3389/fnins.2023.1069640 (PMC9975158; doi:10.3389/fnins.2023.1069640)
Supplement: Supplementary file 1 [file Data_Sheet_1.ZIP › Table - ╕▒▒╛/Table S7. The detailed information of conjoint analysis between m6A methylationm and RNA expression after TBI.xlsx]

## Sheet: TBI-vs-ShamC-diffpeak_diffexp
Table S7. The detailed information of conjoint analysis between m6A methylationm and RNA expression after TBI
m6A peak						mRNA expression
Gene	Peak different.lg.p	Peak different.log2.fold change	Chromosome	Peak start	Peak end	Expression fold Change	Expression log2 FoldChange	Expression p value
Acp5	-3.16	0.925	Chr8	23143081	23143280	1.8544	0.890953	0.000111442
Acpt	-1.45	0.641	Chr1	100226276	100226476	5.30155	2.40642	0.147794
Ahnak	-2.48	0.684	Chr1	225210801	225211151	1.63412	0.708516	2.20455e-06
Ahnak	-2.56	0.745	Chr1	225196565	225197817	1.63412	0.708516	2.20455e-06
Ahnak	-2.45	0.757	Chr1	225211251	225211500	1.63412	0.708516	2.20455e-06
Ahnak	-4.78	0.604	Chr1	225203460	225204359	1.63412	0.708516	2.20455e-06
Angptl2	-2.43	0.736	Chr3	12289909	12292220	2.44005	1.28691	1.48058e-10
Angptl2	-3.92	0.754	Chr3	12274830	12275375	2.44005	1.28691	1.48058e-10
Arid5a	-1.55	-0.638	Chr9	42871957	42872117	1.72649	0.787841	0.00014981
Atf3	-2.73	1.2	Chr13	109843459	109849582	6.93467	2.79383	7.08852e-05
Bcl2a1	-1.95	0.791	Chr8	96559278	96559427	2.49078	1.3166	0.000232959
Btg4	-1.91	0.645	Chr8	55448250	55448749	1.57774	0.657859	0.424073
C3ar1	-2.46	0.641	Chr4	155684340	155684736	2.28587	1.19274	1.2772e-06
C5ar1	-2.11	0.81	Chr1	78188237	78188480	3.0315	1.60003	7.85045e-09
C5ar1	-3.21	0.763	Chr1	78187361	78187702	3.0315	1.60003	7.85045e-09
Card11	-3.29	0.638	Chr12	15844016	15844462	3.02267	1.59582	9.99131e-21
Casp4	-2.48	0.979	Chr8	2651082	2651682	2.07968	1.05636	4.87807e-05
Cbln1	-2.82	0.585	Chr19	20610269	20610668	1.72396	0.785725	0.107444
Ccdc77	-2.42	1.65	Chr4	152861314	152861463	0.569647	-0.811859	0.00256864
Ccr1	-1.66	0.655	Chr8	133002051	133002201	8.6017	3.10462	6.748e-05
Cd14	-4.11	1.01	Chr18	29560488	29560732	10.6369	3.41101	3.85963e-11
Cd163	-1.36	0.69	Chr4	156754554	156756480	1.8914	0.919455	0.00574559
Cenph	-1.99	1.09	Chr2	30767170	30772851	3.88652	1.95848	0.0141497
Cfh	-1.89	0.707	Chr13	57062512	57080540	1.64094	0.714525	6.93812e-09
Ch25h	-3.81	0.967	Chr1	252807458	252807706	1.9218	0.94246	0.0103025
Ch25h	-3.8	1.02	Chr1	252807453	252807697	1.9218	0.94246	0.0103025
Ciita	-2.48	0.821	Chr10	5213970	5214120	5.28095	2.4008	2.07636e-05
Cldn1	-1.85	-1.1	Chr11	77827895	77828043	0.536675	-0.897879	0.00767075
Col11a2	-3.43	-2.66	Chr20	3838198	3840807	0.652062	-0.616918	9.93177e-10
Col7a1	-2.32	1.29	Chr8	117720098	117720624	2.57489	1.36451	0.00248581
Cp	-3.61	0.789	Chr2	104788762	104789060	2.5856	1.3705	4.92894e-10
Cyp1b1	-1.75	0.709	Chr6	2311526	2311726	1.88025	0.910921	0.00675004
Cyp2c11	-1.61	2.11	Chr1	257858740	257861489	1.69016	0.757158	0.79756
Dab2	-2.01	0.688	Chr2	55747402	55749886	1.953	0.965694	4.22593e-12
Des	-1.49	-0.587	Chr9	82558514	82559767	1.88889	0.917538	0.113419
Entpd1	-2.59	2.14	Chr1	259796270	259800753	1.76015	0.8157	0.0619013
Faim	-7.03	-3.6	Chr8	107225169	107225719	2.47742	1.30884	0.0533968
Fam129a	-1.78	0.982	Chr13	69100107	69100555	1.5086	0.593211	0.152778
Fam129b	-1.82	-0.617	Chr3	11971295	11971444	2.84777	1.50983	9.75597e-15
Fbln2	-3.66	-0.613	Chr4	122835485	122855515	3.28722	1.71687	7.83332e-07
Fcgr2a	-2.96	1.04	Chr13	91146928	91147126	1.50111	0.586026	0.0108655
Fcgr2a	-2.66	0.834	Chr13	91147226	91147375	1.50111	0.586026	0.0108655
Fcgr3a	-2.63	0.64	Chr13	89395609	89395852	3.21855	1.68641	1.81358e-07
Fcnb	-3.39	0.959	Chr3	6620504	6621835	5.19143	2.37613	0.0217422
Fermt3	-2.31	0.597	Chr1	222271596	222272276	2.7272	1.44742	5.18093e-14
Fhod1	-1.45	-0.584	Chr19	37303607	37303855	1.72252	0.784519	2.25465e-07
Fyb	-1.56	0.788	Chr2	55944905	55949744	1.97655	0.982984	0.000181286
Gadd45a	-1.65	-0.626	Chr4	97782900	97783045	3.04233	1.60518	1.30356e-10
Gcnt2	-2.99	0.853	Chr17	21636792	21637141	1.79069	0.840515	0.000958359
Gja4	-1.52	0.682	Chr5	145375731	145375929	1.61843	0.694594	0.0149371
Gspt1	-1.47	1.29	Chr10	4332039	4334369	0.613815	-0.704125	0.296439
Hmox1	-2.25	-0.596	Chr19	14508634	14510685	7.93555	2.98833	0.00014706
Il20rb	-1.39	0.583	Chr8	108746698	108746995	1.87363	0.905839	0.0169627
Il21r	-2.4	0.693	Chr1	197023288	197023836	1.8454	0.883936	0.0613742
Kirrel2	-2.11	1.39	Chr1	88910574	88910872	0.608895	-0.715735	0.0427782
Klhl14	-3	-0.958	Chr18	12637637	12637836	0.597906	-0.742011	0.00310908
Klhl30	-1.65	0.595	Chr9	98500241	98500438	2.30356	1.20387	0.0130302
Knstrn	-3.38	1.67	Chr3	110637677	110637875	1.97502	0.981865	0.0811069
Kpna2	-2	-0.594	Chr10	95209624	95212062	1.61834	0.694517	2.93102e-06
Lat2	-1.92	0.772	Chr12	25114149	25119402	1.89539	0.922494	4.03099e-06
Lilrb3a	-2.41	1.46	Chr1	64012844	64013069	10.3893	3.37703	6.86064e-05
LOC100364769	-1.51	-0.596	Chr1	217686808	217720198	0.296432	-1.75423	0.604827
LOC100911727	-4.9	-2.04	Chr1	75260761	75262381	2.00426	1.00307	0.0477646
LOC100911751	-2.12	-0.718	Chr1	278480080	278480385	0.667539	-0.583077	0.197694
LOC100911993	-1.37	4.49	Chr18	73423965	73430443	0.605774	-0.723149	0.136474
LOC100912538	-2.58	2.2	Chr2	9687667	9692998	0.658323	-0.603133	0.0949885
LOC100912538	-4.61	-3	Chr2	9683687	9685364	0.658323	-0.603133	0.0949885
LOC100912604	-3.28	-1.08	Chr3	14591382	14591739	1.73485	0.794813	1.69632e-05
LOC103690068	-2.55	-2.04	Chr1	87190849	87191521	2.80922	1.49017	0.192486
LOC103692792	-1.35	-1.37	Chr7	20442581	20442911	1.58387	0.663455	0.448063
LOC103693129	-1.79	-1.23	Chr8	74868681	74877415	1.76094	0.816342	0.501446
LOC103693780	-4.5	-2.35	Chr14	86605528	86605999	1.55891	0.640537	0.0784361
LOC108348078	-7.61	-3.22	Chr17	89835367	89838907	1.73654	0.796218	0.071196
LOC108348139	-1.85	1.92	Chr20	5229918	5231624	1.84374	0.882635	0.539848
Maff	-5.48	0.606	Chr7	120590958	120591452	6.37737	2.67296	4.47847e-05
Mapkapk3	-4.34	0.832	Chr8	116017281	116020727	1.58017	0.660084	7.75953e-07
2021-03-03	-1.6	-0.591	Chr18	51845478	51845827	1.71957	0.782052	0.00379359
Mcemp1	-2.45	-0.798	Chr12	2213718	2214046	46.7053	5.54551	2.48861e-14
Mki67	-9.36	0.684	Chr1	207994195	207999093	3.72185	1.89602	3.38934e-13
Mki67	-1.69	0.94	Chr1	208001142	208001342	3.72185	1.89602	3.38934e-13
Mrps6	-1.65	0.859	Chr11	32229416	32229715	1.50122	0.586137	2.07067e-06
Msx2	-1.55	0.983	Chr17	11687996	11688391	0.566935	-0.818746	0.0764318
Nat8f5	-1.54	1.01	Chr4	117507323	117507472	0.664136	-0.590449	0.189369
Ndp	-2.41	1.6	ChrX	6791390	6806376	1.51603	0.600302	0.0522134
Neu4	-1.48	1.47	Chr9	101284902	101285050	0.661806	-0.595521	0.293306
NEWGENE_1582994	-1.95	-2.03	Chr16	81593663	81595575	0.41112	-1.28237	0.0577613
Nhlh1	-4.26	-0.687	Chr13	90439479	90441915	0.482974	-1.04998	8.05414e-08
Nlrp3	-1.55	0.885	Chr10	45900290	45900539	1.63351	0.707972	0.00498612
Nos3	-1.81	-0.654	Chr4	7342206	7342404	1.57782	0.657933	0.0056094
Npas4	-1.61	0.654	Chr1	220261972	220262171	2.95873	1.56498	0.214733
Nr4a2	-1.75	-0.927	Chr3	43119267	43119416	0.657117	-0.605778	8.87669e-05
Osgin1	-1.3	0.757	Chr19	52085142	52085391	2.65177	1.40696	0.00100078
Osm	-1.95	1.07	Chr14	84468341	84468489	2.22501	1.15381	0.0675671
Osmr	-2.99	0.915	Chr2	56111123	56112342	4.77293	2.25487	4.22908e-23
Parp14	-2.7	1.74	Chr11	68119079	68119229	1.56013	0.641664	0.00216694
Pdcd5	-2.14	2.19	Chr1	91961211	91963374	0.629526	-0.667662	0.290206
Pik3ap1	-2.49	0.614	Chr1	260536526	260548467	1.92545	0.945194	8.20188e-08
Pik3cg	-3.28	0.947	Chr6	51496383	51496783	2.01019	1.00733	1.25332e-06
Plaur	-3.27	1.09	Chr1	81344664	81344857	10.5879	3.40435	1.19638e-08
Plekhg2	-4.02	0.862	Chr1	85398658	85399104	1.52217	0.606134	1.88591e-05
Pp2d1	-1.98	0.617	Chr14	72948490	72948640	Inf	Inf	0.996065
Prcp	-1.66	-0.584	Chr1	157749585	157749782	1.516	0.600267	0.000803009
Pstpip1	-4.85	0.734	Chr8	60786778	60795278	2.73664	1.45241	9.5143e-07
Ptges	-4.86	2.24	Chr3	9727697	9727890	1.71043	0.774362	0.0730665
Ptprc	-3.51	0.92	Chr13	55062704	55064383	2.77293	1.47141	3.01082e-09
Rassf4	-1.88	0.659	Chr4	148770441	148771704	1.75656	0.812752	0.00079885
Rbm39	-2.38	1.4	Chr3	151711070	151717693	0.584242	-0.775361	2.65113e-08
Recql4	-1.98	1.38	Chr7	117771432	117771580	1.64609	0.719047	0.0116686
Rfxapl1	-1.65	0.899	Chr2	144215245	144217440	0.639795	-0.644319	0.0310432
RGD1304963	-1.4	1.53	Chr6	23339103	23339253	2.43917	1.28639	0.00206033
RGD1561662	-1.53	0.825	Chr9	15548351	15548550	1.99878	0.999116	0.00112735
RT1-Ba	-1.42	0.613	Chr20	4067854	4070726	3.06887	1.61771	9.8413e-05
Runx1	-2.43	0.887	Chr11	32769326	32769525	2.49602	1.31963	9.58802e-08
Runx1	-5.19	2.67	Chr11	32858574	32858723	2.49602	1.31963	9.58802e-08
S100a9	-5.77	0.819	Chr2	190097532	190100161	7.90596	2.98294	1.95181e-05
Shcbp1	-1.89	1.54	Chr16	90641142	90641341	1.88773	0.916654	0.111929
Sipa1	-3.09	-0.668	Chr1	221006653	221007130	1.6316	0.706288	5.50994e-06
Snai1	-2.92	0.855	Chr3	164278650	164278999	2.41095	1.2696	0.00803378
Sox7	-3.61	1.17	Chr15	47297527	47297676	5.70235	2.51156	2.35674e-28
Sox7	-5.32	0.912	Chr15	47298273	47298670	5.70235	2.51156	2.35674e-28
Spi1	-1.42	-0.594	Chr3	79937114	79937609	2.23835	1.16243	5.13571e-12
Ssc5d	-3.51	0.612	Chr1	72444445	72445091	2.41041	1.26928	7.23379e-08
Syk	-3.37	0.915	Chr17	12631713	12633045	1.58063	0.660504	0.00739076
Tas1r1	-1.89	0.704	Chr5	169200688	169201337	0.622439	-0.683995	0.561159
Tepp	-2.05	0.847	Chr19	10127143	10127343	0.58666	-0.769403	0.400651
Tlr13	-2.14	1.54	ChrX	77231964	77232113	3.38949	1.76107	1.6397e-07
Tlr2	-2.04	0.898	Chr2	182841918	182842117	1.79514	0.844092	1.12065e-05
Tlr4	-1.77	1.31	Chr5	82600308	82600458	2.3905	1.25731	0.013767
Top2a	-4.05	0.737	Chr10	86904844	86909613	3.20872	1.682	0.000527449
Tpx2	-2.58	1.53	Chr3	148365427	148366386	1.8393	0.879157	0.00359656
Ung	-2.35	0.658	Chr12	48247141	48247391	1.90774	0.931864	0.000377131
Vcan	-3.34	0.752	Chr2	18525799	18526348	1.64859	0.721231	4.20308e-07
Vcan	-4.02	1.25	Chr2	18526447	18526747	1.64859	0.721231	4.20308e-07
Vcan	-2.82	0.761	Chr2	18529694	18529993	1.64859	0.721231	4.20308e-07
Vpreb3	-1.66	-0.894	Chr20	13657076	13658268	0	#NAME?	0.272871
Wfikkn2	-3.34	-0.594	Chr10	81937939	81938632	0.324981	-1.62157	0.00102836
Wwtr1	-1.48	-0.653	Chr2	147577347	147577496	1.82667	0.869216	0.00349444
Xirp1	-2.58	0.694	Chr8	128708170	128710191	10.5745	3.40252	1.01249e-07
Xirp1	-1.33	-1.61	Chr8	128705774	128706024	10.5745	3.40252	1.01249e-07
Xirp1	-1.38	0.792	Chr8	128704576	128704726	10.5745	3.40252	1.01249e-07
